# Supplementary material for: A Proteomic Approach for Systematic Mapping of Substrates of Human Deubiquitinating Enzymes
Source: Int J Mol Sci. 2021 May 3;22(9):4851. doi: 10.3390/ijms22094851 (PMC8124392; doi:10.3390/ijms22094851)
Supplement: Supplementary file 1 [file ijms-22-04851-s001.zip]

Archive with 7 entries (6 files):
- Supplementary Figures.pdf
- __MACOSX/
- __MACOSX/._Supplementary Figures.pdf
- Table S1.xlsx
- __MACOSX/._Table S1.xlsx
- Table S2.xlsx
- __MACOSX/._Table S2.xlsx
