# Supplementary material for: A Proteomic Approach for Systematic Mapping of Substrates of Human Deubiquitinating Enzymes
Source: Int J Mol Sci. 2021 May 3;22(9):4851. doi: 10.3390/ijms22094851 (PMC8124392; doi:10.3390/ijms22094851)
Supplement: Supplementary file 1 [file ijms-22-04851-s001.zip › Table S1.xlsx]

## Sheet: USP1
							Student's t-test (siRNA/Control)		LFQ Intensity (in log2 scale)
Protein IDs	Gene names	Protein names	Total Peptides	Unique peptides	Mol. weight [kDa]	Sequence coverage [%]	Fold Change	p-value	siRNA - 1 -	imputed (0=no/1=yes)	siRNA - 2 -	imputed (0=no/1=yes)	siRNA - 3 -	imputed (0=no/1=yes)	Control - 1 -	imputed (0=no/1=yes)	Control - 2 -	imputed (0=no/1=yes)	Control - 3 -	imputed (0=no/1=yes)
Q6W2J9	BCOR	BCL-6 corepressor	5	5	192.19	3.5	5.37495	0.0041378	26.8545	0	27.1216	0	26.9661	0	24.7119	1	23.7892	1	25.1623	1
P12004	PCNA	Proliferating cell nuclear antigen	10	10	28.768	41.4	2.80743	0.000650669	34.2413	0	34.1251	0	33.7595	0	32.6546	0	32.4738	0	32.5297	0
P15104	GLUL	Glutamine synthetase	3	3	42.064	9.9	2.17725	0.00839479	29.5985	0	29.8274	0	29.2537	0	28.6829	0	28.1338	0	28.4954	0
P12814	ACTN1	Alpha-actinin-1	8	3	103.06	10.9	0.487742	0.0187849	25.4193	1	26.0989	0	25.2754	1	26.8225	0	26.5189	0	26.5596	0
O43396	TXNL1	Thioredoxin-like protein 1	2	2	32.251	8.3	0.482065	0.0409119	25.0261	1	25.3119	1	24.2715	1	25.6872	0	25.8281	0	26.2523	0
Q9P2E9	RRBP1	Ribosome-binding protein 1	11	11	152.47	10.2	0.394236	0.0209377	27.5725	0	27.2615	0	26.5871	0	28.2345	0	28.9178	0	28.2974	0
Q9P2R3	ANKFY1	Rabankyrin-5	3	3	128.4	2.4	0.387764	0.0229308	25.1638	1	23.9776	1	25.066	1	26.1316	0	26.0717	0	26.1043	0
Q8N8S7	ENAH	Protein enabled homolog	4	4	66.509	9.6	0.363045	0.0380224	26.1721	0	26.8764	0	25.3544	1	27.2364	0	27.8845	0	27.6672	0
Q9UJC3	HOOK1	Protein Hook homolog 1	3	3	84.647	4.4	0.285387	0.0120451	24.3715	1	24.7629	1	23.6241	1	25.6246	0	26.475	0	26.0859	0
O94782	USP1	Ubiquitin carboxyl-terminal hydrolase 1	5	5	88.206	6.5	0.0875997	5.53172e-05	24.6324	1	24.8362	1	24.1943	1	27.979	0	28.1215	0	28.1012	0
P61956	SUMO2	Small ubiquitin-related modifier 2	4	2	10.871	36.8	11.4993	0.278975	32.6815	0	33.4267	0	33.0832	0	23.9274	1	32.2242	0	32.4693	0
Q9H9S5	FKRP	Fukutin-related protein	1	1	54.567	2.2	7.80046	0.397393	25.951	1	22.9386	1	33.4239	0	23.9279	1	24.5729	1	24.922	1
P17066	HSPA6	Heat shock 70 kDa protein 6	10	1	71.027	16.2	5.98624	0.348503	25.8261	1	24.5692	1	32.0579	0	26.3327	1	24.5696	1	23.806	1
P67936	TPM4	Tropomyosin alpha-4 chain	5	2	28.521	16.1	5.85813	0.0390095	27.2799	0	25.3092	1	28.1206	0	24.1975	1	24.2472	1	24.6136	1
Q8NHY0	B4GALNT2	Beta-1,4 N-acetylgalactosaminyltransferase 2	1	1	63.257	2.7	5.05636	0.170482	25.8992	1	24.8739	1	29.4699	0	24.2669	1	24.2503	1	24.7115	1
O95399	UTS2	Urotensin-2	1	1	14.295	6.5	5.02558	0.178736	25.4207	1	29.6643	0	25.3881	1	24.8359	1	24.3504	1	24.2991	1
P51532	SMARCA4	Transcription activator BRG1	4	4	184.64	2.7	4.91612	0.0348931	26.9385	0	27.5032	0	25.2013	1	24.6958	1	23.888	1	24.1667	1
O00337	SLC28A1	Sodium/nucleoside cotransporter 1	1	1	71.583	1.5	4.55503	0.319501	24.7318	1	24.6248	1	30.4384	0	24.247	1	24.2776	1	24.7079	1
P09104	ENO2	Gamma-enolase	3	2	47.268	9.4	4.14183	0.0575268	27.1822	0	25.2454	0	27.4777	0	23.9203	1	24.8348	1	24.9993	1
P06454	PTMA	Prothymosin alpha	3	3	12.203	24.3	4.03895	0.0643724	27.7398	0	25.3605	1	27.0814	0	25.1872	1	24.0107	1	24.9419	1
Q9H583	HEATR1	HEAT repeat-containing protein 1	5	5	242.37	2.7	3.96123	0.104196	27.418	0	27.654	0	24.7132	1	24.6804	1	24.7186	1	24.4284	1
P18754	RCC1	Regulator of chromosome condensation	2	2	44.969	7.6	3.95465	0.0856624	27.2224	0	26.5402	0	24.3365	1	24.1784	1	23.9434	1	24.0267	1
Q8IYT4	KATNAL2	Katanin p60 ATPase-containing subunit A-like 2	1	1	61.252	2.2	3.87643	0.244201	30.3349	0	28.2918	0	28.9854	0	28.6008	0	24.6475	1	28.4996	0
Q86X29	LSR	Lipolysis-stimulated lipoprotein receptor	2	2	71.438	2.8	3.64831	0.172208	26.9388	0	27.3117	0	27.996	0	27.2958	0	23.5714	1	25.7777	0
P39687	ANP32A	Acidic leucine-rich nuclear phosphoprotein 32 family member A	2	2	28.585	6	3.56601	0.204611	28.4136	0	24.5454	1	25.3321	1	24.7246	1	23.7773	1	24.2862	1
Q15386	UBE3C	Ubiquitin-protein ligase E3C	2	2	123.92	1.9	3.55382	0.0642732	24.5653	1	25.7792	0	24.8993	1	24.3357	1	22.1741	1	23.2458	1
Q16777	HIST2H2AC	Histone H2A type 2-C	5	1	13.988	58.1	3.5116	0.188809	24.7153	1	28.0582	0	24.7844	1	23.621	1	23.8569	1	24.6436	1
Q86U42	PABPN1	Polyadenylate-binding protein 2	2	2	32.749	8.8	3.47576	0.0700455	26.758	0	26.7462	0	27.0803	0	23.7778	1	26.2823	0	25.1324	1
Q9Y508	RNF114	E3 ubiquitin-protein ligase RNF114	1	1	25.694	4.4	3.34918	0.0360919	26.3598	1	27.0292	0	25.2278	1	24.1519	1	24.4024	1	24.831	1
P11717	IGF2R	Cation-independent mannose-6-phosphate receptor	2	2	274.37	0.8	3.34531	0.0819125	24.2254	1	25.9134	0	26.3417	0	24.5239	1	23.4349	1	23.2953	1
O75808	CAPN15	Calpain-15	1	1	117.31	0.8	3.29484	0.0400147	25.3891	1	27.0394	0	25.2753	1	24.3033	1	24.1604	1	24.0793	1
Q9P0L0	VAPA	Vesicle-associated membrane protein-associated protein A	3	3	27.893	14.5	3.20237	0.29483	26.353	0	25.2458	1	26.3725	0	25.9671	0	25.3162	0	21.6507	0
P08397	HMBS	Porphobilinogen deaminase	2	2	39.33	5.8	3.09429	0.0132791	24.819	1	25.928	1	25.9503	0	24.1192	1	23.848	1	23.8412	1
P18848	ATF4	Cyclic AMP-dependent transcription factor ATF-4	2	2	38.589	5.4	3.07851	0.184895	25.6497	1	24.4192	1	27.7105	0	23.9688	1	23.9875	1	24.9564	1
Q9UIA9	XPO7	Exportin-7	2	2	123.91	1.7	3.04462	0.0104756	25.6485	1	26.5486	0	25.6334	1	24.6692	1	24.038	1	24.3045	1
Q9UJX6	ANAPC2	Anaphase-promoting complex subunit 2	1	1	93.827	1.8	3.03974	0.133034	25.1449	1	24.5758	1	26.9738	0	24.8492	1	23.6519	1	23.3815	1
Q15075	EEA1	Early endosome antigen 1	13	13	162.46	9.8	3.03564	0.386435	28.9218	0	28.8137	0	28.4083	0	28.6652	0	28.8425	0	23.8301	1
Q9Y487	ATP6V0A2	V-type proton ATPase 116 kDa subunit a isoform 2	3	3	98.081	3.5	3.03332	0.0503791	25.7771	1	27.1103	0	25.2547	1	24.7874	1	24.2797	1	24.2724	1
O43776	NARS	Asparagine--tRNA ligase, cytoplasmic	1	1	62.942	1.5	2.92193	0.030722	25.5067	1	27.0218	0	26.1513	1	24.4604	1	25.0264	1	24.5522	1
P26599	PTBP1	Polypyrimidine tract-binding protein 1	3	3	57.221	8.3	2.92077	0.178262	27.7826	0	24.8605	1	25.0639	1	24.2545	1	24.2403	1	24.5731	1
Q9Y263	PLAA	Phospholipase A-2-activating protein	3	3	87.156	4.7	2.91689	0.253687	24.2968	1	27.7948	0	24.5311	1	23.5004	1	24.4025	1	24.0865	1
Q15021	NCAPD2	Condensin complex subunit 1	2	2	157.18	1.7	2.88884	0.155106	26.3672	0	23.6794	1	25.5558	0	23.7025	1	23.0261	1	24.2824	1
Q5TFE4	NT5DC1	5-nucleotidase domain-containing protein 1	2	2	51.844	5.3	2.83679	0.0876698	26.6136	0	24.9655	1	25.4542	1	23.3994	1	24.1419	1	24.9792	1
O43164	PJA2	E3 ubiquitin-protein ligase Praja-2	3	3	78.213	7.1	2.74377	0.179757	27.7134	0	26.6674	0	25.8084	1	25.1248	1	26.567	0	24.1289	1
Q16665	HIF1A	Hypoxia-inducible factor 1-alpha	2	2	92.669	2.8	2.73204	0.177473	24.9612	1	25.6583	1	27.3928	0	25.3557	1	24.7108	1	23.5958	1
Q9NWF9	RNF216	E3 ubiquitin-protein ligase RNF216	1	1	99.405	1.8	2.71978	0.0559268	25.8875	0	24.5212	1	24.1254	1	23.2244	1	23.4823	1	23.4968	1
Q01650	SLC7A5	Large neutral amino acids transporter small subunit 1	3	3	55.01	8.1	2.71447	0.257448	27.7759	0	25.4462	1	24.3502	1	25.1771	0	23.7504	1	24.3228	1
Q04727	TLE4	Transducin-like enhancer protein 4	3	1	83.754	4.5	2.64693	0.0975282	24.7497	1	26.4728	0	24.8887	1	23.4641	1	24.6291	1	23.805	1
P11802	CDK4	Cyclin-dependent kinase 4	2	1	33.729	6.6	2.56008	0.189614	24.0397	1	25.0389	1	26.8024	0	23.6707	1	24.523	1	23.6187	1
P46926	GNPDA1	Glucosamine-6-phosphate isomerase 1	4	4	32.668	15.6	2.55822	0.3157	24.8089	1	23.7678	1	27.4474	0	24.2788	1	23.1097	1	24.5702	1
Q86YD1	PTOV1	Prostate tumor-overexpressed gene 1 protein	4	4	46.868	11.5	2.55689	0.343174	27.5407	0	27.4993	0	27.0031	0	26.7452	0	23.5547	1	27.6801	0
P30041	PRDX6	Peroxiredoxin-6	3	3	25.035	17	2.5335	0.0841821	26.3986	0	25.3894	1	26.9464	0	24.6808	1	25.6243	1	24.4059	1
O43760	SYNGR2	Synaptogyrin-2	2	2	24.81	8.9	2.522	0.352339	28.1366	0	28.2276	0	27.7601	0	28.493	0	27.356	0	24.2717	1
Q66K89	E4F1	Transcription factor E4F1	1	1	83.495	1.9	2.52001	0.0176795	24.9002	1	25.2014	1	25.2926	1	23.8662	1	24.3177	1	23.21	0
O43752	STX6	Syntaxin-6	2	2	29.176	8.2	2.50394	0.0958407	24.9758	1	25.3731	1	26.5953	0	23.6895	1	24.9623	1	24.3198	1
Q7LBC6	KDM3B	Lysine-specific demethylase 3B	4	4	191.58	3	2.49883	0.280126	27.6276	0	24.1221	1	25.0463	1	24.1115	1	24.5633	1	24.1574	1
P61421	ATP6V0D1	V-type proton ATPase subunit d 1	2	2	40.329	5.7	2.47456	0.150532	26.3517	0	25.8639	0	25.4013	1	25.9292	0	23.9553	1	23.8108	1
Q14232	EIF2B1	Translation initiation factor eIF-2B subunit alpha	3	3	33.712	10.2	2.47262	0.269381	28.0013	0	27.8529	0	27.3694	0	24.4326	1	27.4673	0	27.4056	0
P83916	CBX1	Chromobox protein homolog 1	3	2	21.418	18.9	2.4561	0.415477	28.2355	0	25.0927	1	27.2838	0	27.7332	0	24.3239	1	24.6658	1
P24534	EEF1B2	Elongation factor 1-beta	2	2	24.763	14.7	2.44973	0.221582	27.7445	0	25.1742	1	25.195	1	25.2288	1	24.3139	1	24.693	1
P26373	RPL13	60S ribosomal protein L13	1	1	24.261	5.2	2.44587	0.193324	24.918	1	25.5474	1	27.3222	0	24.3481	1	25.4396	1	24.1288	1
Q15040	JOSD1	Josephin-1	1	1	23.198	5.9	2.4454	0.0174482	25.1535	1	25.9279	0	25.0239	1	24.3177	1	23.7459	1	24.1715	1
Q9NTZ6	RBM12	RNA-binding protein 12	4	4	97.394	4.5	2.42163	0.258881	27.3035	0	26.768	0	25.1851	1	24.9765	1	26.4875	0	23.9646	1
Q712K3	UBE2R2	Ubiquitin-conjugating enzyme E2 R2	3	3	27.166	14.7	2.41977	0.438714	27.6261	0	24.5145	1	27.6017	0	24.2858	1	27.4356	0	24.1962	1
A1L4H1	SSC5D	Soluble scavenger receptor cysteine-rich domain-containing protein SSC5D	1	1	165.74	0.6	2.39358	0.587947	23.8282	1	24.3507	1	30.2542	0	23.8092	1	25.0502	1	25.796	1
Q15018	FAM175B	BRISC complex subunit Abro1	4	4	46.9	12.3	2.38861	0.487882	23.9001	1	29.3623	0	25.3132	1	24.8879	1	25.2563	1	24.6629	1
Q7Z3K3	POGZ	Pogo transposable element with ZNF domain	2	2	155.34	1.9	2.36145	0.120858	24.8865	1	26.3042	0	26.8295	1	25.0507	1	24.9766	1	24.2739	1
Q15286	RAB35	Ras-related protein Rab-35	1	1	23.025	4	2.35615	0.00702166	25.6722	1	25.9649	0	25.2938	1	24.5552	1	24.1158	1	24.5506	1
O95772	STARD3NL	MLN64 N-terminal domain homolog	3	3	26.654	14.5	2.34328	0.391865	28.0191	0	27.8654	0	27.992	0	24.2193	1	27.5528	0	28.4189	0
P09972	ALDOC	Fructose-bisphosphate aldolase C	2	1	39.455	8.2	2.33322	0.195238	24.6659	1	26.0596	1	26.6057	0	24.5407	1	23.6364	1	25.4871	1
O75970	MPDZ	Multiple PDZ domain protein	5	5	221.62	4.4	2.32112	0.108668	26.4645	0	26.8445	0	26.7533	0	26.1597	0	25.9362	0	24.3218	1
Q9H3Z4	DNAJC5	DnaJ homolog subfamily C member 5	2	2	22.149	15.7	2.31472	0.223583	25.1349	1	26.982	0	26.9532	0	25.3935	1	26.0011	0	24.0429	1
Q07864	POLE	DNA polymerase epsilon catalytic subunit A	2	2	261.51	1	2.31375	0.0435803	25.4148	1	25.6642	1	24.8999	1	23.9734	1	23.595	0	24.7798	1
Q9Y3S2	ZNF330	Zinc finger protein 330	2	2	36.201	6.6	2.29851	0.184538	27.8164	0	25.4006	1	27.2812	0	25.3165	1	25.8329	0	25.7467	0
P16435	POR	NADPH--cytochrome P450 reductase	1	1	76.689	1.3	2.28541	0.0538295	24.9393	1	26.3187	0	25.5783	1	24.5268	1	24.0531	1	24.6792	1
Q9UBV2	SEL1L	Protein sel-1 homolog 1	2	2	88.754	4.7	2.27579	0.436993	26.8416	0	23.8422	1	26.9655	0	23.7223	1	23.8296	1	26.5383	0
Q12824	SMARCB1	SWI/SNF-related matrix-associated actin-dependent regulator of chromatin subfamily B member 1	1	1	44.141	3.4	2.22904	0.153333	24.6714	1	25.8182	1	26.2808	0	24.3603	1	23.6922	1	25.2485	1
Q9UQ35	SRRM2	Serine/arginine repetitive matrix protein 2	5	5	299.61	2.5	2.22353	0.314906	27.3946	0	27.6124	0	27.7296	0	26.8774	0	24.5142	1	27.8865	0
Q04323	UBXN1	UBX domain-containing protein 1	3	3	33.325	11.8	2.20656	0.316792	26.7802	0	25.172	1	26.9487	0	26.7996	0	24.4469	1	24.2291	1
Q969U7	PSMG2	Proteasome assembly chaperone 2	2	2	29.396	7.6	2.20563	0.447892	27.439	0	27.4314	0	26.9628	0	27.652	0	27.3108	0	23.4469	1
O14920	IKBKB	Inhibitor of nuclear factor kappa-B kinase subunit beta	2	2	86.563	2.9	2.19878	0.130475	25.1825	1	26.7836	0	24.861	1	24.4897	1	24.5852	1	24.3421	1
Q9BY44	EIF2A	Eukaryotic translation initiation factor 2A	1	1	64.989	1.9	2.19608	0.118802	24.6244	1	25.4736	0	25.6096	1	24.5148	1	24.6504	1	23.1376	1
Q13576	IQGAP2	Ras GTPase-activating-like protein IQGAP2	12	10	180.58	8.4	2.1701	0.38638	27.777	0	27.6901	0	27.6772	0	24.3338	1	28.0865	0	27.3707	0
Q12899	TRIM26	Tripartite motif-containing protein 26	3	3	62.165	5.9	2.16109	0.324818	24.1242	1	27.1095	0	26.2998	1	24.3072	1	24.2909	1	25.6	1
Q9UN86	G3BP2	Ras GTPase-activating protein-binding protein 2	1	1	54.12	2.7	2.15111	0.197329	25.5572	1	24.9721	0	24.0642	1	22.6579	1	24.5544	1	24.0659	1
Q00534	CDK6	Cyclin-dependent kinase 6	2	1	36.938	6.1	2.14886	0.0892072	25.5551	1	24.9721	1	25.3689	0	25.1213	1	23.7266	1	23.7374	1
P49790	NUP153	Nuclear pore complex protein Nup153	6	6	153.94	5	2.12937	0.440443	28.4178	0	28.6163	0	27.8323	0	28.2087	0	28.6784	0	24.708	1
Q9UI26	IPO11	Importin-11	1	1	112.53	1.4	2.11676	0.0803526	25.0636	1	26.1052	0	25.8938	1	25.1304	1	23.9721	1	24.7146	1
Q13049	TRIM32	E3 ubiquitin-protein ligase TRIM32	2	2	71.988	4.4	2.0974	0.157415	24.3078	1	26.328	0	24.8411	1	24.2473	1	23.8665	1	24.1572	1
P28066	PSMA5	Proteasome subunit alpha type-5	3	3	26.411	16.6	2.09226	0.426918	27.9065	0	27.8174	0	27.7854	0	27.8392	0	28.1086	0	24.3662	1
P33316	DUT	Deoxyuridine 5-triphosphate nucleotidohydrolase, mitochondrial	1	1	26.563	4.8	2.08583	0.0774355	24.1511	1	25.0817	1	24.4991	0	22.8194	1	23.7282	1	24.0024	1
Q7Z7E8	UBE2Q1	Ubiquitin-conjugating enzyme E2 Q1	2	2	46.126	4.3	2.08486	0.343422	27.1119	0	26.6611	0	26.655	0	23.8039	1	26.8502	0	26.5941	0
Q6NUQ1	RINT1	RAD50-interacting protein 1	2	2	90.631	2.7	2.08398	0.107138	24.9947	1	24.5327	1	26.1775	0	24.3455	1	24.2999	1	23.8815	1
Q96GG9	DCUN1D1	DCN1-like protein 1	2	2	30.124	6.9	2.08262	0.0607645	25.1977	1	25.0504	1	25.6422	1	23.5901	0	24.8648	1	24.2602	1
Q7Z5G4	GOLGA7	Golgin subfamily A member 7	3	3	15.824	21.9	2.08261	0.35998	26.7859	0	24.259	1	26.4554	0	23.6392	1	25.8864	1	24.7995	1
Q8IY63	AMOTL1	Angiomotin-like protein 1	4	1	106.57	3.7	2.08249	0.168398	25.1815	1	24.7147	1	26.5538	0	25.0314	1	24.165	1	24.0787	1
P53611	RABGGTB	Geranylgeranyl transferase type-2 subunit beta	1	1	36.924	3.3	2.08063	0.204046	24.9877	1	25.0425	1	26.4984	0	23.4727	1	24.8804	1	25.0044	1
Q9Y2J2	EPB41L3	Band 4.1-like protein 3	4	2	120.68	4	2.05928	0.31123	27.3003	0	25.7814	1	26.7917	0	27.1446	0	24.7779	1	24.8244	1
Q9NUD5	ZCCHC3	Zinc finger CCHC domain-containing protein 3	1	1	43.618	4	2.05147	0.0175287	25.226	1	25.333	0	24.8761	1	23.9596	1	24.5545	1	23.811	1
Q9Y5A7	NUB1	NEDD8 ultimate buster 1	2	2	70.537	3.6	2.0447	0.0545394	25.2186	1	25.3921	1	24.987	0	23.5832	1	24.8383	1	24.0805	1
P17480	UBTF	Nucleolar transcription factor 1	3	3	89.405	4.6	2.04408	0.572288	24.2126	1	27.6509	0	27.9039	0	27.8015	0	25.0931	1	23.7784	1
P62140	PPP1CB	Serine/threonine-protein phosphatase PP1-beta catalytic subunit	3	1	37.186	12.5	2.04266	0.0242493	25.3062	1	25.5836	1	25.1082	0	24.0222	1	24.8163	1	24.0682	1
P55854	SUMO3	Small ubiquitin-related modifier 3	3	1	11.637	33	2.0351	0.325882	26.6225	0	27.199	0	27.0479	0	24.1412	1	26.9871	0	26.6659	0
P33992	MCM5	DNA replication licensing factor MCM5	2	2	82.285	3.8	2.03359	0.196304	25.0225	1	25.4303	1	26.3136	0	23.5986	1	24.6292	1	25.4666	1
P46781	RPS9	40S ribosomal protein S9	3	3	22.591	11.9	2.01843	0.208016	25.587	1	24.4706	1	26.4461	0	23.8384	1	25.0797	1	24.5459	1
P31641	SLC6A6	Sodium- and chloride-dependent taurine transporter	1	1	69.829	2.7	2.01074	0.28521	24.4307	1	26.9711	0	25.2173	1	25.1203	1	24.4704	1	24.0052	1
Q99715	COL12A1	Collagen alpha-1(XII) chain	2	2	333.14	0.6	2.00949	0.294007	24.5535	1	24.8923	1	27.1641	0	24.5428	1	24.2534	1	24.7932	1
O95630	STAMBP	STAM-binding protein	1	1	48.076	1.9	2.00765	0.405151	24.2991	1	26.0143	1	27.8358	0	24.3724	1	25.1734	1	25.5869	1
Q8IUE6	HIST2H2AB	Histone H2A type 2-B	3	1	13.995	34.6	2.0061	0.538803	28.532	0	24.0659	1	24.0659	1	24.3606	1	24.8455	1	24.4445	1
O43809	NUDT21	Cleavage and polyadenylation specificity factor subunit 5	5	5	26.227	28.6	1.99378	0.151116	29.6684	0	29.575	0	29.8682	0	29.2547	0	27.5981	0	29.2723	0
P27635	RPL10	60S ribosomal protein L10	3	3	24.604	13.1	1.98488	0.387947	27.476	0	26.7621	0	27.9818	0	27.4953	0	27.2521	0	24.5052	1
Q99729	HNRNPAB	Heterogeneous nuclear ribonucleoprotein A/B	1	1	36.224	3.9	1.97688	0.345441	27.0766	0	23.982	1	25.2992	1	24.4317	1	24.1321	1	24.8444	1
Q4VCS5	AMOT	Angiomotin	27	24	118.08	28.8	1.97678	0.00882145	31.8546	0	32.1667	0	32.3889	0	31.0414	0	30.9956	0	31.4237	0
O96019	ACTL6A	Actin-like protein 6A	1	1	47.46	2.3	1.97211	0.379037	24.4856	1	24.9674	1	26.426	0	24.3497	1	25.6834	1	22.9066	1
O75113	N4BP1	NEDD4-binding protein 1	1	1	100.38	1.8	1.9509	0.342325	25.3417	1	27.0085	0	23.92	1	24.313	1	24.5022	1	24.5626	1
Q9UN81	L1RE1	LINE-1 retrotransposable element ORF1 protein	1	1	40.055	3.8	1.93739	0.144613	26.2265	1	25.5594	1	25.242	1	25.598	1	24.3594	0	24.2081	1
O95619	YEATS4	YEATS domain-containing protein 4	3	3	26.499	16.7	1.92943	0.197307	26.6962	0	26.6587	0	26.515	0	26.2591	0	26.3135	0	24.4528	1
Q8N5G2	TMEM57	Macoilin	1	1	76.177	1.7	1.92888	0.504189	23.6992	1	27.608	0	25.1206	1	23.3493	1	25.3595	1	24.8758	1
Q9BUF5	TUBB6	Tubulin beta-6 chain	10	2	49.857	20.9	1.91702	0.247139	26.7489	0	24.9524	1	24.7978	1	24.4071	1	24.1397	1	25.1357	0
Q8N448	LNX2	Ligand of Numb protein X 2	1	1	76.003	2.9	1.91644	0.196089	25.7705	1	24.8466	0	24.2146	1	24.3445	1	23.2025	1	24.4693	1
Q9BY77	POLDIP3	Polymerase delta-interacting protein 3	1	1	46.089	3.3	1.91351	0.0416361	25.9339	0	25.7786	1	25.0175	1	24.6906	1	24.8565	1	24.3742	1
Q7L576	CYFIP1	Cytoplasmic FMR1-interacting protein 1	2	1	145.18	1.8	1.9071	0.15999	25.5756	1	26.8202	0	25.0364	1	25.0418	1	24.6572	1	24.9391	1
O75821	EIF3G	Eukaryotic translation initiation factor 3 subunit G	5	5	35.611	17.8	1.90533	0.385538	27.4145	0	27.2799	0	27.08	0	27.2946	0	27.2628	0	24.4269	1
Q9UH03	SEPT3	Neuronal-specific septin-3	1	1	40.703	3.4	1.90247	0.251626	24.5292	1	24.8492	0	26.038	1	25.2437	1	23.6008	1	23.7882	1
Q9UBU8	MORF4L1	Mortality factor 4-like protein 1	3	1	41.473	10.8	1.9	0.0266354	25.2981	1	25.2373	1	25.2168	0	24.4128	1	24.7407	1	23.8207	1
Q13363	CTBP1	C-terminal-binding protein 1	1	1	47.535	2	1.89597	0.269316	24.1894	1	24.7602	1	25.9727	0	24.2429	1	23.119	1	24.7917	1
Q13185	CBX3	Chromobox protein homolog 3	4	3	20.811	22.4	1.88212	0.0305148	28.5635	0	28.0547	0	28.8416	0	27.3167	0	27.8553	0	27.5509	0
Q9UBV8	PEF1	Peflin	2	2	30.381	6.3	1.87977	0.497196	27.8824	0	27.9353	0	25.5972	1	28.0738	0	24.9398	1	25.6697	1
Q15785	TOMM34	Mitochondrial import receptor subunit TOM34	5	5	34.559	20.7	1.87477	0.226065	25.8797	0	25.1051	1	26.1841	0	24.3746	1	25.9037	0	24.1704	1
P26358	DNMT1	DNA (cytosine-5)-methyltransferase 1	6	6	183.16	4.3	1.86006	0.338192	27.6063	0	27.653	0	27.2151	0	27.1898	0	27.6083	0	24.9902	1
Q9NRV9	HEBP1	Heme-binding protein 1	2	2	21.097	13.8	1.85411	0.316677	26.6714	0	25.1731	1	26.6811	0	25.6916	1	26.0522	0	24.1097	1
Q92541	RTF1	RNA polymerase-associated protein RTF1 homolog	2	2	80.313	3.5	1.85124	0.359215	24.3283	1	26.9905	0	24.5855	1	24.6839	1	24.2923	1	24.2626	1
Q9NR28	DIABLO	Diablo homolog, mitochondrial	3	3	27.131	13.8	1.84928	0.357883	26.6901	0	24.6215	1	27.3006	0	25.8286	0	25.212	1	24.9108	1
Q9NYH9	UTP6	U3 small nucleolar RNA-associated protein 6 homolog	2	2	70.193	3.5	1.84406	0.336818	25.4452	1	26.5147	0	24.2757	1	24.0297	1	25.5037	1	24.0536	1
Q9UNE7	STUB1	E3 ubiquitin-protein ligase CHIP	2	2	34.856	6.3	1.84072	0.323755	26.1452	0	26.339	1	23.9392	1	24.8807	1	24.4432	1	24.4587	1
Q8N684	CPSF7	Cleavage and polyadenylation specificity factor subunit 7	1	1	52.049	2.8	1.83984	0.32274	24.6971	1	25.1954	1	26.0598	0	23.9369	1	23.6097	1	25.767	1
Q9H0W5	CCDC8	Coiled-coil domain-containing protein 8	1	1	59.374	3	1.83929	0.141546	25.0615	1	25.2416	0	25.032	1	23.2816	1	24.6553	1	24.7607	1
Q96EA4	SPDL1	Protein Spindly	3	3	70.171	6	1.83065	0.516571	23.3056	1	27.0689	0	24.518	1	23.0587	1	24.4321	1	24.7846	1
P35030	PRSS3	Trypsin-3	1	1	32.528	4.3	1.82762	0.446066	24.2531	1	25.0051	1	27.0302	0	24.1096	1	23.7993	1	25.7697	1
Q6ZVM7	TOM1L2	TOM1-like protein 2	2	2	55.556	3.9	1.82151	0.270136	26.5291	1	24.458	1	25.9011	0	25.3239	1	24.5869	1	24.3821	1
Q99733	NAP1L4	Nucleosome assembly protein 1-like 4	3	2	42.823	9.6	1.81599	0.391432	27.8988	0	28.0739	0	27.5627	0	25.2341	1	27.6434	0	28.0757	0
Q9Y6J0	CABIN1	Calcineurin-binding protein cabin-1	2	2	246.35	0.8	1.8157	0.107679	25.479	1	24.8313	1	25.969	0	25.0653	1	24.2291	1	24.4034	1
P56589	PEX3	Peroxisomal biogenesis factor 3	1	1	42.139	2.7	1.81195	0.101418	25.5102	1	25.2111	1	26.1524	0	25.3417	1	24.3693	1	24.5901	1
Q13426	XRCC4	DNA repair protein XRCC4	2	2	38.286	5.1	1.80331	0.236645	25.2491	1	26.7998	0	26.447	0	24.7008	1	26.0445	0	25.1987	1
P46821	MAP1B	Microtubule-associated protein 1B	3	3	270.63	1.1	1.80067	0.0974316	26.6029	0	26.5203	0	26.6656	0	25.6059	1	26.4855	0	25.1517	1
Q03933	HSF2	Heat shock factor protein 2	3	3	60.348	5.8	1.80058	0.491573	24.8527	1	27.2765	0	23.4827	1	24.6879	1	24.1414	1	24.2372	1
P51858	HDGF	Hepatoma-derived growth factor	1	1	26.788	4.2	1.79973	0.387509	24.1294	1	25.4118	1	27.0252	0	24.1876	1	25.0367	1	24.7989	1
Q8WWQ0	PHIP	PH-interacting protein	1	1	206.69	1	1.79917	0.242735	25.8702	1	26.2719	1	24.3469	0	24.5718	1	25.0235	1	24.3517	1
O75937	DNAJC8	DnaJ homolog subfamily C member 8	2	2	29.841	6.7	1.79799	0.544465	27.0324	0	26.8341	0	24.3794	1	27.1329	0	24.1202	1	24.4536	1
P56537	EIF6	Eukaryotic translation initiation factor 6	1	1	26.599	5.7	1.7913	0.168126	25.3209	1	24.5458	1	25.5977	1	25.0903	1	23.8851	1	23.966	0
Q9Y3A5	SBDS	Ribosome maturation protein SBDS	1	1	28.763	3.2	1.78132	0.239186	25.8088	1	24.3886	1	26.3955	0	24.7735	1	24.5156	1	24.8049	1
P04350	TUBB4A	Tubulin beta-4A chain	12	0	49.585	23.6	1.78084	0.247841	25.3912	1	26.0947	0	24.4225	1	25.2083	1	23.9445	1	24.2579	1
Q86UW9	DTX2	Probable E3 ubiquitin-protein ligase DTX2	1	1	67.246	1.8	1.75992	0.158712	25.1561	1	24.7376	1	24.5095	0	24.3684	1	23.1239	1	24.4645	1
O00154	ACOT7	Cytosolic acyl coenzyme A thioester hydrolase	1	1	41.796	2.9	1.74535	0.500607	23.995	1	26.2492	1	24.8521	0	24.721	1	25.4192	1	22.5455	1
O14776	TCERG1	Transcription elongation regulator 1	9	9	123.9	6.6	1.73936	0.0193295	28.0515	0	28.0394	0	28.2526	0	27.2353	0	27.0183	0	27.6943	0
Q9NX09	DDIT4	DNA damage-inducible transcript 4 protein	1	1	25.37	6.5	1.73662	0.312554	24.0825	1	24.9013	1	26.296	0	23.8222	1	24.6079	1	24.4608	1
Q6NXP0	EFCAB12	EF-hand calcium-binding domain-containing protein 12	1	1	66.55	2.1	1.73219	0.536311	24.6166	1	27.5945	0	24.2383	1	23.6915	1	25.2159	1	25.1643	1
P62851	RPS25	40S ribosomal protein S25	1	1	13.742	8	1.72805	0.415517	24.0448	1	24.2167	1	26.7332	0	24.2031	1	24.275	1	24.1492	1
Q5UIP0	RIF1	Telomere-associated protein RIF1	5	5	274.46	2.8	1.72298	0.0615205	27.9952	0	27.5613	0	28.1351	0	27.2334	0	27.4734	0	26.6301	0
P49815	TSC2	Tuberin	2	2	200.61	1.2	1.71879	0.315604	24.7343	1	26.5511	0	24.5297	1	24.7365	1	24.0346	1	24.6999	1
Q96QD8	SLC38A2	Sodium-coupled neutral amino acid transporter 2	2	2	56.025	4.5	1.71847	0.0705992	25.9381	0	25.8257	1	25.3667	1	25.4619	1	24.6918	1	24.6335	1
Q9H000	MKRN2	Probable E3 ubiquitin-protein ligase makorin-2	2	2	46.94	5.3	1.71837	0.382243	23.7161	1	26.2892	0	24.9225	1	24.7589	1	23.994	1	23.8317	1
Q15691	MAPRE1	Microtubule-associated protein RP/EB family member 1	2	2	29.999	6.7	1.71709	0.384804	24.8885	1	25.088	1	27.1223	0	24.9445	1	24.2813	1	25.5331	1
Q2TAL8	QRICH1	Glutamine-rich protein 1	1	1	86.435	1.9	1.71555	0.0642555	25.0615	1	25.4482	0	25.1527	1	24.5639	1	24.8617	1	23.9008	1
Q9H3N1	TMX1	Thioredoxin-related transmembrane protein 1	1	1	31.791	4.3	1.71478	0.0835795	25.397	1	25.1402	0	25.8058	1	24.1172	1	24.884	1	25.0077	1
A6NNY8	USP27X	Ubiquitin carboxyl-terminal hydrolase 27	1	1	49.63	2.7	1.70817	0.247244	25.5463	0	25.6693	0	27.0302	0	25.4631	0	24.7028	1	25.7626	0
Q9NPJ6	MED4	Mediator of RNA polymerase II transcription subunit 4	2	2	29.745	9.6	1.70771	0.301325	24.6871	1	26.6189	0	25.5335	1	24.5355	1	25.5077	1	24.4801	1
Q7Z4V5	HDGFRP2	Hepatoma-derived growth factor-related protein 2	1	1	74.316	2.2	1.69996	0.357157	24.0087	1	25.9464	0	25.6812	1	23.734	1	24.4269	1	25.1789	1
Q9Y5B9	SUPT16H	FACT complex subunit SPT16	6	6	119.91	6.9	1.69992	0.0120698	27.5453	0	27.5689	0	27.985	0	26.7938	0	27.1331	0	26.876	0
O00161	SNAP23	Synaptosomal-associated protein 23	5	5	23.354	15.6	1.69821	0.541037	27.0241	0	27.0257	0	26.2477	1	27.4185	0	26.7849	0	23.802	1
O75475	PSIP1	PC4 and SFRS1-interacting protein	1	1	60.103	1.5	1.69735	0.342473	23.8285	1	25.9772	0	25.4409	1	24.7358	1	24.4687	1	23.7522	1
Q14139	UBE4A	Ubiquitin conjugation factor E4 A	2	2	122.56	2.2	1.68793	0.10704	26.065	0	25.0396	1	25.2941	1	24.9424	1	24.3241	1	24.8665	1
P37108	SRP14	Signal recognition particle 14 kDa protein	1	1	14.57	10.3	1.68779	0.250781	25.2473	0	24.9802	1	24.9112	1	24.5962	1	23.2172	1	25.0599	1
Q9NQ48	LZTFL1	Leucine zipper transcription factor-like protein 1	1	1	34.592	3.3	1.68733	0.0543025	24.6883	0	25.4127	1	24.6448	1	24.3737	1	23.9319	1	24.176	1
Q9NZD2	GLTP	Glycolipid transfer protein	1	1	23.85	7.2	1.68396	0.366787	24.8795	1	26.3985	0	25.3671	1	23.7792	1	24.7924	1	25.818	1
Q9H3S7	PTPN23	Tyrosine-protein phosphatase non-receptor type 23	4	4	178.97	2.4	1.67906	0.594307	27.1496	0	27.5039	0	24.2085	1	24.5638	1	27.0448	0	25.0104	1
Q04760	GLO1	Lactoylglutathione lyase	2	2	20.777	9.2	1.67883	0.521273	26.0986	1	28.1721	0	27.4314	0	28.0309	0	25.0026	1	26.4263	0
O00541	PES1	Pescadillo homolog	1	1	68.002	1.5	1.67821	0.38435	23.808	1	26.2654	0	24.6156	1	24.6458	1	23.8409	1	23.9615	1
Q9NWY4	C4orf27	UPF0609 protein C4orf27	1	1	39.436	3.2	1.67561	0.572428	23.8162	1	25.6902	1	27.2988	0	23.7386	1	26.0774	1	24.755	1
Q12996	CSTF3	Cleavage stimulation factor subunit 3	6	6	82.921	9.9	1.67501	0.0204663	28.6143	0	28.5653	0	29.0778	0	28.0245	0	28.1998	0	27.8005	0
Q9UGL1	KDM5B	Lysine-specific demethylase 5B	2	2	175.66	1.6	1.6716	0.141249	26.3841	0	25.9063	0	25.6911	0	24.6142	1	25.3254	0	25.8182	0
Q96AY3	FKBP10	Peptidyl-prolyl cis-trans isomerase FKBP10	2	2	64.244	3.6	1.667	0.537928	24.3675	1	26.8566	0	26.9725	0	24.4884	1	26.7007	0	24.7958	1
O75390	CS	Citrate synthase, mitochondrial	3	3	51.712	7.3	1.66616	0.392212	27.7688	0	27.2463	0	29.0846	0	27.9557	0	26.226	1	27.7084	0
Q9UEU0	VTI1B	Vesicle transport through interaction with t-SNAREs homolog 1B	3	3	26.688	15.5	1.65701	0.402749	26.6818	0	27.1718	0	27.0611	0	26.9832	0	27.0325	0	24.7132	1
Q92879	CELF1	CUGBP Elav-like family member 1	2	2	52.063	5.3	1.65485	0.519339	23.8228	1	26.5391	0	25.1502	1	24.632	1	23.2053	1	25.4946	1
Q9NR30	DDX21	Nucleolar RNA helicase 2	6	6	87.343	7.5	1.64922	0.0126797	27.6433	0	27.5158	0	27.5697	0	27.0652	0	26.9665	0	26.5317	0
O75131	CPNE3	Copine-3	4	4	60.13	8.9	1.64703	0.323517	27.0112	0	27.1913	0	27.0002	0	25.0744	1	26.9576	0	27.0112	0
P35658	NUP214	Nuclear pore complex protein Nup214	1	1	213.62	0.7	1.64503	0.465111	26.6518	0	24.4922	1	24.1812	1	25.0862	1	23.5909	1	24.4939	1
Q9P258	RCC2	Protein RCC2	2	2	56.084	4.4	1.6439	0.362614	24.7096	1	25.3402	1	27.0029	0	24.6839	1	25.1108	1	25.1068	1
Q96K76	USP47	Ubiquitin carboxyl-terminal hydrolase 47	2	2	157.31	1.7	1.63574	0.241653	27.5772	0	27.7467	0	27.5311	0	27.4113	0	27.4311	0	25.8828	1
Q96G74	OTUD5	OTU domain-containing protein 5	3	3	60.625	8.8	1.63318	0.644672	24.4113	1	28.4436	0	25.1658	0	26.4715	0	25.3719	1	24.0543	1
Q96T23	RSF1	Remodeling and spacing factor 1	8	8	163.82	6.6	1.62669	0.0957304	28.8042	0	29.5312	0	29.4963	0	28.3346	0	29.0152	0	28.3762	0
Q6FI81	CIAPIN1	Anamorsin	3	3	33.582	12.2	1.62505	0.114574	28.061	0	27.5461	0	28.4342	0	27.0564	0	27.102	0	27.7814	0
Q13501	SQSTM1	Sequestosome-1	1	1	47.687	3.2	1.62494	0.327977	25.983	1	25.0408	1	26.6428	0	24.6676	1	24.8696	1	26.0283	1
P25685	DNAJB1	DnaJ homolog subfamily B member 1	2	2	38.044	5.3	1.62303	0.295504	24.8253	1	25.4955	1	26.7479	0	25.1792	0	25.0809	1	24.7125	1
O95861	BPNT1	3(2),5-bisphosphate nucleotidase 1	1	1	33.392	3.6	1.62103	0.361271	24.5656	1	25.8878	1	25.7042	0	25.2045	1	23.6179	1	25.2444	1
P31153	MAT2A	S-adenosylmethionine synthase isoform type-2	8	8	43.66	22	1.6206	0.0224786	28.9313	0	28.4328	0	28.6305	0	27.8473	0	28.2224	0	27.8353	0
P62491	RAB11A	Ras-related protein Rab-11A	8	1	24.393	44.9	1.62048	0.23983	24.9361	1	24.9887	1	25.6008	0	25.3301	1	23.7626	1	24.3436	1
O60216	RAD21	Double-strand-break repair protein rad21 homolog	10	10	71.689	18.4	1.61716	0.010446	30.1282	0	30.1183	0	29.9429	0	29.65	0	29.2274	0	29.2316	0
Q49A26	GLYR1	Putative oxidoreductase GLYR1	1	1	60.556	2.4	1.61688	0.282599	24.4245	1	24.7943	1	25.1415	0	24.4184	1	24.785	1	23.0772	1
Q15437	SEC23B	Protein transport protein Sec23B	1	1	86.478	1.7	1.61437	0.237438	25.1161	1	26.4017	0	26.057	1	25.342	1	25.607	1	24.5529	1
Q99878	HIST1H2AJ	Histone H2A type 1-J	5	0	13.936	58.6	1.6089	0.265235	33.938	0	34.9944	0	33.9971	0	33.2312	0	33.2076	0	34.4324	0
Q8WXX5	DNAJC9	DnaJ homolog subfamily C member 9	1	1	29.909	3.5	1.60505	0.1019	24.615	1	25.1517	1	25.6933	1	24.5907	1	24.3059	0	24.5155	1
Q13439	GOLGA4	Golgin subfamily A member 4	7	7	261.14	3.5	1.60178	0.0151074	31.0181	0	30.5265	0	30.7692	0	30.0352	0	29.9766	0	30.2629	0
P63241	EIF5A	Eukaryotic translation initiation factor 5A-1	2	2	16.832	7.8	1.6001	0.60755	27.5488	0	24.4472	1	26.5829	0	24.7203	1	27.1217	0	24.7025	1
O60503	ADCY9	Adenylate cyclase type 9	1	1	150.7	1.3	1.59953	0.050544	25.1453	1	25.7606	1	25.1752	0	24.7683	1	24.8728	1	24.407	1
Q5T8P6	RBM26	RNA-binding protein 26	3	3	113.6	3.9	1.59652	0.713397	23.6877	1	29.0257	0	26.0815	0	24.2752	1	26.8298	0	25.665	1
Q96SU4	OSBPL9	Oxysterol-binding protein-related protein 9	2	2	83.184	2.9	1.59382	0.307535	23.6715	1	25.2437	0	25.3814	1	23.7466	1	24.3037	1	24.2288	1
P11387	TOP1	DNA topoisomerase 1	8	8	90.725	10.5	1.58661	0.0255971	28.9932	0	28.541	0	28.5214	0	28.2126	0	28.0287	0	27.8165	0
Q9Y3I0	RTCB	tRNA-splicing ligase RtcB homolog	3	3	55.21	5.3	1.57967	0.762414	28.2192	0	23.478	1	28.1189	0	24.6133	1	28.5591	0	24.6648	1
Q6UWP8	SBSN	Suprabasin	1	1	60.54	9.2	1.57608	0.126647	24.695	1	25.7096	1	25.4431	1	24.5363	0	24.9286	1	24.4138	1
P42574	CASP3	Caspase-3	1	1	31.608	4	1.57551	0.393038	24.1916	1	25.0474	1	26.2331	0	24.0061	1	24.3301	1	25.1684	1
P35453	HOXD13	Homeobox protein Hox-D13	1	1	36.101	6.7	1.57308	0.417903	23.9412	1	26.1652	1	24.1118	0	23.8681	1	24.114	1	24.2754	1
Q9NVW2	RLIM	E3 ubiquitin-protein ligase RLIM	1	1	68.548	2.2	1.57165	0.38215	24.666	1	25.8808	1	26.7811	0	25.3762	1	24.6075	1	25.3873	1
Q969T4	UBE2E3	Ubiquitin-conjugating enzyme E2 E3	1	1	22.912	6.3	1.56991	0.441584	24.2286	1	23.9437	1	25.3864	0	23.8024	1	22.8264	1	24.9779	1
Q01105	SET	Protein SET	4	4	33.488	15.9	1.56973	0.0176238	29.3679	0	28.9533	0	28.9607	0	28.6338	0	28.3631	0	28.3334	0
P60510	PPP4C	Serine/threonine-protein phosphatase 4 catalytic subunit	1	1	35.08	3.6	1.56966	0.64439	27.8486	0	24.6883	1	23.5382	1	24.8193	1	24.3063	1	24.9981	1
Q96CW1	AP2M1	AP-2 complex subunit mu	2	2	49.654	3.9	1.56453	0.648075	23.9597	1	25.8847	0	26.7811	0	23.7816	1	23.9891	1	26.9176	0
P62917	RPL8	60S ribosomal protein L8	1	1	28.024	4.3	1.5603	0.518682	25.2005	1	24.1353	1	26.687	0	23.6895	1	24.9457	1	25.462	1
P43246	MSH2	DNA mismatch repair protein Msh2	13	13	104.74	17.2	1.55688	0.0107947	30.2578	0	29.91	0	30.1138	0	29.4669	0	29.6217	0	29.277	0
Q01780	EXOSC10	Exosome component 10	4	4	100.83	4.5	1.54306	0.539401	26.6473	0	26.7837	0	25.3098	1	26.6231	0	24.0252	1	26.2151	0
P02545	LMNA	Prelamin-A/C	3	3	74.139	5	1.54306	0.484305	25.343	1	26.5773	0	23.9126	1	24.6151	1	24.22	1	25.1204	1
P63244	GNB2L1	Guanine nucleotide-binding protein subunit beta-2-like 1	1	1	35.076	3.2	1.54168	0.685087	28.0333	0	24.2291	1	23.9569	1	25.2708	1	25.4157	1	23.6593	1
Q9H0D6	XRN2	5-3 exoribonuclease 2	1	1	108.58	1.2	1.54133	0.450516	24.8998	1	24.2207	1	25.9511	0	25.3061	1	24.493	1	23.4	1
Q16531	DDB1	DNA damage-binding protein 1	24	24	126.97	24.8	1.53034	0.083568	31.8466	0	31.356	0	32.1061	0	31.3862	0	30.8672	0	31.2137	0
P09651	HNRNPA1	Heterogeneous nuclear ribonucleoprotein A1	5	5	38.746	19.9	1.52934	0.349223	29.7264	0	27.9105	0	29.2546	0	28.5006	0	28.5922	0	27.96	0
Q5SRE5	NUP188	Nucleoporin NUP188 homolog	2	2	196.04	1.3	1.52868	0.24374	24.4272	1	25.9256	1	24.9413	0	24.3225	1	24.511	1	24.6237	1
Q68CZ6	HAUS3	HAUS augmin-like complex subunit 3	1	1	69.65	1.7	1.52841	0.356747	24.1576	1	24.7493	1	25.7733	0	24.4045	1	24.818	1	23.6216	1
Q96KA5	CLPTM1L	Cleft lip and palate transmembrane protein 1-like protein	1	1	62.228	2	1.5256	0.571866	23.3995	1	24.2166	1	26.3335	0	23.2274	1	24.8439	1	24.0502	1
Q86UV5	USP48	Ubiquitin carboxyl-terminal hydrolase 48	3	3	119.03	3.3	1.52161	0.511476	24.6238	1	25.8246	0	25.3785	1	25.8565	0	23.2404	1	24.9133	1
P35240	NF2	Merlin	12	12	69.689	22.9	1.52157	0.00578549	30.0923	0	29.8774	0	29.9904	0	29.4794	0	29.1932	0	29.4709	0
Q9UQ16	DNM3	Dynamin-3	2	2	97.745	2.2	1.52035	0.471266	27.6036	0	27.7636	0	28.0255	0	27.6566	0	25.7251	1	28.1979	0
Q9H9E3	COG4	Conserved oligomeric Golgi complex subunit 4	2	2	89.082	3.7	1.5188	0.627808	24.4905	1	26.471	0	25.0569	1	24.1953	1	23.3616	1	26.6527	0
Q14692	BMS1	Ribosome biogenesis protein BMS1 homolog	1	1	145.81	0.9	1.51851	0.241032	24.6791	1	25.3511	1	23.8956	1	23.9617	0	23.876	1	24.2802	1
Q96EV2	RBM33	RNA-binding protein 33	1	1	129.98	1.4	1.51842	0.640838	25.5812	1	26.3286	1	22.5752	0	23.5537	1	24.6286	1	24.4949	1
Q5VZL5	ZMYM4	Zinc finger MYM-type protein 4	3	3	172.79	2.7	1.51736	0.128605	27.6603	0	27.3446	0	27.3262	0	26.7433	0	27.3962	0	26.3869	0
P48449	LSS	Lanosterol synthase	1	1	83.308	1.8	1.51593	0.455709	25.7227	0	23.8794	1	26.2728	1	24.8358	1	24.6433	1	24.5952	1
P13010	XRCC5	X-ray repair cross-complementing protein 5	22	22	82.704	35.7	1.51507	0.00855303	31.8619	0	31.4401	0	31.6306	0	31.093	0	31.0096	0	31.0318	0
P54709	ATP1B3	Sodium/potassium-transporting ATPase subunit beta-3	3	3	31.512	12.9	1.51142	0.200215	27.1076	0	27.3446	0	27.4314	0	26.8377	0	27.2703	0	25.9879	0
Q15181	PPA1	Inorganic pyrophosphatase	2	2	32.66	6.6	1.51029	0.440004	26.7641	0	26.8498	0	26.9851	0	26.6417	0	27.2405	0	24.9324	1
Q01581	HMGCS1	Hydroxymethylglutaryl-CoA synthase, cytoplasmic	2	2	57.293	5.6	1.50521	0.507387	23.9201	1	26.2146	0	26.3457	1	25.1573	1	25.0324	1	24.5209	1
O15440	ABCC5	Multidrug resistance-associated protein 5	2	2	160.66	1.3	1.49936	0.517662	24.2246	1	26.2958	0	24.2041	1	24.4136	1	25.0469	1	23.5111	1
P09874	PARP1	Poly [ADP-ribose] polymerase 1	35	35	113.08	34.6	1.49918	0.0203044	33.8535	0	33.4609	0	33.3781	0	33.0894	0	32.9142	0	32.9364	0
Q14690	PDCD11	Protein RRP5 homolog	3	3	208.7	1.5	1.49305	0.296832	26.0217	0	26.2955	0	26.4658	0	25.978	0	26.2984	0	24.7718	1
O43759	SYNGR1	Synaptogyrin-1	1	1	25.455	5.2	1.49286	0.185384	24.9945	1	24.9463	1	25.841	0	25.1133	1	24.4476	1	24.4866	1
O00148	DDX39A	ATP-dependent RNA helicase DDX39A	4	4	49.129	8.7	1.48906	0.00209619	28.6595	0	28.5593	0	28.7255	0	28.088	0	27.9544	0	28.1786	0
Q9Y4E5	ZNF451	Zinc finger protein 451	5	5	121.48	4.6	1.48505	0.0294381	28.4552	0	28.3861	0	28.0412	0	27.9265	0	27.7153	0	27.5292	0
Q9NWV8	BABAM1	BRISC and BRCA1-A complex member 1	2	2	36.56	9.4	1.47349	0.384989	27.7833	0	27.0329	0	26.4927	0	27.3244	0	25.8205	0	26.4862	0
Q99598	TSNAX	Translin-associated protein X	4	4	33.112	12.4	1.47012	0.693662	27.2943	0	23.9287	1	27.1088	0	25.191	1	26.957	0	24.516	1
Q8IV38	ANKMY2	Ankyrin repeat and MYND domain-containing protein 2	1	1	49.298	2.9	1.46585	0.181445	25.0782	1	25.3776	1	26.1621	0	24.773	1	25.0507	1	25.1391	1
P62829	RPL23	60S ribosomal protein L23	2	2	14.865	17.1	1.46581	0.645974	25.666	0	23.746	1	26.6214	0	25.458	1	25.5722	0	23.3481	1
Q9NQT8	KIF13B	Kinesin-like protein KIF13B	1	1	202.79	0.6	1.46369	0.423157	25.1301	1	24.199	1	25.8965	0	24.9116	1	23.779	1	24.8862	1
Q9H2K2	TNKS2	Tankyrase-2	6	2	126.92	6	1.46182	0.577483	23.7418	1	25.48	1	26.5165	0	23.9357	1	24.8499	1	25.3094	1
P52272	HNRNPM	Heterogeneous nuclear ribonucleoprotein M	24	24	77.515	35.1	1.45821	0.0314152	32.9914	0	33.1286	0	33.5304	0	32.5926	0	32.6824	0	32.7427	0
Q9UBT2	UBA2	SUMO-activating enzyme subunit 2	5	5	71.223	8	1.45654	0.557122	24.8233	1	27.5067	0	26.2045	0	26.0999	0	24.9618	1	25.845	1
P52789	HK2	Hexokinase-2	7	5	102.38	8.5	1.45592	0.181444	30.2468	0	29.2693	0	29.8566	0	29.5206	0	28.9132	0	29.3132	0
O14744	PRMT5	Protein arginine N-methyltransferase 5	1	1	72.683	1.4	1.45196	0.45522	24.6179	1	24.5826	1	25.8602	0	23.4905	1	24.9036	1	25.0526	1
Q9NXH9	TRMT1	tRNA (guanine(26)-N(2))-dimethyltransferase	2	2	72.233	3.5	1.45193	0.362271	24.622	1	25.7936	0	24.1928	1	24.5811	1	23.9081	1	24.5054	1
Q68E01	INTS3	Integrator complex subunit 3	5	5	118.07	5.8	1.45136	0.0472868	28.2946	0	28.6359	0	28.7318	0	27.9542	0	27.8191	0	28.2767	0
Q5XPI4	RNF123	E3 ubiquitin-protein ligase RNF123	3	3	148.51	3.2	1.44995	0.649286	26.961	0	24.2951	1	26.8559	0	24.8255	1	26.8173	0	24.8613	1
Q9Y4W2	LAS1L	Ribosomal biogenesis protein LAS1L	2	2	83.064	4.2	1.44796	0.316025	25.2947	1	25.7225	0	24.3036	1	24.3397	1	24.9758	1	24.4032	1
Q03252	LMNB2	Lamin-B2	17	17	67.688	29	1.44188	0.00823398	30.6242	0	30.3149	0	30.3264	0	29.819	0	29.9127	0	29.9499	0
Q9Y6D9	MAD1L1	Mitotic spindle assembly checkpoint protein MAD1	2	2	83.066	2.9	1.43059	0.465032	24.5264	1	26.0544	0	24.1774	1	23.9041	1	24.8688	1	24.4355	1
Q86Y82	STX12	Syntaxin-12	3	3	31.642	15.2	1.43031	0.721524	28.3477	0	26.961	0	25.0569	1	27.3354	0	24.3665	1	27.1147	0
Q8IZL8	PELP1	Proline-, glutamic acid- and leucine-rich protein 1	1	1	119.7	1.2	1.43028	0.545613	23.9214	0	26.1294	1	23.8971	1	24.3895	1	23.6226	1	24.387	1
Q9UHP3	USP25	Ubiquitin carboxyl-terminal hydrolase 25	9	9	122.22	9.5	1.42898	0.025878	28.2914	0	28.0361	0	28.5483	0	27.8048	0	27.7432	0	27.7829	0
Q16539	MAPK14	Mitogen-activated protein kinase 14	1	1	41.293	2.5	1.42887	0.0392582	24.5065	1	24.1905	1	24.6956	0	23.9483	1	24.0989	1	23.8007	1
Q9BS16	CENPK	Centromere protein K	1	1	31.655	3.7	1.42692	0.374215	26.0577	1	25.1585	1	24.5988	0	25.1573	1	24.1996	1	24.9194	1
P06737	PYGL	Glycogen phosphorylase, liver form	9	9	97.147	9.9	1.42449	0.0488754	29.2886	0	28.7437	0	29.0364	0	28.6845	0	28.3696	0	28.4834	0
P29401	TKT	Transketolase	15	15	67.877	30	1.42411	0.00603796	30.01	0	30.2637	0	30.2942	0	29.7212	0	29.6136	0	29.7029	0
Q9H0B6	KLC2	Kinesin light chain 2	2	2	68.934	4.3	1.42332	0.117085	24.9706	0	24.3564	1	24.8434	1	23.9545	1	24.1435	1	24.5447	1
Q86YT6	MIB1	E3 ubiquitin-protein ligase MIB1	13	13	110.13	13.4	1.42326	0.0352071	30.8907	0	30.9925	0	30.7818	0	30.2219	0	30.6809	0	30.2346	0
O43852	CALU	Calumenin	6	6	37.106	18.4	1.42287	0.000577963	29.7804	0	29.8266	0	29.7002	0	29.2875	0	29.3035	0	29.1898	0
P62191	PSMC1	26S protease regulatory subunit 4	2	2	49.184	4.8	1.41982	0.542878	24.1701	1	24.831	1	25.9331	0	23.3724	1	25.218	1	24.8266	1
P04818	TYMS	Thymidylate synthase	4	4	35.716	13.4	1.4195	0.433225	27.5064	0	25.9022	0	26.4724	0	26.3307	0	25.4536	0	26.5806	0
Q8TEL6	TRPC4AP	Short transient receptor potential channel 4-associated protein	4	4	90.851	5.3	1.41647	0.0480917	27.8075	0	28.0548	0	28.077	0	27.6691	0	27.5952	0	27.1681	0
Q9Y696	CLIC4	Chloride intracellular channel protein 4	3	3	28.772	12.3	1.4095	0.278941	28.6187	0	28.3563	0	28.5596	0	28.3471	0	28.4581	0	27.2438	0
Q02878	RPL6	60S ribosomal protein L6	6	6	32.728	21.2	1.40901	0.140523	29.7562	0	29.6425	0	30.2971	0	29.2655	0	29.1877	0	29.7586	0
Q14980	NUMA1	Nuclear mitotic apparatus protein 1	24	24	238.26	14	1.40871	0.0214719	31.0387	0	30.8915	0	31.2468	0	30.4045	0	30.7036	0	30.5858	0
Q8WWM7	ATXN2L	Ataxin-2-like protein	2	2	113.37	2.7	1.40584	0.323334	25.0996	1	24.2032	1	25.6525	0	24.4199	1	24.3492	1	24.7119	1
Q9NVH2	INTS7	Integrator complex subunit 7	3	3	106.83	3.3	1.40519	0.397623	24.5195	1	23.9866	1	25.6294	0	24.5928	1	24.0037	1	24.0667	1
Q14315	FLNC	Filamin-C	4	1	291.02	1.8	1.40519	0.537438	24.2092	1	25.7128	0	25.4262	1	24.7374	1	25.5415	1	23.597	1
O95239	KIF4A	Chromosome-associated kinesin KIF4A	3	3	139.88	2.7	1.40407	0.347447	25.6882	0	24.2575	1	24.6116	1	24.0418	1	24.4673	1	24.5794	1
O14562	UBFD1	Ubiquitin domain-containing protein UBFD1	2	2	33.382	9.7	1.40371	0.554848	25.648	0	25.2417	1	23.9108	1	23.9893	1	25.5391	1	23.8044	1
Q96T17	MAP7D2	MAP7 domain-containing protein 2	1	1	81.964	3	1.40182	0.287155	25.1907	1	25.2142	1	24.9778	0	23.8706	1	24.9152	1	25.135	1
O75436	VPS26A	Vacuolar protein sorting-associated protein 26A	4	4	38.169	15.3	1.40182	0.315129	26.9503	0	26.918	0	27.123	0	26.7524	0	25.6923	1	27.0847	0
P37275	ZEB1	Zinc finger E-box-binding homeobox 1	1	1	124.07	1.2	1.39856	0.425497	25.6922	0	24.2975	0	24.0664	0	24.1915	0	23.8591	0	24.5536	1
Q5SW79	CEP170	Centrosomal protein of 170 kDa	3	3	175.29	3	1.39848	0.576667	26.5237	0	23.8332	1	24.6676	1	24.5043	1	24.6334	1	24.4352	1
P43686	PSMC4	26S protease regulatory subunit 6B	5	5	47.366	11.5	1.39785	0.20649	28.005	0	27.466	0	27.5105	0	27.6919	0	26.7762	0	27.0638	0
P45973	CBX5	Chromobox protein homolog 5	3	3	22.225	12	1.39733	0.639561	26.2564	0	24.3841	1	26.0704	0	23.671	1	26.1987	1	25.3932	1
Q92878	RAD50	DNA repair protein RAD50	9	9	153.89	8.2	1.39732	0.122454	29.2704	0	28.8023	0	28.6216	0	28.6854	0	28.1526	0	28.4082	0
Q9UJ41	RABGEF1	Rab5 GDP/GTP exchange factor	2	2	79.37	2.4	1.39282	0.779782	28.1117	0	28.4022	0	24.967	1	28.2568	0	27.3699	0	24.4201	1
Q9BQS8	FYCO1	FYVE and coiled-coil domain-containing protein 1	2	2	166.98	1.4	1.39252	0.546467	24.9271	1	26.1082	1	24.2738	1	25.525	0	24.5065	1	23.8445	1
P37837	TALDO1	Transaldolase	6	6	37.54	16.9	1.39165	0.0188196	29.9245	0	29.5362	0	29.8718	0	29.2439	0	29.3253	0	29.333	0
P09884	POLA1	DNA polymerase alpha catalytic subunit	2	2	165.91	1.6	1.3913	0.385	24.3401	1	24.1501	1	25.6537	0	24.0168	1	24.2494	1	24.4483	1
Q9UHI6	DDX20	Probable ATP-dependent RNA helicase DDX20	2	2	92.239	3	1.3911	0.640046	25.3455	1	23.9594	1	26.9519	0	25.0229	1	25.55	1	24.2552	1
Q8N766	EMC1	ER membrane protein complex subunit 1	1	1	111.76	1	1.3899	0.393137	25.5045	0	25.7605	0	25.9223	0	24.3221	1	25.5091	0	25.931	0
Q08945	SSRP1	FACT complex subunit SSRP1	5	5	81.074	8	1.38861	0.0239828	28.5468	0	28.1353	0	28.2273	0	27.8931	0	27.7345	0	27.8609	0
Q8NI27	THOC2	THO complex subunit 2	5	5	182.77	3.3	1.38582	0.394876	27.7659	0	28.2745	0	27.014	0	27.3325	0	27.7209	0	26.5888	0
O95071	UBR5	E3 ubiquitin-protein ligase UBR5	2	2	309.35	0.8	1.38561	0.629124	24.2115	1	23.2341	1	26.1547	0	23.9444	1	24.5859	1	23.6585	1
B1AK53	ESPN	Espin	1	1	91.732	0.9	1.38297	0.311127	28.7316	0	29.6107	0	29.7299	0	28.5035	0	28.7998	0	29.3656	0
P39748	FEN1	Flap endonuclease 1	2	2	42.592	5.8	1.37933	0.813473	28.5431	0	24.7432	1	28.04	0	28.0308	0	23.8377	1	28.0659	0
P11388	TOP2A	DNA topoisomerase 2-alpha	15	9	174.38	11	1.37094	0.112214	28.8343	0	28.9587	0	28.4942	0	28.5277	0	28.4348	0	27.9592	0
Q15042	RAB3GAP1	Rab3 GTPase-activating protein catalytic subunit	5	5	110.52	6.2	1.36748	0.0422795	27.6196	0	27.6058	0	28.0376	0	27.411	0	27.2889	0	27.2084	0
O60264	SMARCA5	SWI/SNF-related matrix-associated actin-dependent regulator of chromatin subfamily A member 5	18	18	121.9	17.9	1.36591	0.00872489	30.8513	0	30.5788	0	30.8073	0	30.3744	0	30.2352	0	30.2781	0
Q96EB6	SIRT1	NAD-dependent protein deacetylase sirtuin-1	2	2	81.68	2.7	1.36227	0.660403	26.2657	0	26.5869	0	24.3915	1	26.1907	0	24.0446	1	25.6708	0
P21283	ATP6V1C1	V-type proton ATPase subunit C 1	1	1	43.941	4.2	1.35971	0.562933	24.711	1	25.5767	1	24.0315	1	25.311	1	24.2439	1	23.4344	0
Q86U70	LDB1	LIM domain-binding protein 1	3	3	46.532	6.8	1.3586	0.539254	24.207	1	26.0463	1	26.1435	0	24.7159	0	24.97	0	25.3846	1
Q8WU90	ZC3H15	Zinc finger CCCH domain-containing protein 15	1	1	48.602	2.3	1.35507	0.131668	24.7517	1	25.1064	1	25.2727	0	24.2662	1	24.8403	1	24.7092	1
P09496	CLTA	Clathrin light chain A	1	1	27.076	3.6	1.35148	0.621696	23.8267	1	24.0736	1	25.7332	0	24.7391	1	23.011	1	24.5798	1
Q9Y262	EIF3L	Eukaryotic translation initiation factor 3 subunit L	6	6	66.726	11.9	1.35093	0.523312	27.0043	0	27.3033	0	26.6454	1	27.1152	0	27.168	0	25.368	1
P40937	RFC5	Replication factor C subunit 5	2	2	38.496	5.3	1.34869	0.43078	25.258	1	25.1699	0	23.9159	1	24.6708	1	24.4862	1	23.8921	1
Q9UPY3	DICER1	Endoribonuclease Dicer	2	2	218.68	1.5	1.34698	0.620645	25.2045	1	23.9332	1	25.9576	0	24.5576	1	25.5639	1	23.6846	1
Q02952	AKAP12	A-kinase anchor protein 12	5	5	191.48	4	1.34262	0.175326	27.9894	0	27.8872	0	28.2914	0	27.2493	0	28.0384	0	27.6051	0
Q14919	DRAP1	Dr1-associated corepressor	1	1	22.35	5.4	1.34017	0.617183	25.7088	1	24.9977	1	24.6366	0	25.349	1	25.4621	1	23.2647	1
Q5GLZ8	HERC4	Probable E3 ubiquitin-protein ligase HERC4	7	7	118.56	6.9	1.33828	0.219148	28.3945	0	27.7283	0	27.9643	0	27.8735	0	27.1874	0	27.7651	0
Q9UHX1	PUF60	Poly(U)-binding-splicing factor PUF60	2	2	59.875	4.8	1.33785	0.621581	24.8197	1	26.4346	0	23.9967	1	24.0503	1	25.1553	1	24.7855	1
P07737	PFN1	Profilin-1	1	1	15.054	10	1.33214	0.615737	23.8711	1	24.4257	1	26.3452	0	24.2003	1	24.6203	1	24.5802	1
Q6PJT7	ZC3H14	Zinc finger CCCH domain-containing protein 14	15	15	82.875	27.3	1.33072	0.0258553	30.9894	0	30.9344	0	31.3091	0	30.6228	0	30.6692	0	30.7043	0
Q8NFW8	CMAS	N-acylneuraminate cytidylyltransferase	1	1	48.379	3.5	1.32875	0.341025	25.1958	1	24.3806	0	25.3822	1	24.1441	1	24.6975	1	24.8868	1
Q8WXI9	GATAD2B	Transcriptional repressor p66-beta	1	1	65.26	2.7	1.3272	0.24039	25.6664	1	25.1687	1	25.338	0	25.3417	1	25.1238	1	24.4823	1
Q14149	MORC3	MORC family CW-type zinc finger protein 3	6	6	107.11	7.9	1.32588	0.197076	26.6881	0	26.8956	0	27.3999	0	26.8684	0	26.3256	0	26.5687	0
Q9UKF6	CPSF3	Cleavage and polyadenylation specificity factor subunit 3	6	6	77.485	10.2	1.32544	0.108364	28.5849	0	28.2556	0	28.7233	0	28.3693	0	27.8855	0	28.0896	0
Q13547	HDAC1	Histone deacetylase 1	6	1	55.102	13.1	1.32514	0.0948528	30.5951	0	30.8848	0	31.0823	0	30.2995	0	30.6885	0	30.3558	0
P19338	NCL	Nucleolin	11	11	76.613	16.9	1.32378	0.0737072	30.2898	0	29.7522	0	30.1398	0	29.5634	0	29.7389	0	29.6656	0
P11234	RALB	Ras-related protein Ral-B	1	1	23.408	5.3	1.32247	0.700514	24.5015	1	23.5973	1	26.1598	0	25.5188	1	23.3908	1	24.1394	1
Q8IV08	PLD3	Phospholipase D3	1	1	54.705	2.4	1.32245	0.222795	24.3453	1	25.1914	0	24.4886	1	24.4497	1	24.2593	1	24.1066	1
Q96EK6	GNPNAT1	Glucosamine 6-phosphate N-acetyltransferase	1	1	20.749	6	1.32127	0.568281	25.4724	1	24.42	1	25.6667	0	24.5414	1	25.7793	1	24.0326	1
P47914	RPL29	60S ribosomal protein L29	1	1	17.752	9.4	1.32053	0.657387	26.8872	0	24.4984	1	24.3185	1	24.5776	1	25.0274	1	24.8956	1
Q13616	CUL1	Cullin-1	6	6	89.677	6.8	1.31939	0.00022905	28.5174	0	28.4163	0	28.4834	0	28.0522	0	28.0742	0	28.0911	0
Q9Y376	CAB39	Calcium-binding protein 39	5	5	39.869	10.6	1.31903	0.0664829	27.711	0	28.1625	0	27.9252	0	27.6895	0	27.5397	0	27.3711	0
Q13907	IDI1	Isopentenyl-diphosphate Delta-isomerase 1	1	1	26.319	5.3	1.31795	0.631328	25.3109	1	25.7408	0	24.3175	1	25.9614	1	24.4047	1	23.8082	1
P49915	GMPS	GMP synthase [glutamine-hydrolyzing]	14	14	76.715	25.5	1.3173	0.055386	31.1576	0	30.6974	0	31.0742	0	30.4962	0	30.5897	0	30.6504	0
P62495	ETF1	Eukaryotic peptide chain release factor subunit 1	4	4	49.03	10.5	1.31537	0.131064	29.1352	0	28.5368	0	28.6985	0	28.468	0	28.5337	0	28.1824	0
P49736	MCM2	DNA replication licensing factor MCM2	6	6	101.89	7	1.31524	0.0461573	28.49	0	28.0627	0	28.1977	0	27.7613	0	27.9584	0	27.8447	0
P54725	RAD23A	UV excision repair protein RAD23 homolog A	5	4	39.609	18.5	1.31362	0.257853	28.8209	0	28.2703	0	29.1399	0	28.0686	0	28.371	0	28.611	0
Q01484	ANK2	Ankyrin-2	1	1	433.71	0.3	1.31196	0.441093	25.6602	1	24.9201	0	24.9031	1	25.1255	1	25.182	1	24.0008	1
Q96CS3	FAF2	FAS-associated factor 2	4	4	52.623	10.3	1.31178	0.22592	29.0229	0	29.0592	0	28.433	0	28.6998	0	28.5513	0	28.0894	0
P62263	RPS14	40S ribosomal protein S14	2	2	16.273	15.9	1.31119	0.587457	26.186	0	25.9891	0	26.1117	0	26.5525	0	26.1593	0	24.4023	1
Q9GZL7	WDR12	Ribosome biogenesis protein WDR12	1	1	47.707	4	1.31054	0.433404	24.9477	1	25.3913	0	24.4068	1	25.2097	1	24.0894	1	24.2762	1
Q92621	NUP205	Nuclear pore complex protein Nup205	9	9	227.92	4.9	1.31027	0.126004	29.363	0	29.1668	0	29.0829	0	28.9688	0	29.027	0	28.4473	0
P61088	UBE2N	Ubiquitin-conjugating enzyme E2 N	3	3	17.138	19.1	1.30917	0.187772	29.8863	0	29.8589	0	29.5054	0	29.6515	0	28.9486	0	29.4846	0
P49591	SARS	Serine--tRNA ligase, cytoplasmic	4	4	58.777	8.8	1.30887	0.376146	27.6564	0	26.8231	0	28.0253	0	27.3952	0	27.1074	0	26.8373	0
Q9Y4B4	RAD54L2	Helicase ARIP4	2	2	162.77	1.6	1.30645	0.683398	24.3285	1	26.8995	0	24.4287	1	25.3244	1	24.4679	1	24.7075	1
Q8TAG9	EXOC6	Exocyst complex component 6	1	1	93.721	1.9	1.30599	0.380576	25.3156	1	24.3837	1	25.6585	0	24.9022	1	24.7021	1	24.5981	1
P48751	SLC4A3	Anion exchange protein 3	1	1	135.79	0.9	1.30582	0.57004	24.5761	0	23.8335	1	25.5577	1	24.6819	1	23.5272	1	24.6033	1
P31689	DNAJA1	DnaJ homolog subfamily A member 1	8	8	44.868	20.9	1.30532	0.000468371	31.1591	0	31.1093	0	31.2042	0	30.8183	0	30.7664	0	30.7347	0
O15042	U2SURP	U2 snRNP-associated SURP motif-containing protein	2	2	118.29	1.5	1.30119	0.0251455	27.3804	0	27.0169	0	27.1417	0	26.8017	0	26.7609	0	26.8369	0
O14654	IRS4	Insulin receptor substrate 4	10	10	133.77	10	1.30086	0.0109855	30.2624	0	30.2171	0	30.4086	0	29.9944	0	29.961	0	29.7943	0
Q15637	SF1	Splicing factor 1	2	2	68.329	3.8	1.30064	0.758646	24.3213	1	27.4317	0	25.0303	1	24.6346	1	26.5424	0	24.4688	1
O43432	EIF4G3	Eukaryotic translation initiation factor 4 gamma 3	4	2	176.65	2.6	1.29935	0.443301	25.7127	0	25.1491	1	25.3517	1	25.2501	0	25.6035	0	24.2266	1
P53990	IST1	IST1 homolog	1	1	39.75	2.2	1.29905	0.572979	25.2514	1	25.3873	1	24.9301	0	24.4586	1	23.9948	1	25.9831	1
Q9BUP0	EFHD1	EF-hand domain-containing protein D1	1	1	26.927	5	1.2985	0.328558	25.167	1	26.103	0	25.3295	1	25.3269	1	25.3407	1	24.8013	1
Q5VYK3	ECM29	Proteasome-associated protein ECM29 homolog	21	21	204.29	14.2	1.29656	0.446664	30.0296	0	30.1694	0	29.4986	0	29.8657	0	29.9704	0	28.7374	0
P15121	AKR1B1	Aldose reductase	4	4	35.853	11.4	1.29654	0.47409	29.1461	0	28.6585	0	28.3708	0	28.4034	0	29.0453	0	27.6027	0
P55011	SLC12A2	Solute carrier family 12 member 2	8	8	131.45	8.7	1.29599	0.115939	28.7956	0	29.1337	0	28.7965	0	28.7354	0	28.6253	0	28.243	0
Q03001	DST	Dystonin	3	3	860.65	0.4	1.29235	0.448703	25.497	0	24.6106	1	25.0069	1	24.2392	1	24.3843	1	25.381	1
P34949	MPI	Mannose-6-phosphate isomerase	1	1	46.655	2.6	1.28967	0.371088	24.2632	1	25.4417	1	25.1202	0	24.7579	1	24.4327	1	24.5335	1
P20226	TBP	TATA-box-binding protein	1	1	37.698	2.9	1.28795	0.703557	25.0222	1	23.1321	1	26.1504	0	24.1327	1	24.641	1	24.4357	1
Q14CX7	NAA25	N-alpha-acetyltransferase 25, NatB auxiliary subunit	1	1	112.29	1.5	1.28701	0.456619	24.7283	1	24.4513	0	24.3336	1	24.7311	1	23.3123	1	24.3779	1
Q8N3U4	STAG2	Cohesin subunit SA-2	5	5	141.32	4.5	1.28536	0.320341	27.2966	0	27.4571	0	28.3042	0	27.4439	0	27.3124	0	27.215	0
Q14566	MCM6	DNA replication licensing factor MCM6	17	17	92.888	23.9	1.28509	0.0507259	30.9413	0	30.6249	0	31.0534	0	30.4586	0	30.5407	0	30.5347	0
Q86X55	CARM1	Histone-arginine methyltransferase CARM1	1	1	65.853	1.5	1.28329	0.660631	23.3929	1	25.1099	1	25.7196	0	24.8937	1	24.409	1	23.8402	1
P05023	ATP1A1	Sodium/potassium-transporting ATPase subunit alpha-1	21	21	112.89	24.6	1.28291	0.103142	32.3218	0	32.2411	0	32.4602	0	32.2613	0	31.713	0	31.9706	0
Q96S55	WRNIP1	ATPase WRNIP1	6	6	72.132	9.6	1.28113	0.816594	24.7444	1	28.203	0	24.6186	1	25.0948	1	27.1099	0	24.2892	1
Q9NP79	VTA1	Vacuolar protein sorting-associated protein VTA1 homolog	3	3	33.879	11.1	1.281	0.546248	24.3293	1	24.1532	1	25.72	0	24.6896	1	24.4914	1	23.9497	1
Q5HYI7	MTX3	Metaxin-3	2	2	35.093	5.1	1.28088	0.405934	24.8016	0	25.6361	1	24.6258	1	25.0483	0	24.6773	1	24.2664	1
Q6Y7W6	GIGYF2	PERQ amino acid-rich with GYF domain-containing protein 2	10	10	150.07	9.7	1.28034	0.0637001	28.1209	0	27.9924	0	28.1606	0	27.4737	0	27.8559	0	27.8747	0
P62826	RAN	GTP-binding nuclear protein Ran	9	9	24.423	31.5	1.27991	0.422696	30.3005	0	30.7494	0	30.641	0	30.7037	0	30.4477	0	29.4714	0
P27361	MAPK3	Mitogen-activated protein kinase 3	2	1	43.135	6.3	1.27979	0.345337	24.5356	1	24.9537	1	24.3663	0	24.8041	1	24.1379	1	23.8459	1
O95347	SMC2	Structural maintenance of chromosomes protein 2	14	14	135.65	13.1	1.2793	0.0601839	29.1541	0	28.8002	0	29.2272	0	28.6354	0	28.7586	0	28.7214	0
O15144	ARPC2	Actin-related protein 2/3 complex subunit 2	3	3	34.333	11	1.27706	0.667905	26.7208	0	26.9038	0	25.5804	1	24.767	1	26.657	0	26.7225	0
Q96DT6	ATG4C	Cysteine protease ATG4C	1	1	52.497	2.8	1.27578	0.178549	25.002	1	24.9011	1	25.1744	0	24.318	1	24.6942	1	25.0112	1
Q14181	POLA2	DNA polymerase alpha subunit B	1	1	65.947	2.2	1.27511	0.461869	26.0061	0	25.8055	0	26.3337	0	26.281	0	24.9247	1	25.8878	0
P42167	TMPO	Lamina-associated polypeptide 2, isoforms beta/gamma	5	5	50.67	12.8	1.27064	0.213309	28.3956	0	27.9376	0	27.7456	0	27.9242	0	27.6477	0	27.4703	0
Q14839	CHD4	Chromodomain-helicase-DNA-binding protein 4	11	11	218	6.6	1.27025	0.322489	29.5029	0	29.1049	0	29.2445	0	28.4819	0	28.8786	0	29.4564	0
Q99816	TSG101	Tumor susceptibility gene 101 protein	6	6	43.944	14.9	1.2699	0.588846	28.4013	0	28.5818	0	28.0528	0	28.253	0	26.9178	0	28.831	0
O43847	NRD1	Nardilysin	4	4	131.57	3.7	1.26873	0.380321	27.907	0	27.9176	0	28.9349	0	28.0478	0	27.8007	0	27.8808	0
Q96SY0	VWA9	von Willebrand factor A domain-containing protein 9	1	1	57.47	1.9	1.26835	0.644151	24.1021	1	24.8965	1	26.0329	0	24.622	1	24.0008	1	25.3798	1
O60841	EIF5B	Eukaryotic translation initiation factor 5B	4	4	138.83	4.1	1.26778	0.111733	27.5116	0	27.4328	0	27.0323	0	26.8264	0	27.0399	0	27.0835	0
P29590	PML	Protein PML	2	2	97.55	2.9	1.26749	0.657896	24.6667	1	25.3371	1	25.1118	1	24.1083	1	23.9125	1	26.0689	0
P49642	PRIM1	DNA primase small subunit	2	2	49.901	5	1.26659	0.662528	24.9034	1	23.4071	1	25.8621	0	24.6266	1	24.2774	1	24.2457	1
Q9Y3Z3	SAMHD1	Deoxynucleoside triphosphate triphosphohydrolase SAMHD1	7	7	72.2	14.5	1.26564	0.199302	29.5082	0	28.8631	0	29.3127	0	29.1076	0	28.7422	0	28.8146	0
P35637	FUS	RNA-binding protein FUS	1	1	53.425	4.6	1.2634	0.517055	24.8115	0	24.9982	1	25.8126	1	24.1497	1	25.3009	1	25.1597	1
Q9H992	MARCH7	E3 ubiquitin-protein ligase MARCH7	3	3	78.05	6.1	1.26293	0.606001	24.1755	1	25.2311	1	25.7222	0	24.0476	1	24.6623	1	25.4086	1
Q15154	PCM1	Pericentriolar material 1 protein	13	13	228.53	7	1.26153	0.185105	29.5903	0	29.4051	0	30.0682	0	29.4793	0	29.2367	0	29.3421	0
Q9BVP2	GNL3	Guanine nucleotide-binding protein-like 3	3	3	61.992	6.2	1.26086	0.442349	26.4241	0	25.3696	0	25.2206	0	25.436	0	25.1305	0	25.4447	0
Q7KZF4	SND1	Staphylococcal nuclease domain-containing protein 1	10	10	102	11.9	1.26047	0.153669	29.4549	0	29.07	0	28.8866	0	28.9509	0	28.8177	0	28.641	0
P27708	CAD	CAD protein	6	6	242.98	3.1	1.25998	0.237703	27.9904	0	27.8852	0	28.3838	0	27.6028	0	27.5327	0	28.1237	0
O95749	GGPS1	Geranylgeranyl pyrophosphate synthase	1	1	34.87	3.7	1.25977	0.441632	25.5134	0	26.0755	0	25.5168	0	25.6497	0	25.7701	0	24.6864	1
Q15836	VAMP3	Vesicle-associated membrane protein 3	1	1	11.309	17	1.258	0.53002	24.1161	1	25.6391	0	24.4419	1	24.3773	1	24.1808	1	24.6457	1
Q15014	MORF4L2	Mortality factor 4-like protein 2	7	5	32.307	31.6	1.25506	0.0786412	28.9316	0	29.1172	0	28.9267	0	28.615	0	28.9003	0	28.4768	0
P36507	MAP2K2	Dual specificity mitogen-activated protein kinase kinase 2	4	2	44.424	10	1.25403	0.644574	24.4217	1	24.6935	1	24.8692	0	23.0872	1	24.6917	1	25.2258	1
O75828	CBR3	Carbonyl reductase [NADPH] 3	2	1	30.85	8.7	1.25363	0.633978	24.9765	1	23.7523	1	25.6517	0	24.9848	1	23.9311	1	24.4863	1
Q16625	OCLN	Occludin	5	5	59.143	12.3	1.25267	0.844736	27.2996	0	27.2665	0	24.8376	1	27.9771	0	23.5691	1	26.8825	0
Q8IZ21	PHACTR4	Phosphatase and actin regulator 4	1	1	78.21	1.9	1.25198	0.518299	24.9941	1	24.3375	1	25.6815	0	24.7903	1	25.0363	1	24.2137	1
Q99426	TBCB	Tubulin-folding cofactor B	1	1	27.325	4.5	1.25144	0.663901	24.3865	1	25.6383	0	24.1987	1	24.3745	1	23.5346	1	25.3437	1
P55884	EIF3B	Eukaryotic translation initiation factor 3 subunit B	14	14	92.48	16.2	1.25064	0.0405892	31.424	0	31.3318	0	31.6111	0	31.2403	0	31.0007	0	31.1579	0
Q9Y2X3	NOP58	Nucleolar protein 58	2	2	59.578	5.1	1.24957	0.551983	24.3006	1	24.9662	0	24.0294	1	24.7709	1	24.202	1	23.3591	1
P48637	GSS	Glutathione synthetase	1	1	52.384	1.7	1.24865	0.606495	24.8267	1	24.3548	1	26.008	0	25.2306	1	24.2081	1	24.7897	1
P24928	POLR2A	DNA-directed RNA polymerase II subunit RPB1	24	24	217.17	14.6	1.24787	0.265169	30.209	0	30.5461	0	30.7487	0	29.8906	0	30.1158	0	30.539	0
Q9UQE7	SMC3	Structural maintenance of chromosomes protein 3	18	18	141.54	14.9	1.24705	0.247077	30.027	0	30.4365	0	30.7826	0	30.0673	0	29.9627	0	30.2606	0
P46013	MKI67	Antigen KI-67	7	7	358.69	3.3	1.24659	0.735685	24.039	1	26.3551	0	23.6259	1	24.683	1	23.9257	1	24.4573	1
Q7L2H7	EIF3M	Eukaryotic translation initiation factor 3 subunit M	2	2	42.502	8	1.24652	0.484184	25.1004	1	23.8078	1	24.8322	1	24.4836	1	24.0562	1	24.2469	0
P30520	ADSS	Adenylosuccinate synthetase isozyme 2	3	3	50.097	4.6	1.24519	0.171164	27.0252	0	27.0944	0	27.5187	0	27.03	0	26.9827	0	26.6764	0
Q8TAT6	NPLOC4	Nuclear protein localization protein 4 homolog	4	4	68.119	7.9	1.24487	0.128612	27.7864	0	27.4713	0	27.6909	0	27.0714	0	27.3983	0	27.531	0
Q93096	PTP4A1	Protein tyrosine phosphatase type IVA 1	2	2	19.815	15	1.24336	0.660929	25.8033	1	25.0494	1	23.8059	0	24.8444	1	23.9341	1	24.9373	1
Q9UPN9	TRIM33	E3 ubiquitin-protein ligase TRIM33	3	3	122.53	3.1	1.24218	0.736175	27.1646	0	24.4205	1	25.6123	1	24.7749	1	25.9544	1	25.5295	1
Q7L014	DDX46	Probable ATP-dependent RNA helicase DDX46	1	1	117.36	1	1.24105	0.63459	24.5071	1	25.4009	1	25.0982	0	24.58	1	23.8034	1	25.6881	1
Q9BZX2	UCK2	Uridine-cytidine kinase 2	3	3	29.299	11.9	1.24048	0.161644	28.9457	0	28.842	0	28.7231	0	28.2688	0	28.8461	0	28.4631	0
P27694	RPA1	Replication protein A 70 kDa DNA-binding subunit	15	15	68.137	29.9	1.23773	0.0129894	30.5188	0	30.3453	0	30.4941	0	30.2384	0	30.1143	0	30.0823	0
P52294	KPNA1	Importin subunit alpha-5	4	2	60.221	5.8	1.23285	0.387614	26.8911	0	26.3504	0	26.6875	0	26.5189	0	26.6918	0	25.8124	1
Q86XF0	DHFRL1	Dihydrofolate reductase, mitochondrial	1	1	21.62	3.7	1.23016	0.460909	25.2848	1	25.1477	1	24.6215	0	24.3101	1	24.5294	1	25.318	1
O43399	TPD52L2	Tumor protein D54	1	1	22.237	6.8	1.22916	0.606841	24.9537	1	24.7018	1	25.7422	0	25.6975	1	24.3558	1	24.4513	1
P61160	ACTR2	Actin-related protein 2	4	4	44.76	11.7	1.22443	0.419053	29.5446	0	29.0157	0	28.9126	0	29.3819	0	28.6416	0	28.5731	0
P10768	ESD	S-formylglutathione hydrolase	2	2	31.462	6.7	1.22096	0.564444	25.2315	1	24.2225	1	24.135	0	23.8587	1	24.0447	1	24.8216	1
O94979	SEC31A	Protein transport protein Sec31A	4	4	133.01	4.2	1.22082	0.243941	27.4814	0	27.2694	0	27.4619	0	27.2107	0	26.7331	0	27.4054	0
P25205	MCM3	DNA replication licensing factor MCM3	10	10	90.98	14.5	1.22043	0.27959	28.1026	0	28.7095	0	28.7341	0	28.0944	0	28.4266	0	28.1632	0
Q9BZZ5	API5	Apoptosis inhibitor 5	8	8	59.004	17.7	1.21603	0.0314	28.9006	0	28.6251	0	28.8671	0	28.5132	0	28.5215	0	28.5115	0
O14828	SCAMP3	Secretory carrier-associated membrane protein 3	7	7	38.287	25.4	1.21518	0.310881	31.4872	0	31.5412	0	31.416	0	31.5724	0	30.7521	0	31.2765	0
Q15345	LRRC41	Leucine-rich repeat-containing protein 41	10	10	88.649	13.1	1.2151	0.117991	29.2427	0	28.9706	0	29.083	0	29.0379	0	28.7785	0	28.6367	0
O75674	TOM1L1	TOM1-like protein 1	3	3	52.988	7.4	1.21384	0.751936	25.4781	1	27.2702	0	26.847	0	26.6421	0	25.0307	1	27.0838	0
P50454	SERPINH1	Serpin H1	12	12	46.44	32.3	1.21318	0.077904	29.5766	0	29.7378	0	29.7241	0	29.36	0	29.602	0	29.2402	0
P49006	MARCKSL1	MARCKS-related protein	1	1	19.529	7.7	1.21054	0.891794	23.0931	1	23.997	1	28.7631	0	24.1028	1	26.4415	1	24.4821	1
P68036	UBE2L3	Ubiquitin-conjugating enzyme E2 L3	2	2	17.861	11.7	1.20917	0.409659	27.8716	0	27.0021	0	27.8245	0	27.3923	0	27.1023	0	27.3815	0
Q13435	SF3B2	Splicing factor 3B subunit 2	11	11	100.23	13.2	1.20708	0.0923358	30.5351	0	30.3119	0	30.594	0	30.3193	0	30.0341	0	30.2731	0
Q9NVI1	FANCI	Fanconi anemia group I protein	13	13	149.32	12	1.20672	0.0073328	28.6255	0	28.7602	0	28.6527	0	28.4128	0	28.4664	0	28.3459	0
Q9ULM3	YEATS2	YEATS domain-containing protein 2	1	1	150.78	0.7	1.20575	0.664632	24.0266	1	25.1437	0	24.7025	1	23.8786	1	23.8747	1	25.3097	1
Q99996	AKAP9	A-kinase anchor protein 9	1	1	453.66	0.3	1.20469	0.710575	25.3588	1	24.5696	1	23.6158	0	24.5002	1	24.8626	1	23.3754	1
Q969G3	SMARCE1	SWI/SNF-related matrix-associated actin-dependent regulator of chromatin subfamily E member 1	1	1	46.649	2.9	1.20313	0.631812	26.1886	0	25.3319	1	26.9274	0	26.0654	0	25.426	1	26.1561	0
P22102	GART	Trifunctional purine biosynthetic protein adenosine-3	10	10	107.77	13.5	1.20297	0.077489	29.7451	0	29.4262	0	29.5384	0	29.3785	0	29.354	0	29.1774	0
Q15004	KIAA0101	PCNA-associated factor	3	3	11.986	26.1	1.20114	0.656653	25.9314	0	24.8112	1	25.3475	1	24.3335	1	25.0831	1	25.8804	1
P31946	YWHAB	14-3-3 protein beta/alpha	11	7	28.082	48.8	1.19941	0.560068	31.1368	0	31.2635	0	30.5321	0	31.3973	0	30.477	0	30.2711	0
Q9BZF1	OSBPL8	Oxysterol-binding protein-related protein 8	2	2	101.19	2.1	1.1986	0.763567	24.6047	1	26.1347	0	24.6666	1	24.2187	1	24.2508	1	26.1525	0
Q9HB71	CACYBP	Calcyclin-binding protein	9	9	26.21	39.5	1.19838	0.236393	28.9092	0	28.6427	0	28.8993	0	28.6508	0	28.2329	0	28.7843	0
Q7Z3T8	ZFYVE16	Zinc finger FYVE domain-containing protein 16	2	2	168.9	1.5	1.19787	0.364794	26.7501	0	26.8671	0	26.5105	0	26.4786	0	26.8356	0	26.0322	0
Q9BUP3	HTATIP2	Oxidoreductase HTATIP2	2	2	27.049	6.6	1.19557	0.749071	24.199	0	24.8567	1	25.5775	1	25.6235	1	23.4359	1	24.8007	1
Q7L0Y3	TRMT10C	Mitochondrial ribonuclease P protein 1	1	1	47.346	3.5	1.19495	0.69496	24.1823	1	25.8581	0	25.4184	1	25.203	1	24.2054	1	25.2796	1
Q13509	TUBB3	Tubulin beta-3 chain	12	0	50.432	25.1	1.19456	0.667609	25.951	0	24.4719	1	24.9283	1	25.3752	1	24.9898	1	24.2168	1
P46934	NEDD4	E3 ubiquitin-protein ligase NEDD4	6	3	149.11	4.5	1.1932	0.773236	25.4281	1	26.5713	0	25.2193	1	26.9053	0	24.8538	1	24.695	1
P84098	RPL19	60S ribosomal protein L19	4	4	23.466	17.3	1.1931	0.400579	27.5533	0	27.0695	0	27.0228	0	26.5388	0	27.143	0	27.1997	0
P19367	HK1	Hexokinase-1	7	5	102.48	7.9	1.19103	0.162803	27.1081	0	27.158	0	27.5688	0	27.0113	0	27.0697	0	26.9973	0
Q9Y4X5	ARIH1	E3 ubiquitin-protein ligase ARIH1	5	5	64.117	10.1	1.18925	0.515588	29.3798	0	28.2908	0	29.0206	0	28.6445	0	28.3998	0	28.8967	0
P35251	RFC1	Replication factor C subunit 1	3	3	128.25	3.6	1.18865	0.230868	26.6144	0	26.6237	0	26.855	0	26.1795	0	26.4387	0	26.7269	0
Q15365	PCBP1	Poly(rC)-binding protein 1	4	2	37.497	14.6	1.18803	0.845568	25.9847	0	25.98	0	27.3648	0	27.0341	0	27.5437	0	24.0059	1
Q13765	NACA	Nascent polypeptide-associated complex subunit alpha	2	2	23.384	13.5	1.18772	0.373272	28.085	0	28.1033	0	27.7566	0	28.1279	0	27.3645	0	27.7078	0
Q6L8Q7	PDE12	2,5-phosphodiesterase 12	2	2	67.351	3.9	1.18556	0.679825	23.9304	1	25.4697	0	25.3095	1	24.7794	1	25.0319	1	24.1617	1
P25789	PSMA4	Proteasome subunit alpha type-4	5	5	29.483	15.3	1.18548	0.298069	29.55	0	29.7569	0	30.0836	0	29.4927	0	29.8079	0	29.3535	0
Q13085	ACACA	Acetyl-CoA carboxylase 1	21	21	265.55	10.1	1.18516	0.174488	30.129	0	30.1461	0	30.2834	0	30.0188	0	29.6686	0	30.1359	0
O43592	XPOT	Exportin-T	4	4	109.96	5.3	1.18455	0.56915	26.0975	0	25.6486	0	26.395	0	26.0828	0	26.1791	0	25.1462	1
Q9BT67	NDFIP1	NEDD4 family-interacting protein 1	2	2	24.899	9.5	1.18293	0.665454	26.2893	0	25.1345	1	24.5624	1	24.8821	1	25.2681	1	25.1089	1
Q6PKG0	LARP1	La-related protein 1	9	9	123.51	10.8	1.18186	0.181178	29.5004	0	29.3875	0	29.5884	0	29.1041	0	29.1237	0	29.5254	0
P78347	GTF2I	General transcription factor II-I	21	21	112.42	23.6	1.18174	0.0147086	31.3101	0	31.2051	0	31.3346	0	31.0341	0	30.9723	0	31.1207	0
P11171	EPB41	Protein 4.1	10	9	97.016	14.6	1.17879	0.167691	29.1037	0	28.8525	0	28.9969	0	28.5245	0	28.7769	0	28.9397	0
P35222	CTNNB1	Catenin beta-1	5	5	85.496	6.1	1.17856	0.26828	27.7283	0	27.4498	0	27.819	0	27.4367	0	27.1696	0	27.6798	0
Q96GX5	MASTL	Serine/threonine-protein kinase greatwall	1	1	97.318	1.8	1.17814	0.726024	25.486	1	23.9836	1	23.9689	0	24.9436	1	24.1358	1	23.6495	1
Q14160	SCRIB	Protein scribble homolog	3	3	174.88	1.9	1.17738	0.734074	25.4576	1	24.7905	1	24.9795	1	24.2508	1	26.0708	0	24.1993	1
P29083	GTF2E1	General transcription factor IIE subunit 1	1	1	49.452	4.1	1.17616	0.791183	24.3845	1	23.5547	1	25.4783	1	23.1616	0	25.2781	1	24.2755	1
Q99873	PRMT1	Protein arginine N-methyltransferase 1	5	5	41.515	11.9	1.1758	0.0897739	29.9463	0	30.1616	0	30.2658	0	29.939	0	29.9354	0	29.7984	0
P13797	PLS3	Plastin-3	18	15	70.81	33	1.17577	0.45061	31.8374	0	31.4118	0	30.9236	0	31.1967	0	30.9812	0	31.2941	0
Q53GS7	GLE1	Nucleoporin GLE1	1	1	79.835	1.7	1.17477	0.646678	23.8892	1	24.892	1	25.3247	1	24.5249	1	24.7842	1	24.0997	0
Q13263	TRIM28	Transcription intermediary factor 1-beta	16	16	88.549	24.6	1.17427	0.0989897	31.4088	0	31.6102	0	31.7665	0	31.3689	0	31.3062	0	31.4152	0
P49321	NASP	Nuclear autoantigenic sperm protein	10	10	85.237	13.1	1.17407	0.340493	30.1783	0	29.7641	0	29.498	0	29.4329	0	29.7146	0	29.5983	0
P05387	RPLP2	60S acidic ribosomal protein P2	5	5	11.665	69.6	1.17348	0.227076	29.7417	0	30.2946	0	30.0645	0	29.7719	0	29.8455	0	29.7909	0
P05165	PCCA	Propionyl-CoA carboxylase alpha chain, mitochondrial	25	25	80.058	34.6	1.17249	0.395921	33.5057	0	33.9993	0	33.3599	0	33.6242	0	33.126	0	33.426	0
Q8TEQ6	GEMIN5	Gem-associated protein 5	9	9	168.59	6.4	1.17225	0.681335	28.2773	0	29.1507	0	27.9263	0	28.6567	0	28.5228	0	27.4871	0
Q13098	GPS1	COP9 signalosome complex subunit 1	7	7	55.536	13.6	1.17182	0.169075	29.658	0	29.6997	0	29.8637	0	29.6292	0	29.6366	0	29.2693	0
Q96PU5	NEDD4L	E3 ubiquitin-protein ligase NEDD4-like	9	5	111.93	9.7	1.17147	0.489452	29.5479	0	29.085	0	29.8607	0	29.4459	0	28.8733	0	29.4895	0
Q9ULC3	RAB23	Ras-related protein Rab-23	1	1	26.659	4.2	1.16892	0.743807	24.5955	0	25.0381	1	23.9244	1	24.6433	1	25.0329	1	23.2063	1
P62333	PSMC6	26S protease regulatory subunit 10B	5	5	44.172	14.1	1.16541	0.296713	28.716	0	28.3211	0	28.3564	0	28.2925	0	28.4479	0	27.9908	0
O75928	PIAS2	E3 SUMO-protein ligase PIAS2	1	1	68.24	2.4	1.16513	0.670514	25.3684	1	24.6561	1	25.7422	0	24.9067	1	25.7137	1	24.4848	1
O95757	HSPA4L	Heat shock 70 kDa protein 4L	12	9	94.511	17	1.16455	0.143661	28.5849	0	28.2476	0	28.4295	0	28.0793	0	28.3279	0	28.1955	0
P28482	MAPK1	Mitogen-activated protein kinase 1	5	4	41.389	13.6	1.16429	0.164762	28.3702	0	28.3106	0	28.1024	0	28.0043	0	27.8891	0	28.2315	0
Q8IWV7	UBR1	E3 ubiquitin-protein ligase UBR1	1	1	200.21	0.6	1.16429	0.637801	24.8055	1	24.8917	1	24.9355	0	24.1084	1	24.3607	1	25.5053	1
Q96T88	UHRF1	E3 ubiquitin-protein ligase UHRF1	10	10	89.813	17.2	1.16416	0.140614	29.5899	0	29.5493	0	29.8975	0	29.5535	0	29.4196	0	29.4058	0
Q16543	CDC37	Hsp90 co-chaperone Cdc37	4	4	44.468	13.5	1.16355	0.836685	27.1488	0	25.246	1	27.0742	0	26.881	0	27.1997	0	24.7327	1
Q9C0C9	UBE2O	E2/E3 hybrid ubiquitin-protein ligase UBE2O	27	27	141.29	20.8	1.16187	0.630419	32.9644	0	32.6241	0	32.0036	0	32.5292	0	32.7043	0	31.7092	0
Q9NTJ3	SMC4	Structural maintenance of chromosomes protein 4	24	24	147.18	19.6	1.16168	0.725488	30.083	0	30.0355	0	28.5349	0	29.5959	0	29.6066	0	28.8022	0
O95983	MBD3	Methyl-CpG-binding domain protein 3	2	2	32.844	7.6	1.16041	0.736022	25.4618	1	23.9013	0	24.8236	1	23.8158	1	24.5874	1	25.1396	1
Q99613	EIF3C	Eukaryotic translation initiation factor 3 subunit C	5	5	105.34	6.7	1.15958	0.480697	28.3229	0	28.1637	0	28.9658	0	28.5107	0	28.0931	0	28.2078	0
Q9Y3Y2	CHTOP	Chromatin target of PRMT1 protein	1	1	26.396	5.2	1.15935	0.666495	24.7236	1	24.598	1	24.5723	0	23.6378	1	25.2201	1	24.3961	1
O95551	TDP2	Tyrosyl-DNA phosphodiesterase 2	4	4	40.929	15.7	1.1593	0.388459	28.5438	0	28.1057	0	27.9964	0	28.2846	0	27.9078	0	27.8137	0
Q92538	GBF1	Golgi-specific brefeldin A-resistance guanine nucleotide exchange factor 1	7	7	206.44	3.7	1.15798	0.547381	27.6801	0	28.2042	0	28.4452	0	27.6751	0	27.6614	0	28.3582	0
P35998	PSMC2	26S protease regulatory subunit 7	6	6	48.633	16.2	1.15779	0.0627986	28.6195	0	28.4876	0	28.44	0	28.4297	0	28.2347	0	28.2486	0
Q13257	MAD2L1	Mitotic spindle assembly checkpoint protein MAD2A	5	5	23.51	19.5	1.15765	0.399462	28.758	0	28.6564	0	28.4231	0	28.5893	0	27.9995	0	28.6151	0
P30876	POLR2B	DNA-directed RNA polymerase II subunit RPB2	4	4	133.9	3.8	1.15672	0.413983	27.91	0	27.8474	0	28.1334	0	28.1214	0	27.7581	0	27.3812	0
Q14203	DCTN1	Dynactin subunit 1	9	9	141.69	8.9	1.15666	0.21186	29.1237	0	29.0117	0	28.9527	0	28.5549	0	28.952	0	28.9513	0
P38919	EIF4A3	Eukaryotic initiation factor 4A-III	2	1	46.871	6.6	1.15663	0.459192	25.5341	1	25.2373	0	25.1013	1	25.3029	1	25.3039	1	24.6359	1
P51572	BCAP31	B-cell receptor-associated protein 31	8	8	27.991	29.3	1.15514	0.307993	29.6972	0	29.4552	0	29.2781	0	29.396	0	29.0078	0	29.4025	0
Q02880	TOP2B	DNA topoisomerase 2-beta	21	15	183.26	14.6	1.15383	0.372614	30.6096	0	30.707	0	30.196	0	30.3877	0	30.4705	0	30.0351	0
O15127	SCAMP2	Secretory carrier-associated membrane protein 2	1	1	36.648	3.6	1.15097	0.431196	27.4898	0	27.3561	0	27.1644	0	27.2563	0	27.4241	0	26.7214	0
P23469	PTPRE	Receptor-type tyrosine-protein phosphatase epsilon	1	1	80.641	1.9	1.15067	0.901885	24.8294	1	28.7738	0	26.121	1	25.5453	1	25.1799	1	28.3915	0
P53004	BLVRA	Biliverdin reductase A	1	1	33.428	4.7	1.15062	0.573181	25.3637	1	24.824	1	25.1623	0	25.1775	1	24.3342	1	25.231	1
Q86T24	ZBTB33	Transcriptional regulator Kaiso	2	2	74.484	4.6	1.14958	0.814488	24.359	1	24.8214	1	25.5369	1	24.6406	1	23.4807	1	25.9925	0
P43487	RANBP1	Ran-specific GTPase-activating protein	5	5	23.31	17.4	1.1488	0.664261	28.5374	0	27.8437	0	28.3016	0	27.8289	0	28.7552	0	27.4982	0
P62195	PSMC5	26S protease regulatory subunit 8	8	8	45.626	24.6	1.14788	0.2231	29.3562	0	29.1152	0	29.198	0	28.9039	0	29.2615	0	28.9071	0
Q14671	PUM1	Pumilio homolog 1	2	2	126.47	1.6	1.14723	0.612191	25.2015	1	24.7942	1	24.4219	1	24.5975	1	25.1013	0	24.1243	1
Q7Z7C8	TAF8	Transcription initiation factor TFIID subunit 8	1	1	34.262	4.8	1.1464	0.677521	24.6606	1	24.0219	1	25.305	0	24.7674	1	23.9959	1	24.6329	1
P35249	RFC4	Replication factor C subunit 4	5	5	39.681	16.5	1.14588	0.540084	27.8863	0	27.5278	0	28.2387	0	27.9743	0	27.2786	0	27.8105	0
Q96SN8	CDK5RAP2	CDK5 regulatory subunit-associated protein 2	2	2	215.04	1.1	1.14483	0.611104	25.1884	1	24.6399	1	25.7696	0	24.8082	1	25.2713	0	24.933	0
Q15155	NOMO1	Nodal modulator 1	7	7	134.32	5.9	1.14333	0.474109	28.0023	0	28.5198	0	28.2936	0	27.8255	0	27.9514	0	28.4592	0
P61962	DCAF7	DDB1- and CUL4-associated factor 7	4	4	38.926	15.2	1.14307	0.133336	28.4772	0	28.4259	0	28.537	0	28.4804	0	28.1679	0	28.2132	0
P83731	RPL24	60S ribosomal protein L24	4	4	17.779	21	1.14087	0.22789	28.4379	0	28.7279	0	28.5388	0	28.2227	0	28.5732	0	28.3382	0
Q00839	HNRNPU	Heterogeneous nuclear ribonucleoprotein U	14	14	90.583	16.8	1.14027	0.138673	32.2011	0	32.2158	0	31.9379	0	31.993	0	31.8333	0	31.9603	0
O75347	TBCA	Tubulin-specific chaperone A	8	8	12.855	37	1.13988	0.916701	27.848	0	24.5752	1	28.1539	0	28.2613	0	27.5472	0	24.202	1
Q8TC07	TBC1D15	TBC1 domain family member 15	7	7	79.49	10.7	1.13825	0.239497	29.9467	0	29.6226	0	29.7852	0	29.7839	0	29.4526	0	29.5576	0
Q96FW1	OTUB1	Ubiquitin thioesterase OTUB1	6	6	31.284	29.2	1.13804	0.147196	28.9764	0	28.7939	0	28.7464	0	28.6744	0	28.5097	0	28.7729	0
Q9H3R5	CENPH	Centromere protein H	1	1	28.481	2.8	1.13795	0.825837	23.8425	1	25.5836	1	26.139	0	24.3828	1	25.7202	1	24.9028	1
Q9UK73	FEM1B	Protein fem-1 homolog B	1	1	70.263	1.8	1.13754	0.773594	24.1472	1	23.9702	0	24.7427	1	25.1191	1	23.2004	1	23.9828	1
P51809	VAMP7	Vesicle-associated membrane protein 7	3	3	24.935	12.7	1.13749	0.699124	27.8135	0	27.9605	0	27.114	0	28.1695	0	27.0997	0	27.0612	0
Q93009	USP7	Ubiquitin carboxyl-terminal hydrolase 7	13	13	128.3	13.4	1.1367	0.185807	28.832	0	28.4443	0	28.6363	0	28.5018	0	28.3988	0	28.4574	0
Q05086	UBE3A	Ubiquitin-protein ligase E3A	17	17	100.69	21.9	1.13651	0.610318	31.3435	0	30.3901	0	30.9944	0	30.9237	0	30.3548	0	30.8956	0
O94826	TOMM70A	Mitochondrial import receptor subunit TOM70	6	6	67.454	15.3	1.13477	0.455248	29.1003	0	29.5369	0	29.2265	0	28.8469	0	29.4485	0	29.021	0
Q5JTH9	RRP12	RRP12-like protein	2	1	143.7	0.6	1.13292	0.772193	25.0536	1	25.9369	0	24.5752	1	24.3074	1	25.7684	0	24.9498	1
Q9H1A4	ANAPC1	Anaphase-promoting complex subunit 1	1	1	216.5	0.6	1.13204	0.853045	24.2721	1	26.564	0	24.0089	1	25.552	1	24.2135	1	24.5427	1
P05455	SSB	Lupus La protein	12	12	46.836	21.6	1.13177	0.138016	30.7735	0	30.4708	0	30.6814	0	30.4773	0	30.5175	0	30.3952	0
P55209	NAP1L1	Nucleosome assembly protein 1-like 1	4	3	45.374	14.6	1.13089	0.731097	29.2257	0	28.7133	0	30.0218	0	29.0175	0	28.7067	0	29.7042	0
O75592	MYCBP2	E3 ubiquitin-protein ligase MYCBP2	10	10	510.08	2.3	1.13074	0.132974	28.7181	0	28.4316	0	28.5134	0	28.3387	0	28.3353	0	28.4573	0
Q99569	PKP4	Plakophilin-4	3	3	131.87	2.7	1.13059	0.90131	27.4964	0	27.2167	0	23.8526	1	26.7893	0	26.5323	0	24.7129	1
O95376	ARIH2	E3 ubiquitin-protein ligase ARIH2	4	4	57.818	11.2	1.12926	0.691188	28.4888	0	27.4798	0	28.5503	0	27.623	0	27.9875	0	28.3822	0
Q969Q5	RAB24	Ras-related protein Rab-24	1	1	23.124	4.4	1.12911	0.737033	25.4796	0	25.1054	1	23.874	1	24.5756	1	24.6467	1	24.711	1
Q9NZJ0	DTL	Denticleless protein homolog	3	3	79.467	5.2	1.12816	0.156971	27.7683	0	28.098	0	27.8918	0	27.7982	0	27.7326	0	27.7054	0
B1ANS9	WDR64	WD repeat-containing protein 64	1	1	123.63	0.6	1.12661	0.760489	25.1727	1	24.625	1	24.2393	1	24.3588	1	23.8088	1	25.3535	0
Q09028	RBBP4	Histone-binding protein RBBP4	4	3	47.655	8	1.12659	0.394869	28.9137	0	28.8643	0	29.07	0	28.4835	0	28.7776	0	29.071	0
P37802	TAGLN2	Transgelin-2	3	3	22.391	15.6	1.12627	0.805179	25.5282	0	24.952	1	24.1462	1	24.4202	1	23.9917	1	25.6998	0
P02786	TFRC	Transferrin receptor protein 1	16	16	84.87	25.3	1.12593	0.254899	30.501	0	30.1536	0	30.4417	0	30.3333	0	30.0966	0	30.1532	0
P23246	SFPQ	Splicing factor, proline- and glutamine-rich	13	12	76.149	23.3	1.1253	0.205068	30.8148	0	30.7523	0	30.7519	0	30.3814	0	30.7194	0	30.7073	0
P42858	HTT	Huntingtin	1	1	347.6	0.3	1.12413	0.778675	24.5388	1	25.4517	1	23.513	0	24.3834	1	24.249	1	24.3647	1
P35606	COPB2	Coatomer subunit beta	6	6	102.49	8.3	1.12398	0.420792	28.6997	0	28.2109	0	28.5581	0	28.5208	0	28.3351	0	28.107	0
O15164	TRIM24	Transcription intermediary factor 1-alpha	4	4	116.83	4.1	1.12338	0.0250046	27.8099	0	27.8034	0	27.8517	0	27.5708	0	27.6627	0	27.7279	0
P0CG47	UBB	Polyubiquitin-B	15	15	25.761	98.7	1.12309	0.402293	39.8966	0	39.4802	0	39.7298	0	39.4762	0	39.3414	0	39.7867	0
Q13885	TUBB2A	Tubulin beta-2A chain	13	1	49.906	27.9	1.12184	0.573914	24.8984	1	25.2576	1	25.3624	0	25.0212	1	24.5981	1	25.4015	1
Q9UNM6	PSMD13	26S proteasome non-ATPase regulatory subunit 13	7	7	42.945	17.3	1.12183	0.145672	28.806	0	28.6797	0	28.5985	0	28.6623	0	28.4955	0	28.4289	0
Q5VTE0	EEF1A1P5	Putative elongation factor 1-alpha-like 3	11	11	50.184	28.6	1.11938	0.218016	34.3733	0	34.1323	0	34.2743	0	34.0196	0	34.2704	0	34.0017	0
O60884	DNAJA2	DnaJ homolog subfamily A member 2	3	3	45.745	9.2	1.11889	0.434356	26.7024	0	26.4557	0	26.8298	0	26.5144	0	26.7549	0	26.2324	0
Q9BRP1	PDCD2L	Programmed cell death protein 2-like	1	1	39.416	3.4	1.11855	0.692813	25.0808	1	24.7207	1	24.6217	0	23.9822	1	24.7652	1	25.1909	1
Q86UK7	ZNF598	Zinc finger protein 598	7	7	98.636	8.8	1.11804	0.290159	27.3178	0	26.9083	0	27.2454	0	27.0617	0	27.0011	0	26.9258	0
Q15019	SEPT2	Septin-2	4	4	41.487	9.4	1.11749	0.707573	27.7941	0	28.2828	0	27.5034	0	27.9874	0	27.0487	0	28.0633	0
Q8WVY7	UBLCP1	Ubiquitin-like domain-containing CTD phosphatase 1	2	2	36.804	6.3	1.11644	0.826514	24.831	1	26.1458	0	23.987	1	24.9323	1	24.3386	1	25.2162	1
Q9H9A5	CNOT10	CCR4-NOT transcription complex subunit 10	2	2	82.309	5.2	1.11571	0.871852	25.8275	1	23.407	1	25.3284	0	25.7882	1	24.0771	1	24.2235	1
P20839	IMPDH1	Inosine-5-monophosphate dehydrogenase 1	1	1	55.405	2.3	1.11568	0.854578	24.0225	1	25.8734	0	23.8573	1	23.4769	1	25.0728	1	24.7298	1
Q9NSD9	FARSB	Phenylalanine--tRNA ligase beta subunit	10	10	66.115	17.1	1.11555	0.316993	29.6145	0	29.2957	0	29.6657	0	29.5106	0	29.3369	0	29.2552	0
Q5JRA6	MIA3	Melanoma inhibitory activity protein 3	4	4	213.7	3.1	1.11528	0.346509	27.8827	0	27.5111	0	27.686	0	27.6145	0	27.6585	0	27.3347	0
Q8WWK9	CKAP2	Cytoskeleton-associated protein 2	2	2	76.986	4.4	1.11403	0.901735	24.574	1	27.8093	0	24.6707	1	25.327	1	26.5201	0	24.7395	1
P36578	RPL4	60S ribosomal protein L4	2	2	47.697	5.6	1.11391	0.801817	24.5575	1	25.0581	1	23.873	1	24.2169	1	25.2055	0	23.5994	1
P52569	SLC7A2	Cationic amino acid transporter 2	2	1	71.672	3.5	1.11385	0.875156	25.872	1	23.6273	1	26.1736	0	24.7545	1	25.9872	1	24.4644	1
Q9UKL0	RCOR1	REST corepressor 1	2	2	53.027	3.3	1.11379	0.725631	24.136	1	25.1161	1	24.0909	1	23.8218	1	24.6269	0	24.4278	1
O00567	NOP56	Nucleolar protein 56	1	1	66.049	1.3	1.11252	0.629099	25.0455	1	25.4319	1	25.7256	0	25.5584	1	24.8246	1	25.3585	1
Q6P2Q9	PRPF8	Pre-mRNA-processing-splicing factor 8	14	14	273.6	5.7	1.11195	0.512414	29.3723	0	29.6088	0	29.9856	0	29.5124	0	29.296	0	29.699	0
P62136	PPP1CA	Serine/threonine-protein phosphatase PP1-alpha catalytic subunit	6	4	37.512	23.9	1.1117	0.673595	27.4533	0	27.6542	0	26.819	0	26.7111	0	27.3382	0	27.4189	0
Q9UJA5	TRMT6	tRNA (adenine(58)-N(1))-methyltransferase non-catalytic subunit TRM6	2	2	55.799	7.2	1.11121	0.883773	24.8348	1	26.0432	1	23.9818	1	24.8493	1	26.1141	0	23.4401	1
Q9UKV8	AGO2	Protein argonaute-2	1	1	97.207	1.6	1.11107	0.610918	25.0116	1	24.9596	0	25.4443	1	25.2136	1	24.5286	1	25.2173	1
Q15029	EFTUD2	116 kDa U5 small nuclear ribonucleoprotein component	14	13	109.43	17.1	1.10824	0.38856	29.5809	0	29.9345	0	30.044	0	29.7886	0	29.5807	0	29.7454	0
P33240	CSTF2	Cleavage stimulation factor subunit 2	1	1	60.959	2.4	1.10669	0.833845	24.8718	1	24.8129	1	26.1975	0	24.2539	1	25.8561	1	25.3334	1
Q96NX9	DACH2	Dachshund homolog 2	1	1	65.322	2	1.10644	0.842082	24.7073	1	23.9815	1	26.2326	0	25.0163	1	24.9933	1	24.4741	1
P52701	MSH6	DNA mismatch repair protein Msh6	10	10	152.78	8.1	1.10614	0.660398	29.1146	0	28.9045	0	28.553	0	29.204	0	28.3209	0	28.6106	0
P48556	PSMD8	26S proteasome non-ATPase regulatory subunit 8	4	4	39.611	10	1.10487	0.267888	27.3866	0	27.5114	0	27.6686	0	27.278	0	27.5287	0	27.3283	0
Q02750	MAP2K1	Dual specificity mitogen-activated protein kinase kinase 1	4	2	43.439	9.9	1.10484	0.760969	26.0478	0	26.113	0	26.1875	0	25.1307	1	26.6146	0	26.1715	0
O75534	CSDE1	Cold shock domain-containing protein E1	18	18	88.884	22.8	1.10433	0.467307	30.8519	0	30.766	0	31.2049	0	30.8019	0	30.9991	0	30.5922	0
Q9NVA2	SEPT11	Septin-11	3	3	49.398	6.5	1.10418	0.0903858	28.59	0	28.5066	0	28.6992	0	28.4573	0	28.5103	0	28.3992	0
P55010	EIF5	Eukaryotic translation initiation factor 5	3	3	49.222	8.6	1.1038	0.352687	27.0281	0	27.0762	0	27.0373	0	27.1244	0	26.6595	0	26.9303	0
P63092	GNAS	Guanine nucleotide-binding protein G(s) subunit alpha isoforms short	5	4	45.664	14	1.10274	0.543114	28.4415	0	27.9044	0	28.5393	0	28.0335	0	28.126	0	28.3024	0
P07900	HSP90AA1	Heat shock protein HSP 90-alpha	32	18	84.659	35.1	1.10225	0.395255	33.1235	0	32.7073	0	32.6738	0	32.7445	0	32.6427	0	32.6961	0
Q9Y6G9	DYNC1LI1	Cytoplasmic dynein 1 light intermediate chain 1	2	2	56.578	3.3	1.10218	0.878129	24.5619	1	25.6097	0	26.0215	0	25.7222	0	23.8061	1	26.2438	0
Q9UN37	VPS4A	Vacuolar protein sorting-associated protein 4A	3	2	48.897	11	1.10214	0.872841	26.8057	0	26.1219	0	24.3006	1	25.2009	1	26.285	0	25.3215	1
P08754	GNAI3	Guanine nucleotide-binding protein G(k) subunit alpha	6	3	40.532	15.8	1.10209	0.454653	29.9929	0	29.7141	0	30.0093	0	30.0042	0	29.5197	0	29.7717	0
Q13112	CHAF1B	Chromatin assembly factor 1 subunit B	1	1	61.492	2	1.10112	0.834362	24.8086	1	25.4094	1	24.472	0	25.7824	1	23.857	1	24.6336	1
Q92499	DDX1	ATP-dependent RNA helicase DDX1	6	6	82.431	11.5	1.1006	0.475636	28.1991	0	27.6312	0	27.9876	0	27.8146	0	27.6929	0	27.8955	0
P27348	YWHAQ	14-3-3 protein theta	7	4	27.764	36.3	1.10051	0.786095	30.7221	0	29.8614	0	30.455	0	30.8617	0	29.4743	0	30.2879	0
Q8TCG1	KIAA1524	Protein CIP2A	13	13	102.18	14.8	1.09978	0.253327	29.6916	0	29.4012	0	29.4571	0	29.4673	0	29.2879	0	29.383	0
Q5H9R7	PPP6R3	Serine/threonine-protein phosphatase 6 regulatory subunit 3	1	1	97.668	1.1	1.09918	0.816739	23.5779	1	24.1366	1	25.2685	0	23.8276	1	24.639	1	24.1072	1
P29992	GNA11	Guanine nucleotide-binding protein subunit alpha-11	8	7	42.123	26.5	1.09903	0.536352	29.1408	0	28.8865	0	29.5286	0	29.072	0	28.907	0	29.1682	0
O15344	MID1	E3 ubiquitin-protein ligase Midline-1	5	5	75.25	9.1	1.09867	0.543855	27.7708	0	27.514	0	27.7914	0	27.5003	0	27.9001	0	27.2685	0
Q86UE4	MTDH	Protein LYRIC	3	3	63.836	7.7	1.09691	0.917343	27.5958	0	25.1616	1	27.3153	0	24.6958	1	27.4303	0	27.5462	0
O94900	TOX	Thymocyte selection-associated high mobility group box protein TOX	1	1	57.512	2.5	1.09644	0.887939	24.0157	1	24.8742	1	26.3401	0	24.004	1	24.8618	1	25.9658	1
Q8WWY3	PRPF31	U4/U6 small nuclear ribonucleoprotein Prp31	3	3	55.455	7.2	1.09349	0.86316	26.2843	0	24.54	1	25.1073	1	25.8157	1	25.4844	1	24.2447	1
Q9Y5A9	YTHDF2	YTH domain-containing family protein 2	2	2	62.333	3.6	1.09255	0.883382	25.7652	1	24.5242	1	25.2857	1	25.1003	0	23.7768	1	26.3149	0
Q92922	SMARCC1	SWI/SNF complex subunit SMARCC1	17	11	122.87	18.7	1.09155	0.565959	31.4423	0	30.8107	0	30.8701	0	30.9333	0	30.8769	0	30.9338	0
Q5VIR6	VPS53	Vacuolar protein sorting-associated protein 53 homolog	2	2	79.652	4.6	1.09132	0.713007	24.8639	1	24.9714	1	24.627	1	24.1189	1	24.8215	0	25.1437	1
P35580	MYH10	Myosin-10	38	28	229	24.2	1.09085	0.421422	30.7646	0	30.8293	0	30.8966	0	30.4349	0	30.8399	0	30.8394	0
O75643	SNRNP200	U5 small nuclear ribonucleoprotein 200 kDa helicase	23	23	244.5	12.3	1.09048	0.408097	30.7842	0	31.0258	0	31.0721	0	30.775	0	30.6979	0	31.0343	0
P78527	PRKDC	DNA-dependent protein kinase catalytic subunit	32	32	469.08	8.4	1.08946	0.406249	31.0688	0	30.9541	0	31.2435	0	30.972	0	30.7828	0	31.1408	0
Q8IZE3	SCYL3	Protein-associating with the carboxyl-terminal domain of ezrin	1	1	82.857	1.5	1.08874	0.868854	25.1156	1	25.424	1	23.7515	0	25.3199	1	24.8669	1	23.7364	1
Q9UNN5	FAF1	FAS-associated factor 1	8	8	73.953	13.8	1.08823	0.456838	30.2388	0	29.8173	0	30.1486	0	30.0409	0	29.799	0	29.9987	0
O14757	CHEK1	Serine/threonine-protein kinase Chk1	2	2	54.433	5	1.08785	0.151312	26.5326	0	26.7044	0	26.6162	0	26.5662	0	26.4059	0	26.5167	0
A0AVT1	UBA6	Ubiquitin-like modifier-activating enzyme 6	25	25	117.97	30.2	1.08775	0.420647	31.4593	0	30.9954	0	31.2595	0	31.1249	0	31.085	0	31.1402	0
P55036	PSMD4	26S proteasome non-ATPase regulatory subunit 4	9	7	40.736	27.1	1.08713	0.436869	30.2211	0	29.8176	0	29.7895	0	29.8366	0	29.8222	0	29.8079	0
P17812	CTPS1	CTP synthase 1	2	2	66.69	4.7	1.08698	0.8868	26.103	1	24.5118	1	23.7425	1	24.7676	0	25.271	0	23.9577	1
Q13233	MAP3K1	Mitogen-activated protein kinase kinase kinase 1	7	7	164.47	5.5	1.08666	0.614246	28.2929	0	28.5211	0	27.9489	0	28.2305	0	28.3206	0	27.852	0
P49756	RBM25	RNA-binding protein 25	6	6	100.18	9.1	1.08546	0.518213	28.9411	0	28.6069	0	28.5245	0	28.4086	0	28.532	0	28.777	0
P04637	TP53	Cellular tumor antigen p53	4	4	43.653	11.5	1.08526	0.624001	28.0147	0	27.7672	0	28.1741	0	28.243	0	27.6522	0	27.7068	0
P53365	ARFIP2	Arfaptin-2	3	3	37.855	10.3	1.08505	0.894334	25.6901	0	25.5834	1	24.9673	1	23.8153	1	25.5045	0	26.5676	0
Q93008	USP9X	Probable ubiquitin carboxyl-terminal hydrolase FAF-X	39	39	292.28	15.6	1.08458	0.409147	32.6687	0	32.836	0	32.9441	0	32.635	0	32.5694	0	32.893	0
P12270	TPR	Nucleoprotein TPR	58	58	267.29	28.4	1.08449	0.415869	32.5778	0	32.5433	0	32.6322	0	32.2161	0	32.5685	0	32.6176	0
P55327	TPD52	Tumor protein D52	2	2	24.327	10.7	1.08356	0.5269	26.1254	0	26.5497	0	26.2059	0	25.9722	0	26.2433	0	26.3182	0
P46063	RECQL	ATP-dependent DNA helicase Q1	4	4	73.457	6.8	1.08315	0.488084	27.9845	0	28.4182	0	28.2714	0	28.2691	0	28.0557	0	28.0036	0
Q9Y4C2	TCAF1	TRPM8 channel-associated factor 1	13	13	102.12	14	1.08235	0.423811	30.1437	0	29.8549	0	29.9618	0	30.023	0	29.6921	0	29.9028	0
O94906	PRPF6	Pre-mRNA-processing factor 6	7	7	106.92	7.8	1.08228	0.465224	28.2232	0	27.9267	0	27.8348	0	28.0261	0	27.8629	0	27.7533	0
Q12906	ILF3	Interleukin enhancer-binding factor 3	14	14	95.337	18	1.08159	0.0392726	30.5507	0	30.6468	0	30.5716	0	30.5175	0	30.4763	0	30.4358	0
Q5T4S7	UBR4	E3 ubiquitin-protein ligase UBR4	10	10	573.83	2.2	1.08021	0.213391	28.0444	0	28.1834	0	28.2609	0	28.1173	0	28.0604	0	27.9771	0
P51149	RAB7A	Ras-related protein Rab-7a	7	7	23.489	32.4	1.08011	0.725915	28.7423	0	28.8081	0	28.3541	0	28.666	0	28.0204	0	28.8846	0
Q9UHD9	UBQLN2	Ubiquilin-2	2	1	65.695	4.2	1.07971	0.912731	24.829	1	26.8872	0	23.8807	1	25.7453	1	24.8663	1	24.6534	1
Q14444	CAPRIN1	Caprin-1	1	1	78.365	1.7	1.07907	0.89415	25.276	1	26.053	0	24.6082	1	25.1854	1	24.0812	1	26.3413	1
P48739	PITPNB	Phosphatidylinositol transfer protein beta isoform	7	7	31.54	27.3	1.07899	0.750215	28.6973	0	29.1091	0	29.1678	0	28.3138	0	29.2174	0	29.1139	0
P61586	RHOA	Transforming protein RhoA	1	1	21.768	4.1	1.07788	0.810079	24.2897	1	23.9984	1	25.2997	0	24.4737	1	24.1406	1	24.6489	1
O43390	HNRNPR	Heterogeneous nuclear ribonucleoprotein R	10	7	70.942	19.3	1.07773	0.776076	28.9699	0	28.2746	0	27.9645	0	27.9121	0	28.5399	0	28.433	0
Q9H582	ZNF644	Zinc finger protein 644	1	1	149.56	1	1.07736	0.890411	24.797	0	24.3953	1	23.9057	1	24.1194	1	23.1467	1	25.5095	1
Q8WUM4	PDCD6IP	Programmed cell death 6-interacting protein	33	33	96.022	38.9	1.07639	0.157045	32.6222	0	32.4605	0	32.424	0	32.4012	0	32.3863	0	32.4007	0
Q53EL6	PDCD4	Programmed cell death protein 4	1	1	51.735	2.8	1.0757	0.889448	23.7848	1	25.2719	1	25.271	0	25.0913	1	23.6558	1	25.2648	1
Q9UM54	MYO6	Unconventional myosin-VI	32	32	149.69	27.7	1.07569	0.469611	31.5448	0	31.4378	0	31.6912	0	31.3908	0	31.3014	0	31.6656	0
P07910	HNRNPC	Heterogeneous nuclear ribonucleoproteins C1/C2	9	9	33.67	24.8	1.07547	0.710253	32.1885	0	32.3409	0	32.1509	0	32.6276	0	31.7941	0	31.9437	0
Q16181	SEPT7	Septin-7	8	8	50.679	22	1.0741	0.481718	29.7224	0	29.683	0	29.5047	0	29.7056	0	29.5799	0	29.3153	0
P42695	NCAPD3	Condensin-2 complex subunit D3	1	1	168.89	1.3	1.07319	0.917289	23.8415	1	24.1271	1	26.4713	0	25.1195	1	23.923	1	25.0916	1
Q9UL15	BAG5	BAG family molecular chaperone regulator 5	1	1	51.199	2.7	1.07227	0.906076	24.4424	1	23.4844	1	24.7962	0	25.4549	1	23.0715	1	23.8944	1
P82979	SARNP	SAP domain-containing ribonucleoprotein	3	3	23.671	18.1	1.07198	0.637849	27.4889	0	27.6037	0	26.9776	0	27.2042	0	27.2234	0	27.3418	0
Q8WYP5	AHCTF1	Protein ELYS	1	1	252.5	0.6	1.07091	0.883847	25.0183	1	25.3818	1	24.2356	0	24.5808	1	23.9645	1	25.794	1
P63165	SUMO1	Small ubiquitin-related modifier 1	4	4	11.557	43.6	1.07068	0.659277	31.4151	0	31.6462	0	31.8566	0	31.2143	0	31.7162	0	31.6918	0
Q96DH6	MSI2	RNA-binding protein Musashi homolog 2	2	2	35.196	9.5	1.07042	0.907648	25.6108	1	25.6729	1	23.8002	1	23.9854	1	25.7099	0	25.094	1
P07437	TUBB	Tubulin beta chain	17	4	49.67	36.9	1.07009	0.64204	34.1544	0	33.9185	0	33.7577	0	33.5675	0	34.1107	0	33.8592	0
Q99755	PIP5K1A	Phosphatidylinositol 4-phosphate 5-kinase type-1 alpha	11	4	62.633	24.2	1.06978	0.541049	30.3339	0	30.4649	0	30.0225	0	30.2435	0	30.2365	0	30.0493	0
Q9UBB4	ATXN10	Ataxin-10	16	16	53.488	36.2	1.06965	0.506735	31.1701	0	31.2392	0	30.8115	0	31.0025	0	30.9519	0	30.9749	0
Q14320	FAM50A	Protein FAM50A	1	1	40.241	4.7	1.06916	0.284027	27.0852	0	27.1675	0	27.1961	0	27.1051	0	26.9134	0	27.1408	0
P27797	CALR	Calreticulin	3	3	48.141	5.5	1.06785	0.678996	28.4999	0	28.0466	0	28.2915	0	28.4173	0	27.8598	0	28.2769	0
Q9Y4L5	RNF115	E3 ubiquitin-protein ligase RNF115	1	1	33.703	5.9	1.06706	0.925874	23.9227	1	25.0079	1	27.0191	0	25.1498	1	24.8021	1	25.7169	1
O95271	TNKS	Tankyrase-1	9	5	142.04	7.8	1.06592	0.541951	28.5009	0	28.8038	0	28.5956	0	28.7017	0	28.5798	0	28.3424	0
P61011	SRP54	Signal recognition particle 54 kDa protein	7	7	55.704	14.3	1.06456	0.7546	29.4903	0	29.2832	0	29.1544	0	29.6981	0	28.8484	0	29.1106	0
Q93077	HIST1H2AC	Histone H2A type 1-C	5	1	14.105	57.7	1.06402	0.953259	24.4907	1	27.5932	0	25.1265	1	24.9566	1	24.2213	1	27.764	0
Q15006	EMC2	ER membrane protein complex subunit 2	1	1	34.833	4	1.0637	0.798832	24.7935	1	24.3464	1	23.945	1	24.0472	1	24.7058	0	24.0646	1
Q12789	GTF3C1	General transcription factor 3C polypeptide 1	6	6	238.87	3	1.06346	0.948895	27.0609	0	24.459	1	27.3629	0	27.341	0	26.889	0	24.3864	1
Q9UNZ2	NSFL1C	NSFL1 cofactor p47	15	15	40.572	44.3	1.06305	0.331233	30.9549	0	30.9638	0	30.7567	0	30.8321	0	30.8587	0	30.72	0
P27695	APEX1	DNA-(apurinic or apyrimidinic site) lyase	2	2	35.554	8.2	1.06295	0.912159	27.1774	0	24.903	1	27.0539	0	26.3744	0	26.0348	0	26.4609	0
Q9P0M6	H2AFY2	Core histone macro-H2A.2	7	5	40.058	24.2	1.06241	0.482047	28.0106	0	28.121	0	28.3489	0	28.1475	0	27.9704	0	28.1005	0
Q9UHD1	CHORDC1	Cysteine and histidine-rich domain-containing protein 1	2	2	37.489	8.7	1.06048	0.95115	24.0467	1	27.0245	0	27.5314	0	26.9132	0	24.6955	1	26.7398	0
Q9Y265	RUVBL1	RuvB-like 1	13	13	50.227	34.6	1.06006	0.546275	29.2942	0	29.1893	0	29.5148	0	29.4109	0	29.2081	0	29.1269	0
Q00169	PITPNA	Phosphatidylinositol transfer protein alpha isoform	3	3	31.806	7.8	1.05919	0.635924	28.657	0	28.2978	0	28.1528	0	28.2843	0	28.1798	0	28.3946	0
Q8N3C0	ASCC3	Activating signal cointegrator 1 complex subunit 3	5	5	251.46	2.4	1.05865	0.747834	27.6765	0	27.6253	0	27.2931	0	27.8443	0	27.3548	0	27.149	0
Q10567	AP1B1	AP-1 complex subunit beta-1	9	2	104.64	11.7	1.05697	0.882215	24.8282	1	25.6368	1	24.914	1	24.1832	1	25.5922	0	25.3638	0
Q96J02	ITCH	E3 ubiquitin-protein ligase Itchy homolog	20	19	102.8	24	1.05685	0.603002	31.0828	0	31.3469	0	31.4514	0	31.2022	0	31.0652	0	31.3743	0
O60232	SSSCA1	Sjoegren syndrome/scleroderma autoantigen 1	3	3	21.474	16.1	1.05662	0.931892	26.5417	0	26.5763	0	26.2221	0	27.2193	0	27.2475	0	24.6349	1
P52209	PGD	6-phosphogluconate dehydrogenase, decarboxylating	9	9	53.139	23.4	1.0556	0.484768	29.8284	0	29.7356	0	29.8372	0	29.5735	0	29.9023	0	29.6913	0
Q15393	SF3B3	Splicing factor 3B subunit 3	7	7	135.58	7.2	1.05505	0.634324	28.1691	0	28.1376	0	28.214	0	28.3829	0	27.8839	0	28.022	0
Q7L5Y9	MAEA	Macrophage erythroblast attacher	1	1	45.287	2.3	1.05501	0.904801	25.0013	1	23.8627	0	25.4403	1	25.4574	1	24.3218	1	24.2932	1
P19388	POLR2E	DNA-directed RNA polymerases I, II, and III subunit RPABC1	1	1	24.551	4.8	1.05474	0.890311	24.32	1	24.9139	1	23.5296	0	23.9992	1	23.705	1	24.8286	1
P63000	RAC1	Ras-related C3 botulinum toxin substrate 1	2	2	21.45	10.4	1.05372	0.820064	27.0258	0	27.2953	0	27.0664	0	26.8238	0	27.6473	0	26.6899	0
O95628	CNOT4	CCR4-NOT transcription complex subunit 4	6	6	63.509	13.6	1.05367	0.749794	29.0219	0	28.7993	0	29.171	0	28.6575	0	28.8119	0	29.2966	0
Q9Y450	HBS1L	HBS1-like protein	5	5	75.472	12.1	1.05291	0.848522	27.4524	0	28.3019	0	27.8078	0	28.1063	0	27.2449	0	27.9878	0
Q8WUD4	CCDC12	Coiled-coil domain-containing protein 12	1	1	19.181	7.8	1.05288	0.880961	24.7256	1	24.4385	1	23.817	0	24.9929	1	23.7255	1	24.0398	1
P50750	CDK9	Cyclin-dependent kinase 9	2	1	42.777	5.4	1.05235	0.875334	25.113	0	24.8985	1	25.9999	1	24.9824	1	24.9782	1	25.83	1
P61201	COPS2	COP9 signalosome complex subunit 2	3	3	51.596	5.9	1.05211	0.670267	27.9404	0	27.6353	0	27.6541	0	27.7843	0	27.8066	0	27.4191	0
Q7Z3U7	MON2	Protein MON2 homolog	1	1	190.36	0.6	1.05179	0.913493	25.19	1	24.1384	0	25.4762	1	24.3048	1	24.4617	1	25.8195	1
Q16630	CPSF6	Cleavage and polyadenylation specificity factor subunit 6	5	5	59.209	14.9	1.05128	0.777193	28.6248	0	28.5153	0	28.9721	0	28.6618	0	28.2811	0	28.9529	0
Q06323	PSME1	Proteasome activator complex subunit 1	1	1	28.723	5.6	1.05076	0.852579	25.1913	1	24.2395	1	25.308	0	24.9912	1	24.5949	1	24.9383	1
O95229	ZWINT	ZW10 interactor	4	4	31.293	15.9	1.05064	0.812622	28.9561	0	28.6768	0	28.9152	0	29.1247	0	28.2513	0	28.9583	0
Q9UL25	RAB21	Ras-related protein Rab-21	1	1	24.347	4.4	1.05035	0.894864	24.4178	1	25.2684	1	24.7549	0	24.0285	1	24.6592	1	25.5408	1
O60925	PFDN1	Prefoldin subunit 1	1	1	14.21	8.2	1.05013	0.913558	25.2013	1	23.965	1	23.8698	0	24.2117	1	25.057	1	23.5557	1
O43865	AHCYL1	Putative adenosylhomocysteinase 2	1	1	58.951	2.3	1.04989	0.937918	24.8596	1	26.5136	0	23.9629	1	25.8413	1	24.6597	1	24.6243	1
Q12846	STX4	Syntaxin-4	3	3	34.18	10.4	1.04893	0.832454	27.9952	0	27.9126	0	27.1899	0	27.5071	0	27.9601	0	27.4237	0
Q9H2J4	PDCL3	Phosducin-like protein 3	1	1	27.614	4.6	1.04662	0.911871	25.0218	1	25.9062	1	23.98	0	24.8707	1	24.9769	1	24.8631	1
P40222	TXLNA	Alpha-taxilin	14	14	61.89	33	1.04657	0.586524	31.0965	0	31.1453	0	31.3338	0	31.2437	0	30.9624	0	31.1725	0
Q9UK61	FAM208A	Protein FAM208A	2	2	189.03	1.4	1.04645	0.862301	24.6545	1	24.0571	1	25.0633	0	24.2212	1	24.4533	1	24.9039	1
P20700	LMNB1	Lamin-B1	16	16	66.408	31.9	1.04636	0.521238	30.4756	0	30.7359	0	30.6907	0	30.6601	0	30.5035	0	30.5425	0
P04406	GAPDH	Glyceraldehyde-3-phosphate dehydrogenase	11	11	36.053	36.1	1.04606	0.671529	30.7622	0	30.9952	0	30.8953	0	30.6252	0	31.0534	0	30.7793	0
Q8IZ07	ANKRD13A	Ankyrin repeat domain-containing protein 13A	7	7	67.618	13.7	1.04496	0.457304	28.5385	0	28.3915	0	28.4096	0	28.4986	0	28.2873	0	28.3633	0
Q6WCQ1	MPRIP	Myosin phosphatase Rho-interacting protein	2	2	116.53	2.5	1.04428	0.863062	25.4644	1	24.8504	1	24.351	1	24.6088	1	24.9162	1	24.9532	0
O43264	ZW10	Centromere/kinetochore protein zw10 homolog	3	3	88.828	4.2	1.04361	0.693787	27.3951	0	27.3056	0	27.5168	0	27.5858	0	27.1315	0	27.3154	0
Q96T76	MMS19	MMS19 nucleotide excision repair protein homolog	6	6	113.29	6.8	1.04357	0.304053	27.5548	0	27.6887	0	27.6235	0	27.6216	0	27.5	0	27.5609	0
Q92900	UPF1	Regulator of nonsense transcripts 1	15	15	124.34	14.4	1.04339	0.469995	30.1919	0	29.9892	0	30.0878	0	30.0414	0	29.9362	0	30.1074	0
P12956	XRCC6	X-ray repair cross-complementing protein 6	18	18	69.842	42.7	1.04324	0.497242	31.2623	0	30.9918	0	31.1691	0	31.0585	0	31.1205	0	31.0611	0
P06733	ENO1	Alpha-enolase	20	19	47.168	52.5	1.04324	0.708505	32.5607	0	32.1647	0	32.6152	0	32.2839	0	32.4703	0	32.4032	0
P23526	AHCY	Adenosylhomocysteinase	9	9	47.716	19.9	1.04323	0.539977	29.9825	0	30.1874	0	30.1795	0	29.9781	0	30.0103	0	30.1778	0
A5YKK6	CNOT1	CCR4-NOT transcription complex subunit 1	9	9	266.94	4.4	1.04189	0.560259	28.6298	0	28.8358	0	28.8638	0	28.8314	0	28.6572	0	28.6631	0
P18206	VCL	Vinculin	33	33	123.8	35.2	1.04077	0.562022	31.6521	0	31.5026	0	31.7395	0	31.4918	0	31.5398	0	31.6897	0
O75153	CLUH	Clustered mitochondria protein homolog	5	5	146.67	4.2	1.04039	0.881171	26.2556	0	26.7557	0	27.1614	0	27.1273	0	26.2917	0	26.5823	0
Q96AP4	ZUFSP	Zinc finger with UFM1-specific peptidase domain protein	3	3	65.958	3.6	1.04021	0.784161	27.7224	0	28.2766	0	28.2393	0	27.9716	0	28.1713	0	27.9247	0
Q9UBB9	TFIP11	Tuftelin-interacting protein 11	13	13	96.819	19.4	1.03992	0.48455	29.7833	0	29.6926	0	29.8102	0	29.8154	0	29.5931	0	29.7081	0
Q99496	RNF2	E3 ubiquitin-protein ligase RING2	3	3	37.655	10.4	1.03829	0.708931	27.5048	0	27.7042	0	27.841	0	27.6938	0	27.7488	0	27.4448	0
Q01813	PFKP	ATP-dependent 6-phosphofructokinase, platelet type	2	2	85.595	2.7	1.0381	0.953736	26.3679	0	26.0516	0	24.1489	1	26.1738	0	25.807	0	24.4257	1
P41250	GARS	Glycine--tRNA ligase	14	14	83.165	21.2	1.03801	0.457062	30.4544	0	30.2811	0	30.4532	0	30.3037	0	30.3196	0	30.404	0
Q09161	NCBP1	Nuclear cap-binding protein subunit 1	2	2	91.838	2.8	1.03794	0.924298	26.1425	1	24.903	1	25.9432	1	26.327	0	25.3802	1	25.1203	1
Q9HA64	FN3KRP	Ketosamine-3-kinase	1	1	34.412	3.9	1.03739	0.945484	24.3795	1	26.461	0	24.3404	1	24.6155	1	25.1579	1	25.2487	0
Q13451	FKBP5	Peptidyl-prolyl cis-trans isomerase FKBP5	2	2	51.212	5.7	1.0372	0.946953	23.5406	1	23.4847	1	25.4146	0	24.8636	1	23.8117	1	23.6065	1
Q9NXR7	BRE	BRCA1-A complex subunit BRE	6	6	43.551	17	1.0371	0.810001	29.0965	0	28.9524	0	29.2342	0	28.8454	0	28.8627	0	29.4172	0
Q8N0X7	SPG20	Spartin	13	13	72.832	21.5	1.03699	0.812086	31.0847	0	30.8945	0	31.2465	0	31.0322	0	30.7073	0	31.3291	0
Q9Y3C5	RNF11	RING finger protein 11	1	1	17.444	7.8	1.03699	0.903601	24.9647	1	24.8046	1	25.7728	0	25.0871	1	25.6227	1	24.6751	1
O14929	HAT1	Histone acetyltransferase type B catalytic subunit	6	6	49.512	17.4	1.03697	0.788837	30.0778	0	29.7052	0	30.2466	0	29.9217	0	29.8248	0	30.126	0
Q9Y230	RUVBL2	RuvB-like 2	10	10	51.156	24.2	1.03689	0.848296	29.3015	0	29.1457	0	28.5932	0	29.1336	0	29.0649	0	28.6852	0
Q96T51	RUFY1	RUN and FYVE domain-containing protein 1	2	2	79.817	3.1	1.0367	0.927661	24.6398	1	25.2471	0	24.5056	1	24.8514	1	25.5315	1	23.8536	1
P45974	USP5	Ubiquitin carboxyl-terminal hydrolase 5	9	9	95.785	14	1.03637	0.835302	28.278	0	27.7515	0	27.5522	0	27.9591	0	27.7999	0	27.668	0
O75663	TIPRL	TIP41-like protein	3	3	31.444	11	1.03622	0.862947	26.8335	0	27.5385	0	27.0918	0	26.8045	0	27.4507	0	27.0547	0
Q92734	TFG	Protein TFG	1	1	43.447	2.5	1.03505	0.968379	25.2951	1	25.4042	1	24.1586	1	24.0963	1	23.5166	1	27.0959	0
O43491	EPB41L2	Band 4.1-like protein 2	9	7	112.59	9.5	1.03473	0.832907	28.6314	0	28.5068	0	28.6538	0	28.1511	0	28.6085	0	28.8847	0
P11586	MTHFD1	C-1-tetrahydrofolate synthase, cytoplasmic	20	20	101.56	23.6	1.03406	0.2066	31.0097	0	30.9946	0	31.015	0	31.0155	0	30.9069	0	30.9519	0
Q06203	PPAT	Amidophosphoribosyltransferase	3	3	57.398	6.8	1.03308	0.763456	27.4304	0	27.704	0	27.2909	0	27.5744	0	27.2958	0	27.4142	0
Q15631	TSN	Translin	8	8	26.183	26.8	1.03292	0.913461	29.4668	0	28.8008	0	28.6224	0	29.3829	0	28.3256	0	29.0413	0
Q9NPF5	DMAP1	DNA methyltransferase 1-associated protein 1	1	1	52.992	2.6	1.03248	0.802616	25.1203	1	25.0977	0	24.9772	1	25.3186	1	24.9963	1	24.742	1
Q15459	SF3A1	Splicing factor 3A subunit 1	9	9	88.885	11.3	1.03129	0.739655	29.3755	0	29.6246	0	29.2176	0	29.2886	0	29.4232	0	29.3726	0
Q8TF05	PPP4R1	Serine/threonine-protein phosphatase 4 regulatory subunit 1	1	1	107	1.1	1.03084	0.954996	24.0608	1	24.7249	0	24.1546	1	23.7628	1	23.3936	1	25.6525	1
P08238	HSP90AB1	Heat shock protein HSP 90-beta	34	17	83.263	37.4	1.03049	0.676826	34.08	0	33.7489	0	33.8939	0	33.8463	0	33.8859	0	33.8605	0
P05198	EIF2S1	Eukaryotic translation initiation factor 2 subunit 1	5	5	36.112	18.4	1.02993	0.706134	28.5718	0	28.5123	0	28.7736	0	28.4853	0	28.5325	0	28.7122	0
P98170	XIAP	E3 ubiquitin-protein ligase XIAP	5	5	56.684	10.9	1.02992	0.754128	28.2208	0	28.3668	0	28.3237	0	28.0251	0	28.4074	0	28.3511	0
P11142	HSPA8	Heat shock cognate 71 kDa protein	37	29	70.897	52.8	1.02971	0.491116	35.6525	0	35.5428	0	35.7188	0	35.5751	0	35.6395	0	35.5727	0
P23396	RPS3	40S ribosomal protein S3	18	18	26.688	66.3	1.02968	0.848087	33.5787	0	33.6527	0	34.2288	0	33.7604	0	33.7538	0	33.8194	0
P42566	EPS15	Epidermal growth factor receptor substrate 15	16	16	98.655	23.5	1.02933	0.752082	30.5627	0	30.3637	0	30.6426	0	30.299	0	30.5747	0	30.5702	0
Q14669	TRIP12	E3 ubiquitin-protein ligase TRIP12	20	20	220.43	12.6	1.02918	0.733887	30.235	0	30.2582	0	30.2092	0	30.0445	0	30.4144	0	30.119	0
O00264	PGRMC1	Membrane-associated progesterone receptor component 1	5	5	21.671	23.1	1.02891	0.86068	28.1406	0	28.0614	0	27.6768	0	28.251	0	27.7718	0	27.7327	0
Q86VP6	CAND1	Cullin-associated NEDD8-dissociated protein 1	22	22	136.37	22	1.02876	0.672515	30.6027	0	30.4886	0	30.7898	0	30.5782	0	30.5576	0	30.6225	0
P13639	EEF2	Elongation factor 2	26	25	95.337	30.4	1.02754	0.686354	32.69	0	32.9175	0	32.9073	0	32.8887	0	32.7109	0	32.7976	0
Q9H6E5	TUT1	Speckle targeted PIP5K1A-regulated poly(A) polymerase	3	3	93.846	5.4	1.02637	0.850772	27.8667	0	28.0779	0	27.5675	0	27.6746	0	27.6965	0	28.0284	0
P09525	ANXA4	Annexin A4	1	1	35.882	3.4	1.02619	0.936851	24.7874	1	25.0425	0	23.9909	1	24.2014	1	25.1831	1	24.3244	1
Q14152	EIF3A	Eukaryotic translation initiation factor 3 subunit A	32	32	166.57	22.9	1.02604	0.912782	31.6512	0	31.4158	0	30.8817	0	31.4893	0	31.513	0	30.8351	0
Q9Y5V3	MAGED1	Melanoma-associated antigen D1	13	12	86.16	16.6	1.02491	0.836302	30.8184	0	30.4528	0	30.3458	0	30.6354	0	30.4951	0	30.3801	0
Q8IVM0	CCDC50	Coiled-coil domain-containing protein 50	5	5	35.822	19.6	1.02491	0.914577	29.3722	0	29.2155	0	28.6594	0	29.4931	0	28.8164	0	28.831	0
O15294	OGT	UDP-N-acetylglucosamine--peptide N-acetylglucosaminyltransferase 110 kDa subunit	10	10	116.92	11.3	1.0246	0.639027	29.2488	0	29.3191	0	29.4181	0	29.3563	0	29.1976	0	29.3269	0
Q53GQ0	HSD17B12	Very-long-chain 3-oxoacyl-CoA reductase	2	2	34.324	7.1	1.02432	0.862744	26.9352	0	27.0973	0	27.1518	0	27.201	0	27.2056	0	26.6737	0
P49327	FASN	Fatty acid synthase	28	28	273.42	13.7	1.02425	0.754095	31.2847	0	31.2783	0	31.4941	0	31.3369	0	31.1798	0	31.4367	0
Q14966	ZNF638	Zinc finger protein 638	3	3	220.62	1.6	1.02424	0.951233	26.5889	0	24.8671	1	26.0309	0	25.6111	0	25.6653	0	26.1069	0
Q13596	SNX1	Sorting nexin-1	2	1	59.069	4.8	1.02337	0.955358	25.8164	1	24.7215	1	24.9529	1	24.4516	1	25.9804	0	24.9587	1
Q96RL1	UIMC1	BRCA1-A complex subunit RAP80	1	1	79.727	2.2	1.02333	0.923836	24.5031	1	24.648	1	24.9882	0	24.2134	1	24.6043	1	25.2218	1
Q9Y4K3	TRAF6	TNF receptor-associated factor 6	1	1	59.573	2.3	1.02326	0.930179	24.2901	1	25.3434	1	24.7323	1	25.0358	1	24.4133	1	24.8172	0
P62070	RRAS2	Ras-related protein R-Ras2	1	1	23.399	5.4	1.02295	0.934498	25.5224	1	24.3497	1	24.8394	0	24.9979	1	24.5603	1	25.0551	1
P61081	UBE2M	NEDD8-conjugating enzyme Ubc12	2	2	20.9	6	1.02271	0.941869	25.5579	0	24.8635	1	24.6294	1	24.5322	1	24.8417	1	25.5797	1
Q9H7D7	WDR26	WD repeat-containing protein 26	2	2	72.123	2.4	1.02262	0.975303	25.3945	1	23.536	1	25.147	1	24.4539	1	26.1162	0	23.4105	1
O75150	RNF40	E3 ubiquitin-protein ligase BRE1B	11	9	113.65	13.5	1.02158	0.859057	29.3775	0	29.6831	0	29.6537	0	29.4313	0	29.3902	0	29.8003	0
P00558	PGK1	Phosphoglycerate kinase 1	13	13	44.614	37.4	1.02139	0.856301	31.6507	0	31.2371	0	31.5114	0	31.2663	0	31.6164	0	31.4248	0
Q58FF8	HSP90AB2P	Putative heat shock protein HSP 90-beta 2	7	1	44.348	16.3	1.02104	0.970885	23.55	1	24.8873	1	25.9534	0	24.3003	1	25.4257	1	24.5747	1
Q07157	TJP1	Tight junction protein ZO-1	8	8	195.46	5.3	1.02046	0.859897	27.5682	0	27.7721	0	27.2877	0	27.4709	0	27.426	0	27.6435	0
P26641	EEF1G	Elongation factor 1-gamma	10	10	50.118	18.3	1.0197	0.886415	31.3617	0	31.3388	0	31.0155	0	31.1999	0	31.471	0	30.9606	0
Q12959	DLG1	Disks large homolog 1	3	3	100.45	4.1	1.01924	0.936824	27.0993	0	26.2961	0	27.1886	0	26.9732	0	26.514	0	27.0142	0
P63104	YWHAZ	14-3-3 protein zeta/delta	11	9	27.745	45.7	1.01887	0.90109	30.9584	0	30.6407	0	30.9514	0	31.0681	0	30.4848	0	30.9166	0
Q9UKB1	FBXW11	F-box/WD repeat-containing protein 11	1	1	62.09	2.2	1.01863	0.971911	24.9303	1	24.6588	0	24.4495	1	26.0358	1	24.114	1	23.809	1
P62750	RPL23A	60S ribosomal protein L23a	4	4	17.695	21.8	1.01812	0.923652	28.1391	0	28.8055	0	28.0036	0	28.2298	0	28.2393	0	28.4014	0
Q14677	CLINT1	Clathrin interactor 1	11	11	68.259	21	1.01812	0.93501	29.9299	0	29.9672	0	30.7588	0	30.1425	0	30.0025	0	30.4331	0
P50502	ST13	Hsc70-interacting protein	10	10	41.331	22.2	1.018	0.900277	31.4795	0	31.348	0	31.6996	0	31.3222	0	31.3177	0	31.81	0
Q13347	EIF3I	Eukaryotic translation initiation factor 3 subunit I	7	7	36.501	24.3	1.01723	0.921736	28.7666	0	29.4622	0	29.4606	0	29.2369	0	29.2595	0	29.119	0
P25398	RPS12	40S ribosomal protein S12	1	1	14.515	7.6	1.01639	0.985286	25.8094	1	24.1222	1	24.5989	1	22.7815	1	25.195	1	26.4837	0
P57740	NUP107	Nuclear pore complex protein Nup107	5	5	106.37	6.8	1.01567	0.932709	28.2774	0	29.0297	0	29.0201	0	28.7659	0	28.7257	0	28.7684	0
Q9NUQ8	ABCF3	ATP-binding cassette sub-family F member 3	2	2	79.744	3	1.01507	0.971758	24.9949	1	25.4124	1	23.7834	0	24.2858	1	24.5541	1	25.286	1
Q9UKG1	APPL1	DCC-interacting protein 13-alpha	9	9	79.663	17.6	1.01496	0.798	29.9296	0	29.9708	0	30.1771	0	30.0128	0	30.0276	0	29.9728	0
Q7Z4H7	HAUS6	HAUS augmin-like complex subunit 6	4	4	108.62	5.4	1.01431	0.82708	27.5953	0	27.6703	0	27.7486	0	27.5231	0	27.6438	0	27.7859	0
P62701	RPS4X	40S ribosomal protein S4, X isoform	8	8	29.597	21.3	1.01392	0.950336	28.8674	0	29.7856	0	29.4788	0	29.2143	0	29.623	0	29.2348	0
P46939	UTRN	Utrophin	19	19	394.46	5.8	1.01347	0.930126	29.9519	0	29.9287	0	30.253	0	29.7718	0	29.9341	0	30.3698	0
Q13561	DCTN2	Dynactin subunit 2	6	6	44.23	20.2	1.01344	0.924167	27.0697	0	26.7872	0	27.0243	0	27.1301	0	27.0889	0	26.6044	0
O15173	PGRMC2	Membrane-associated progesterone receptor component 2	1	1	23.818	8.5	1.01248	0.973814	23.7799	1	23.9193	1	25.3648	0	24.4747	1	24.2071	1	24.3285	1
P43003	SLC1A3	Excitatory amino acid transporter 1	2	2	59.572	5.9	1.01191	0.870162	27.7029	0	27.6295	0	27.436	0	27.6751	0	27.4773	0	27.5647	0
Q16576	RBBP7	Histone-binding protein RBBP7	3	2	47.82	7.1	1.01172	0.965847	28.9623	0	28.6546	0	28.2198	0	28.4559	0	29.1698	0	28.1606	0
P61221	ABCE1	ATP-binding cassette sub-family E member 1	8	8	67.314	19.2	1.00942	0.876224	29.203	0	29.2555	0	29.4657	0	29.3048	0	29.2662	0	29.3126	0
P17987	TCP1	T-complex protein 1 subunit alpha	11	11	60.343	25.4	1.00939	0.907389	29.921	0	29.7724	0	29.9375	0	30.0072	0	29.6831	0	29.9001	0
Q9BUL8	PDCD10	Programmed cell death protein 10	3	3	24.701	14.6	1.00928	0.962148	28.8896	0	29.1555	0	28.8488	0	29.1873	0	28.46	0	29.2066	0
Q15233	NONO	Non-POU domain-containing octamer-binding protein	13	12	54.231	38.9	1.00872	0.925032	29.6929	0	30.0068	0	29.7252	0	29.6877	0	29.9413	0	29.7583	0
Q9ULT8	HECTD1	E3 ubiquitin-protein ligase HECTD1	40	40	289.38	19.2	1.00867	0.96577	32.3243	0	32.2719	0	32.5237	0	32.3142	0	31.9327	0	32.8356	0
Q6P1J9	CDC73	Parafibromin	5	5	60.576	9	1.00859	0.984962	25.1852	0	26.9084	0	26.9189	0	25.9536	0	26.7003	0	26.3216	0
P35613	BSG	Basigin	2	2	42.2	6	1.0084	0.876843	28.572	0	28.456	0	28.451	0	28.4087	0	28.6031	0	28.4309	0
P68371	TUBB4B	Tubulin beta-4B chain	16	1	49.83	36	1.00832	0.948655	30.5387	0	30.2941	0	30.1432	0	30.1295	0	30.5668	0	30.2438	0
Q9UHR5	SAP30BP	SAP30-binding protein	2	2	33.87	7.1	1.00795	0.991057	26.3786	0	26.5005	0	26.5232	0	24.5793	1	27.7171	0	27.0716	0
P22061	PCMT1	Protein-L-isoaspartate(D-aspartate) O-methyltransferase	3	3	24.636	14.5	1.00682	0.9682	27.3972	0	27.7147	0	27.4804	0	27.2882	0	27.9418	0	27.3328	0
Q13310	PABPC4	Polyadenylate-binding protein 4	17	11	70.782	29.3	1.00673	0.959771	30.0597	0	29.6216	0	30.1647	0	30.0661	0	29.8255	0	29.9254	0
Q16537	PPP2R5E	Serine/threonine-protein phosphatase 2A 56 kDa regulatory subunit epsilon isoform	1	1	54.699	1.9	1.00669	0.981605	24.4229	1	24.6994	1	25.3946	0	24.305	1	25.1543	1	25.0288	1
P14625	HSP90B1	Endoplasmin	13	11	92.468	15.6	1.00641	0.963438	30.1148	0	29.6325	0	30.2197	0	30.0893	0	29.9303	0	29.9198	0
Q15149	PLEC	Plectin	3	3	531.78	0.7	1.00639	0.993102	26.2416	0	24.0106	1	24.146	1	23.9793	1	24.2283	1	26.163	0
Q14683	SMC1A	Structural maintenance of chromosomes protein 1A	24	24	143.23	21.7	1.00638	0.946026	30.7869	0	30.6401	0	30.4657	0	30.7433	0	30.6692	0	30.4528	0
P78368	CSNK1G2	Casein kinase I isoform gamma-2	2	2	47.457	4.6	1.00568	0.994298	25.9415	0	26.0312	0	25.2296	1	27.375	0	23.7903	1	26.0124	0
Q7L1Q6	BZW1	Basic leucine zipper and W2 domain-containing protein 1	9	8	48.043	19.6	1.0054	0.952448	29.9862	0	29.8976	0	30.0026	0	29.7446	0	30.1532	0	29.9654	0
P46379	BAG6	Large proline-rich protein BAG6	13	13	119.41	15.4	1.00493	0.956195	30.0868	0	29.762	0	29.9224	0	29.7638	0	29.9769	0	30.0092	0
P55060	CSE1L	Exportin-2	24	24	110.42	27.3	1.00465	0.949572	30.7622	0	30.5608	0	30.8598	0	30.81	0	30.6995	0	30.6532	0
Q9NUP9	LIN7C	Protein lin-7 homolog C	4	2	21.834	22.8	1.0036	0.996984	26.714	0	27.2123	0	24.1345	1	27.1634	0	24.3156	1	26.5662	0
Q96T37	RBM15	Putative RNA-binding protein 15	1	1	107.19	1.9	1.00292	0.994862	24.2435	1	24.1978	1	25.1649	1	25.524	1	23.7296	1	24.3399	0
Q96S82	UBL7	Ubiquitin-like protein 7	3	3	40.51	8.9	1.00253	0.992423	27.806	0	28.6443	0	28.8132	0	28.5622	0	28.0529	0	28.6375	0
P14868	DARS	Aspartate--tRNA ligase, cytoplasmic	1	1	57.136	2	1.0025	0.9959	26.0103	0	26.3454	0	24.5552	1	26.0046	0	24.9066	1	25.9889	0
Q9NW97	TMEM51	Transmembrane protein 51	1	1	27.759	5.1	1.00209	0.994565	24.3681	1	24.7189	1	24.8655	1	25.0605	1	23.8714	1	25.0115	0
Q6IA86	ELP2	Elongator complex protein 2	1	1	92.499	1.6	1.00022	0.999571	24.8312	1	24.1507	1	25.3028	0	23.8758	1	25.0168	1	25.3911	1
P12757	SKIL	Ski-like protein	2	2	76.975	3.4	1.00015	0.999443	25.2384	1	24.2895	1	24.5431	1	24.7165	1	24.7645	0	24.5894	1
P60891	PRPS1	Ribose-phosphate pyrophosphokinase 1	2	2	34.834	6.3	0.999385	0.999186	26.1701	0	26.2107	0	24.9021	1	26.5279	0	26.3847	0	24.3731	1
P61163	ACTR1A	Alpha-centractin	1	1	42.613	4.3	0.999366	0.998073	25.2546	1	24.9643	1	24.2649	0	24.4262	1	25.0311	1	25.0292	1
Q15293	RCN1	Reticulocalbin-1	8	8	38.89	27.8	0.998853	0.9775	29.8272	0	29.7509	0	29.6846	0	29.6865	0	29.8112	0	29.7699	0
O75934	BCAS2	Pre-mRNA-splicing factor SPF27	1	1	26.131	5.8	0.998612	0.997035	24.7598	1	24.0683	1	25.0438	0	25.4555	1	24.1573	1	24.2651	1
O15020	SPTBN2	Spectrin beta chain, non-erythrocytic 2	22	17	271.32	10.6	0.996591	0.982465	29.0791	0	29.2532	0	29.476	0	28.9318	0	29.371	0	29.5204	0
P18669	PGAM1	Phosphoglycerate mutase 1	7	7	28.804	28.7	0.996569	0.984581	32.1373	0	32.7472	0	32.2196	0	32.439	0	32.0917	0	32.5884	0
P35813	PPM1A	Protein phosphatase 1A	1	1	42.447	3.1	0.995711	0.974239	24.3936	0	24.7182	1	24.8784	1	24.5177	1	24.885	1	24.6061	1
Q04917	YWHAH	14-3-3 protein eta	9	7	28.218	32.9	0.994823	0.982327	28.7605	0	28.9828	0	29.0508	0	28.8185	0	29.5176	0	28.4805	0
Q8IWZ3	ANKHD1	Ankyrin repeat and KH domain-containing protein 1	3	1	269.45	1.5	0.99422	0.964422	26.8983	0	27.4313	0	27.3811	0	27.156	0	27.3134	0	27.2664	0
Q96PU8	QKI	Protein quaking	2	2	37.67	6.5	0.993508	0.99259	24.8264	1	24.8716	1	27.0904	0	26.7238	0	24.7298	1	25.3631	1
P50748	KNTC1	Kinetochore-associated protein 1	15	15	250.75	7.6	0.992519	0.919984	29.1715	0	29.3664	0	29.4143	0	29.1957	0	29.4272	0	29.3618	0
P07195	LDHB	L-lactate dehydrogenase B chain	14	14	36.638	36.2	0.992475	0.964642	32.921	0	33.1558	0	32.7947	0	32.9521	0	33.3315	0	32.6205	0
P09543	CNP	2,3-cyclic-nucleotide 3-phosphodiesterase	2	2	47.578	4.8	0.991873	0.981387	25.9684	0	26.0157	0	24.756	1	25.9519	1	25.1514	1	25.6721	0
P23919	DTYMK	Thymidylate kinase	2	2	23.819	8.5	0.991722	0.990374	26.0885	0	23.7434	1	26.2213	0	26.2976	0	25.0395	1	24.752	1
P26038	MSN	Moesin	19	11	67.819	31.2	0.990745	0.862451	29.7229	0	29.8947	0	29.9292	0	29.9313	0	29.8213	0	29.8344	0
Q00613	HSF1	Heat shock factor protein 1	1	1	57.26	3	0.989681	0.986123	24.5199	1	24.3641	1	25.5468	0	23.5071	1	25.9805	1	24.988	1
Q9BXJ9	NAA15	N-alpha-acetyltransferase 15, NatA auxiliary subunit	10	10	101.27	12	0.989622	0.893634	30.2179	0	30.1695	0	30.2045	0	30.4105	0	30.0548	0	30.1718	0
P33176	KIF5B	Kinesin-1 heavy chain	21	21	109.68	26.1	0.98886	0.745432	30.285	0	30.2127	0	30.2565	0	30.3477	0	30.2456	0	30.2094	0
P55786	NPEPPS	Puromycin-sensitive aminopeptidase	6	6	103.28	7.7	0.987013	0.830073	28.6207	0	28.5889	0	28.742	0	28.7713	0	28.6961	0	28.5409	0
Q9BXS5	AP1M1	AP-1 complex subunit mu-1	5	5	48.586	10.6	0.986652	0.941149	27.4904	0	26.867	0	27.4356	0	27.028	0	27.2913	0	27.5319	0
Q92845	KIFAP3	Kinesin-associated protein 3	1	1	91.204	1.6	0.986601	0.98026	24.4693	1	24.0185	1	26.3815	0	24.7151	1	25.2281	1	24.9846	1
P08758	ANXA5	Annexin A5	10	10	35.936	36.6	0.984975	0.962546	30.2627	0	29.4582	0	30.2037	0	29.4059	0	30.6244	0	29.9599	0
Q13618	CUL3	Cullin-3	7	7	88.929	8.6	0.984528	0.847793	28.6434	0	28.5599	0	28.848	0	28.8327	0	28.6906	0	28.5954	0
O95373	IPO7	Importin-7	5	5	119.52	6.9	0.984478	0.894868	27.68	0	27.4855	0	27.229	0	27.5891	0	27.3016	0	27.5715	0
O00299	CLIC1	Chloride intracellular channel protein 1	2	2	26.922	8.3	0.984409	0.946182	27.0752	0	27.1939	0	26.5339	0	27.1732	0	26.4748	0	27.2231	0
Q04637	EIF4G1	Eukaryotic translation initiation factor 4 gamma 1	18	16	175.49	14.2	0.984169	0.840487	30.9323	0	30.825	0	30.6462	0	30.8945	0	30.8885	0	30.6895	0
P54136	RARS	Arginine--tRNA ligase, cytoplasmic	16	16	75.378	21.8	0.983759	0.884038	30.6739	0	30.1799	0	30.4641	0	30.5613	0	30.4382	0	30.3893	0
P34932	HSPA4	Heat shock 70 kDa protein 4	22	19	94.33	31.7	0.983208	0.851368	31.4723	0	31.8069	0	31.6121	0	31.516	0	31.7707	0	31.6779	0
Q9HD42	CHMP1A	Charged multivesicular body protein 1a	1	1	21.703	4.1	0.983177	0.980165	24.3213	1	24.5949	1	27.0079	0	24.6186	1	25.6568	1	25.722	1
O76094	SRP72	Signal recognition particle subunit SRP72	10	10	74.605	18	0.98241	0.89156	29.4787	0	29.3981	0	29.8282	0	29.4354	0	29.5245	0	29.8219	0
P08195	SLC3A2	4F2 cell-surface antigen heavy chain	17	17	67.993	29	0.981893	0.771726	32.3563	0	32.4241	0	32.5854	0	32.4109	0	32.4535	0	32.5805	0
P43243	MATR3	Matrin-3	14	14	94.622	23.1	0.981747	0.7346	30.885	0	30.7137	0	30.8037	0	30.7214	0	30.8966	0	30.8641	0
Q8NHY2	RFWD2	E3 ubiquitin-protein ligase RFWD2	1	1	80.473	2.3	0.981355	0.946654	24.4927	1	24.5516	0	25.6593	1	24.8821	1	25.0045	1	24.8984	1
P33993	MCM7	DNA replication licensing factor MCM7	27	27	81.307	44.8	0.980427	0.835982	32.581	0	32.2759	0	32.1806	0	32.3082	0	32.4618	0	32.353	0
Q9UJX3	ANAPC7	Anaphase-promoting complex subunit 7	11	11	66.855	21.5	0.979732	0.808908	29.5548	0	29.3251	0	29.477	0	29.6665	0	29.3907	0	29.3883	0
P14373	TRIM27	Zinc finger protein RFP	5	5	58.489	10.5	0.979378	0.919902	28.9728	0	28.9156	0	29.6244	0	29.3096	0	28.8771	0	29.4163	0
P62258	YWHAE	14-3-3 protein epsilon	19	17	29.174	62.4	0.978538	0.819	32.6571	0	32.7792	0	32.5057	0	32.6193	0	32.5416	0	32.8751	0
Q13620	CUL4B	Cullin-4B	10	10	103.98	12.2	0.978167	0.909539	28.6936	0	28.6112	0	27.9661	0	28.6888	0	28.4305	0	28.2472	0
P53985	SLC16A1	Monocarboxylate transporter 1	5	5	53.944	12.2	0.978149	0.851812	29.7102	0	29.6223	0	29.7617	0	30.0385	0	29.5555	0	29.5958	0
Q9Y6Y8	SEC23IP	SEC23-interacting protein	3	3	111.08	4.4	0.977674	0.963187	24.1271	1	25.5448	1	24.5475	1	23.8	1	25.5425	0	24.9746	1
P98194	ATP2C1	Calcium-transporting ATPase type 2C member 1	2	2	100.58	2.9	0.976431	0.940649	24.8657	1	23.772	0	24.7596	1	24.174	1	25.0128	1	24.3138	1
O60610	DIAPH1	Protein diaphanous homolog 1	15	15	141.35	11.4	0.976361	0.90717	29.7921	0	29.2205	0	29.7115	0	29.813	0	29.1834	0	29.8312	0
Q15417	CNN3	Calponin-3	1	1	36.413	4	0.976296	0.908798	24.0741	0	24.478	1	24.8861	1	24.764	1	24.5616	1	24.2163	1
O95785	WIZ	Protein Wiz	1	1	178.67	1	0.976173	0.895346	24.2144	1	24.9274	1	24.7282	1	24.8631	1	24.4211	1	24.6901	0
Q9UBF2	COPG2	Coatomer subunit gamma-2	3	2	97.621	3.8	0.97495	0.981391	25.0758	1	24.8549	1	24.6733	1	27.6905	0	22.6964	1	24.3269	1
Q99707	MTR	Methionine synthase	7	7	140.53	7	0.974724	0.793566	28.4151	0	27.9802	0	28.3186	0	28.2671	0	28.2695	0	28.2881	0
P78371	CCT2	T-complex protein 1 subunit beta	19	19	57.488	47.9	0.974359	0.652728	30.9328	0	30.6816	0	30.8041	0	30.8669	0	30.8731	0	30.7909	0
Q9BTE3	MCMBP	Mini-chromosome maintenance complex-binding protein	7	7	72.979	11.5	0.974036	0.891185	28.8588	0	29.628	0	29.3153	0	29.2684	0	29.5537	0	29.094	0
Q9NR09	BIRC6	Baculoviral IAP repeat-containing protein 6	12	12	530.25	3.1	0.973892	0.853832	28.3723	0	28.4699	0	28.5364	0	28.3104	0	28.3083	0	28.8744	0
P35221	CTNNA1	Catenin alpha-1	22	15	100.07	32.5	0.972764	0.6047	31.9999	0	31.9793	0	31.7989	0	31.9087	0	31.9733	0	32.0156	0
P00338	LDHA	L-lactate dehydrogenase A chain	14	14	36.688	31.3	0.971229	0.813705	31.6517	0	32.1973	0	31.9848	0	31.9284	0	32.0923	0	31.9394	0
Q14789	GOLGB1	Golgin subfamily B member 1	22	22	376.01	8	0.970519	0.873954	29.1944	0	29.783	0	29.4663	0	29.2411	0	29.4455	0	29.8866	0
Q71U36	TUBA1A	Tubulin alpha-1A chain	20	1	50.135	44.3	0.970386	0.958257	26.7252	0	24.7228	1	24.2732	1	24.9888	1	25.6547	1	25.2079	1
Q8N163	CCAR2	Cell cycle and apoptosis regulator protein 2	5	5	102.9	6.3	0.96941	0.653767	27.7892	0	27.9124	0	27.7811	0	28.0113	0	27.8796	0	27.7264	0
P41252	IARS	Isoleucine--tRNA ligase, cytoplasmic	11	11	144.5	10	0.969004	0.850776	28.6984	0	29.445	0	29.1391	0	29.0361	0	29.1216	0	29.2612	0
Q9UBS8	RNF14	E3 ubiquitin-protein ligase RNF14	1	1	53.837	2.5	0.968811	0.952008	26.4384	0	26.212	0	24.7697	1	26.3898	0	26.2855	0	24.882	1
Q3SXM5	HSDL1	Inactive hydroxysteroid dehydrogenase-like protein 1	3	3	37.001	8.5	0.968293	0.966648	24.4659	1	26.7375	0	23.8214	1	24.2349	1	26.1164	0	24.813	1
P15880	RPS2	40S ribosomal protein S2	7	7	31.324	23.5	0.968034	0.865923	29.2943	0	29.942	0	30.1274	0	29.7076	0	29.8946	0	29.9021	0
Q15758	SLC1A5	Neutral amino acid transporter B(0)	11	11	56.598	21.4	0.966892	0.804459	31.0261	0	30.7376	0	31.3098	0	31.1267	0	30.9153	0	31.1773	0
Q14697	GANAB	Neutral alpha-glucosidase AB	7	7	106.87	9.1	0.966084	0.808955	30.2527	0	30.2054	0	30.7703	0	30.3694	0	30.4193	0	30.589	0
P22314	UBA1	Ubiquitin-like modifier-activating enzyme 1	58	58	117.85	57.8	0.965122	0.718553	38.0871	0	37.8459	0	38.0474	0	38.1707	0	37.827	0	38.1364	0
P61289	PSME3	Proteasome activator complex subunit 3	6	6	29.506	28	0.964673	0.852664	28.376	0	28.3389	0	28.6688	0	28.0443	0	28.8392	0	28.6559	0
Q96A49	SYAP1	Synapse-associated protein 1	3	3	39.933	7.7	0.964337	0.62774	27.0066	0	26.8089	0	26.8342	0	27.0188	0	27.0089	0	26.7792	0
Q99832	CCT7	T-complex protein 1 subunit eta	10	10	59.366	20.8	0.964262	0.684578	30.8208	0	30.6855	0	30.8801	0	30.9244	0	30.6396	0	30.9799	0
P40227	CCT6A	T-complex protein 1 subunit zeta	16	12	58.024	35.2	0.963815	0.773492	31.3401	0	31.4033	0	31.4248	0	31.5526	0	31.1076	0	31.6677	0
Q71DI3	HIST2H3A	Histone H3.2	3	3	15.388	16.9	0.963726	0.883818	30.731	0	30.9866	0	31.015	0	30.6312	0	31.6247	0	30.6366	0
Q9NNW5	WDR6	WD repeat-containing protein 6	1	1	121.72	0.8	0.963124	0.907744	24.9638	1	23.7385	1	24.6793	0	24.451	1	24.9524	1	24.1408	1
P21333	FLNA	Filamin-A	42	40	280.74	20.9	0.962784	0.799643	32.0162	0	32.0883	0	32.2991	0	31.9129	0	32.1195	0	32.5353	0
Q5VTB9	RNF220	E3 ubiquitin-protein ligase RNF220	5	5	62.765	11.5	0.962472	0.851624	28.2658	0	28.1197	0	27.9896	0	27.7197	0	28.1835	0	28.6374	0
P52434	POLR2H	DNA-directed RNA polymerases I, II, and III subunit RPABC3	1	1	17.143	8.7	0.961944	0.956446	26.0503	1	25.7057	1	23.0894	0	25.4294	1	24.6303	1	24.9536	1
Q92890	UFD1L	Ubiquitin fusion degradation protein 1 homolog	6	6	34.5	20.2	0.960981	0.806158	28.8487	0	28.7263	0	28.442	0	28.3932	0	29.0223	0	28.7737	0
Q9H9Y2	RPF1	Ribosome production factor 1	1	1	40.11	3.4	0.960953	0.927051	25.5393	1	24.4739	1	23.8474	0	24.4118	1	25.3187	1	24.3025	1
P54577	YARS	Tyrosine--tRNA ligase, cytoplasmic	35	35	59.143	53.2	0.960792	0.40385	33.9955	0	33.9919	0	34.17	0	34.0722	0	34.1235	0	34.1349	0
Q92615	LARP4B	La-related protein 4B	2	2	80.551	2.3	0.9588	0.938531	25.0089	1	24.006	1	24.3464	1	23.3723	1	25.7199	0	24.4512	1
Q99615	DNAJC7	DnaJ homolog subfamily C member 7	14	14	56.44	30.8	0.958331	0.600105	30.0844	0	30.0366	0	30.3202	0	30.2477	0	30.2926	0	30.085	0
P38606	ATP6V1A	V-type proton ATPase catalytic subunit A	4	4	68.303	8.4	0.958136	0.854961	27.8014	0	28.1623	0	27.8094	0	28.4923	0	27.4762	0	27.9896	0
O14818	PSMA7	Proteasome subunit alpha type-7	6	6	27.887	22.6	0.957939	0.810986	28.9905	0	28.8405	0	29.5658	0	29.0876	0	29.3945	0	29.1007	0
Q7KZ85	SUPT6H	Transcription elongation factor SPT6	6	6	199.07	4.1	0.957568	0.684936	28.3062	0	28.3609	0	28.4949	0	28.1916	0	28.5328	0	28.6253	0
Q6PIW4	FIGNL1	Fidgetin-like protein 1	2	1	74.076	4.5	0.957102	0.868416	24.8688	1	24.612	1	24.6094	1	24.0662	1	25.1484	0	25.0654	1
Q14204	DYNC1H1	Cytoplasmic dynein 1 heavy chain 1	29	29	532.4	6.6	0.956962	0.678803	30.4842	0	30.4427	0	30.7185	0	30.4612	0	30.5402	0	30.8345	0
P23458	JAK1	Tyrosine-protein kinase JAK1	1	1	133.28	1.1	0.955661	0.920698	25.4873	1	24.1196	1	24.556	0	24.1354	1	25.6928	1	24.531	1
P40938	RFC3	Replication factor C subunit 3	3	3	40.556	10.1	0.955421	0.952276	24.7468	1	26.5206	0	25.2354	1	27.2975	0	24.3615	1	25.0411	1
P62805	HIST1H4A	Histone H4	3	3	11.367	29.1	0.95446	0.757666	28.8599	0	29.269	0	28.8594	0	28.8897	0	28.9362	0	29.3642	0
P55072	VCP	Transitional endoplasmic reticulum ATPase	32	32	89.321	41.7	0.953671	0.286984	33.3772	0	33.2168	0	33.256	0	33.3027	0	33.3992	0	33.3535	0
Q9UPU5	USP24	Ubiquitin carboxyl-terminal hydrolase 24	17	17	294.36	8.1	0.952463	0.605083	30.2186	0	30.0683	0	30.2165	0	30.1295	0	30.1166	0	30.4681	0
Q96AX1	VPS33A	Vacuolar protein sorting-associated protein 33A	5	5	67.61	6.7	0.95231	0.519369	28.132	0	28.1083	0	28.4171	0	28.2921	0	28.2682	0	28.3086	0
P30153	PPP2R1A	Serine/threonine-protein phosphatase 2A 65 kDa regulatory subunit A alpha isoform	16	15	65.308	37.4	0.95172	0.561012	31.7255	0	31.4883	0	31.4905	0	31.6504	0	31.7736	0	31.4945	0
Q96IZ0	PAWR	PRKC apoptosis WT1 regulator protein	1	1	36.567	3.8	0.951179	0.919985	25.421	1	24.3849	1	24.9879	0	25.6539	1	23.7952	1	25.5613	1
Q9H444	CHMP4B	Charged multivesicular body protein 4b	3	3	24.95	15.6	0.949631	0.891139	24.9858	1	26.2822	0	26.071	0	26.1657	0	26.1761	0	25.2209	1
Q9P2J5	LARS	Leucine--tRNA ligase, cytoplasmic	9	9	134.46	10.8	0.948701	0.616939	29.0478	0	28.6427	0	28.9488	0	28.8247	0	28.9815	0	29.0611	0
O43175	PHGDH	D-3-phosphoglycerate dehydrogenase	12	12	56.65	23.6	0.948389	0.601405	31.9605	0	31.9107	0	31.8623	0	31.9474	0	32.2336	0	31.7818	0
P38159	RBMX	RNA-binding motif protein, X chromosome	10	10	42.331	27.6	0.948117	0.876701	29.4524	0	30.058	0	30.9883	0	30.1601	0	30.0733	0	30.4959	0
P41091	EIF2S3	Eukaryotic translation initiation factor 2 subunit 3	3	3	51.109	7	0.947758	0.812773	27.2213	0	27.6544	0	26.8564	0	27.5239	0	27.5213	0	26.9192	0
Q8N1F7	NUP93	Nuclear pore complex protein Nup93	3	3	93.487	3.9	0.947083	0.410397	27.4937	0	27.3176	0	27.4176	0	27.3985	0	27.6227	0	27.4431	0
Q8IZ41	RASEF	Ras and EF-hand domain-containing protein	1	1	82.878	1.6	0.946745	0.880899	24.7316	1	24.4342	0	23.3285	1	23.7996	1	24.6637	1	24.2677	1
P08865	RPSA	40S ribosomal protein SA	3	3	32.854	12.9	0.945421	0.755837	27.6237	0	27.6836	0	28.1107	0	27.6793	0	27.718	0	28.2637	0
Q9Y490	TLN1	Talin-1	50	50	269.76	28.5	0.945298	0.699367	32.5237	0	32.4093	0	32.5454	0	32.2463	0	32.5679	0	32.9075	0
Q04726	TLE3	Transducin-like enhancer protein 3	3	1	83.416	4.8	0.945112	0.960815	24.7899	1	27.2757	0	28.2205	0	24.4957	1	28.1038	0	27.9309	0
O00410	IPO5	Importin-5	17	17	123.63	22	0.944754	0.32145	30.2634	0	30.049	0	30.2499	0	30.2508	0	30.3118	0	30.2456	0
P61247	RPS3A	40S ribosomal protein S3a	4	4	29.945	14.4	0.944676	0.534285	29.1588	0	29.1797	0	28.9133	0	29.012	0	29.307	0	29.1792	0
Q9NTK5	OLA1	Obg-like ATPase 1	10	10	44.743	28.8	0.944291	0.531611	30.7177	0	30.8348	0	30.7147	0	30.9201	0	30.9824	0	30.6127	0
O94888	UBXN7	UBX domain-containing protein 7	6	6	54.862	15.5	0.943982	0.622879	27.8787	0	27.7512	0	28.2694	0	28.0704	0	28.0301	0	28.0482	0
Q9Y2L1	DIS3	Exosome complex exonuclease RRP44	2	2	109	2.5	0.942249	0.198229	26.09	0	26.2076	0	26.1229	0	26.2877	0	26.2477	0	26.1425	0
P26232	CTNNA2	Catenin alpha-2	10	3	105.31	11.4	0.941998	0.964407	28.4706	0	24.9711	1	28.6777	0	28.5956	0	29.0321	0	24.7504	1
Q93034	CUL5	Cullin-5	1	1	90.954	1.9	0.941964	0.853134	24.0461	1	24.6109	0	24.8717	1	24.9757	1	24.9411	1	23.8707	1
P50914	RPL14	60S ribosomal protein L14	1	1	23.432	5.6	0.941728	0.892212	25.418	1	24.8111	1	24.4642	1	24.9702	1	24.0711	1	25.9119	0
Q29RF7	PDS5A	Sister chromatid cohesion protein PDS5 homolog A	4	4	150.83	4.5	0.940627	0.903706	26.7031	0	26.8321	0	25.01	1	25.5796	0	26.7496	0	26.4809	0
P78417	GSTO1	Glutathione S-transferase omega-1	2	2	27.566	9.5	0.940498	0.945149	27.7251	0	27.8156	0	24.7862	1	25.4917	1	27.572	0	27.5287	0
P50995	ANXA11	Annexin A11	5	5	54.389	10.1	0.939823	0.500651	27.2572	0	26.8965	0	27.2454	0	27.183	0	27.271	0	27.2138	0
Q12905	ILF2	Interleukin enhancer-binding factor 2	7	7	43.062	23.1	0.939703	0.466642	30.0609	0	29.8825	0	30.1127	0	29.9392	0	30.1567	0	30.2294	0
P63010	AP2B1	AP-2 complex subunit beta	10	3	104.55	11.8	0.939694	0.336137	30.0388	0	30.1121	0	30.2858	0	30.2969	0	30.1683	0	30.2407	0
Q07955	SRSF1	Serine/arginine-rich splicing factor 1	6	5	27.744	22.6	0.939683	0.481865	28.1641	0	28.1541	0	28.4717	0	28.3123	0	28.4537	0	28.2931	0
Q9UHB9	SRP68	Signal recognition particle subunit SRP68	8	8	70.729	14.2	0.939026	0.583152	28.5473	0	28.1078	0	28.147	0	28.4637	0	28.2602	0	28.3505	0
P50579	METAP2	Methionine aminopeptidase 2	2	2	52.891	4.8	0.93823	0.597387	27.6904	0	27.8081	0	28.1706	0	28.1046	0	27.9784	0	27.8621	0
Q96R06	SPAG5	Sperm-associated antigen 5	1	1	134.42	1.3	0.938125	0.905356	24.1665	1	26.3394	0	25.0627	1	24.7714	1	25.0882	1	25.9854	1
Q13813	SPTAN1	Spectrin alpha chain, non-erythrocytic 1	40	40	284.54	20.4	0.937717	0.635637	31.3745	0	31.4237	0	31.6158	0	31.2486	0	31.6348	0	31.8089	0
Q9UBF8	PI4KB	Phosphatidylinositol 4-kinase beta	1	1	91.378	1.3	0.937465	0.886465	24.0689	1	24.6984	1	22.6805	0	24.0057	1	23.6316	1	24.0898	1
Q96C19	EFHD2	EF-hand domain-containing protein D2	1	1	26.697	5	0.937246	0.803479	24.2055	1	25.0525	1	24.2497	0	24.1689	1	24.7267	1	24.8926	1
Q9BXW9	FANCD2	Fanconi anemia group D2 protein	13	13	166.46	9.4	0.93575	0.800454	30.4555	0	29.6645	0	29.5773	0	30.4305	0	29.7446	0	29.8096	0
P57088	TMEM33	Transmembrane protein 33	1	1	27.978	4.9	0.934832	0.724695	24.5387	1	24.1653	1	24.6752	0	24.9324	1	24.5214	1	24.2171	1
P39656	DDOST	Dolichyl-diphosphooligosaccharide--protein glycosyltransferase 48 kDa subunit	3	3	50.8	6.8	0.934312	0.906008	24.4097	1	25.624	0	25.1933	0	25.4663	1	23.8526	1	26.2021	0
P32119	PRDX2	Peroxiredoxin-2	5	4	21.892	20.2	0.934247	0.718108	27.7202	0	28.2718	0	28.0652	0	27.8589	0	28.5006	0	27.992	0
Q00796	SORD	Sorbitol dehydrogenase	2	2	38.324	5.6	0.93418	0.890304	24.9966	0	25.2032	1	23.8718	1	25.6546	0	23.8407	1	24.871	1
P46736	BRCC3	Lys-63-specific deubiquitinase BRCC36	8	8	36.072	24.1	0.933766	0.363456	29.1201	0	29.2316	0	29.4132	0	29.3533	0	29.2763	0	29.4319	0
Q9Y223	GNE	Bifunctional UDP-N-acetylglucosamine 2-epimerase/N-acetylmannosamine kinase	1	1	79.274	1.5	0.932343	0.834905	24.7567	1	24.2146	1	25.4462	0	24.9241	1	24.4101	1	25.3865	1
Q06210	GFPT1	Glutamine--fructose-6-phosphate aminotransferase [isomerizing] 1	10	10	78.806	16	0.932166	0.514983	28.9671	0	29.2194	0	29.0533	0	29.4161	0	29.1161	0	29.0116	0
Q14202	ZMYM3	Zinc finger MYM-type protein 3	1	1	152.38	1.3	0.929644	0.752582	24.8448	1	24.7173	1	24.3174	0	25.1026	1	24.2108	1	24.8818	1
Q13617	CUL2	Cullin-2	8	8	86.982	10.1	0.929109	0.744339	27.5236	0	28.389	0	28.4677	0	28.2387	0	28.1862	0	28.2736	0
P30086	PEBP1	Phosphatidylethanolamine-binding protein 1	4	4	21.057	26.7	0.928351	0.935971	27.3216	0	27.857	0	25.8342	1	24.9222	1	28.0403	0	28.3721	0
Q96DA2	RAB39B	Ras-related protein Rab-39B	1	1	24.622	4.2	0.927612	0.728752	24.8673	1	24.5444	0	24.2568	1	24.2249	1	24.756	1	25.0128	1
Q8WZ42	TTN	Titin	2	2	3816	0	0.927343	0.891969	24.6734	1	22.8418	0	25.1623	1	24.029	1	24.1254	1	24.8496	1
Q9UHV9	PFDN2	Prefoldin subunit 2	3	3	16.648	18.8	0.92693	0.931112	26.8092	0	26.9274	0	24.2894	1	26.8033	0	24.4818	1	27.0693	0
P16989	YBX3	Y-box-binding protein 3	6	3	40.089	25.3	0.926611	0.820543	24.053	1	25.1143	1	25.3977	0	25.3553	0	24.8104	1	24.7291	1
P09429	HMGB1	High mobility group protein B1	4	4	24.893	17.2	0.925423	0.698361	30.5433	0	30.8501	0	30.318	0	30.5729	0	31.1055	0	30.3685	0
P11498	PC	Pyruvate carboxylase, mitochondrial	36	36	129.63	39.9	0.925324	0.168436	33.2193	0	33.0433	0	33.076	0	33.2807	0	33.1496	0	33.2442	0
P33991	MCM4	DNA replication licensing factor MCM4	12	12	96.557	14.9	0.925318	0.570384	28.8864	0	29.2755	0	29.4673	0	29.2445	0	29.4416	0	29.279	0
Q96QK1	VPS35	Vacuolar protein sorting-associated protein 35	15	15	91.706	24	0.925308	0.499437	30.7571	0	30.3551	0	30.7639	0	30.7934	0	30.6033	0	30.8154	0
Q14527	HLTF	Helicase-like transcription factor	2	2	113.93	2.6	0.925304	0.91868	24.5642	1	25.1706	1	24.0982	1	25.5442	0	22.7663	1	25.8585	0
O00505	KPNA3	Importin subunit alpha-4	1	1	57.81	1.9	0.92406	0.827586	23.6681	1	24.0503	1	24.795	0	24.9895	1	24.0751	1	23.7907	1
P20339	RAB5A	Ras-related protein Rab-5A	3	1	23.658	15.3	0.923877	0.851593	24.4801	1	25.1148	1	25.5606	0	24.4988	1	24.9043	1	26.0952	1
P52292	KPNA2	Importin subunit alpha-1	10	10	57.861	22.5	0.923582	0.603753	32.3492	0	32.2699	0	31.7798	0	32.363	0	32.3299	0	32.0501	0
Q8NC51	SERBP1	Plasminogen activator inhibitor 1 RNA-binding protein	5	5	44.965	13.7	0.923468	0.693868	27.9882	0	28.2486	0	27.9194	0	27.7358	0	28.6091	0	28.1558	0
Q9NT62	ATG3	Ubiquitin-like-conjugating enzyme ATG3	2	2	35.864	8.3	0.92302	0.856594	24.5636	1	25.8557	0	25.0285	1	25.1863	1	26.108	0	24.5002	1
P46940	IQGAP1	Ras GTPase-activating-like protein IQGAP1	41	39	189.25	25.8	0.922993	0.790355	31.9072	0	31.7396	0	30.891	0	31.829	0	31.9393	0	31.1163	0
Q8N7H5	PAF1	RNA polymerase II-associated factor 1 homolog	2	2	59.975	4.1	0.922713	0.917739	27.3302	0	25.145	1	24.7447	1	26.7895	0	24.5226	1	26.2558	0
P46459	NSF	Vesicle-fusing ATPase	4	4	82.593	5.8	0.922699	0.268916	28.124	0	28.1202	0	28.1799	0	28.214	0	28.4276	0	28.1307	0
Q9NS56	TOPORS	E3 ubiquitin-protein ligase Topors	3	3	119.2	3.9	0.922627	0.58908	27.1125	0	26.5647	0	27.1725	0	26.9904	0	27.1396	0	27.0681	0
O95602	POLR1A	DNA-directed RNA polymerase I subunit RPA1	2	2	194.81	1.1	0.922381	0.865441	24.5458	1	24.1492	1	25.7908	0	25.5649	1	25.1124	1	24.1583	1
Q9HAV4	XPO5	Exportin-5	13	13	136.31	13.3	0.922184	0.383614	29.2673	0	29.0473	0	28.9315	0	29.3239	0	29.1819	0	29.0909	0
O76003	GLRX3	Glutaredoxin-3	6	6	37.432	17.6	0.921496	0.318537	29.049	0	28.9099	0	28.9054	0	29.0943	0	29.2207	0	28.9032	0
Q15424	SAFB	Scaffold attachment factor B1	1	1	102.64	1	0.920728	0.425356	24.3032	1	24.3602	1	24.0227	0	24.5127	1	24.2995	1	24.2313	1
P61978	HNRNPK	Heterogeneous nuclear ribonucleoprotein K	12	12	50.976	34.6	0.920253	0.468632	31.793	0	31.6368	0	31.3516	0	31.6096	0	31.8617	0	31.6697	0
Q9UNS2	COPS3	COP9 signalosome complex subunit 3	7	7	47.873	20.8	0.919905	0.488244	28.8146	0	29.1259	0	29.0034	0	28.9182	0	29.3516	0	29.0354	0
O15355	PPM1G	Protein phosphatase 1G	7	7	59.271	16.8	0.919809	0.490474	28.9843	0	29.3316	0	28.9363	0	29.0073	0	29.3139	0	29.2928	0
O14579	COPE	Coatomer subunit epsilon	8	8	34.482	27.9	0.918759	0.599258	29.3259	0	29.3531	0	29.7479	0	29.2816	0	29.8411	0	29.6709	0
Q9Y2I1	NISCH	Nischarin	2	2	166.63	1.5	0.91858	0.862203	26.0712	0	25.979	0	25.4283	0	26.0128	0	27.0082	0	24.8252	1
Q8N2K1	UBE2J2	Ubiquitin-conjugating enzyme E2 J2	1	1	28.898	2.7	0.91834	0.733696	24.2338	1	24.4137	1	24.4777	0	23.8438	1	24.7659	1	24.8842	1
Q9Y2L5	TRAPPC8	Trafficking protein particle complex subunit 8	2	2	161	1.5	0.918263	0.728036	25.1082	0	24.6287	0	24.0693	1	24.8568	1	24.4521	1	24.8663	1
P26639	TARS	Threonine--tRNA ligase, cytoplasmic	12	12	83.434	16.9	0.917882	0.790762	28.8564	0	30.1631	0	30.1258	0	29.7296	0	29.8068	0	29.9798	0
P49368	CCT3	T-complex protein 1 subunit gamma	16	16	60.533	30.8	0.917585	0.364746	31.1257	0	31.1258	0	31.0186	0	31.1032	0	31.4462	0	31.093	0
Q5BKZ1	ZNF326	DBIRD complex subunit ZNF326	1	1	65.653	2.7	0.917322	0.876472	25.1154	1	23.9054	0	25.6083	1	25.2303	1	23.9441	1	25.8282	1
P53621	COPA	Coatomer subunit alpha	9	9	138.34	7.7	0.915321	0.484121	29.0874	0	28.6597	0	29.1774	0	29.1849	0	29.033	0	29.0896	0
Q00341	HDLBP	Vigilin	5	5	141.45	4.7	0.915311	0.797082	25.2905	1	26.1073	0	26.5295	0	25.6191	0	26.072	0	26.6192	0
O60341	KDM1A	Lysine-specific histone demethylase 1A	1	1	92.902	1.2	0.915136	0.852688	24.019	1	25.1446	1	25.8623	0	25.7526	1	24.5053	1	25.152	1
P07237	P4HB	Protein disulfide-isomerase	6	6	57.116	14.6	0.915008	0.740512	28.3955	0	28.5967	0	29.4092	0	28.5618	0	29.0683	0	29.1557	0
P54727	RAD23B	UV excision repair protein RAD23 homolog B	11	10	43.171	40.8	0.913998	0.0560725	32.2835	0	32.1479	0	32.2566	0	32.3199	0	32.4069	0	32.3504	0
P62277	RPS13	40S ribosomal protein S13	1	1	17.222	6.6	0.913897	0.834126	23.8304	1	25.1456	1	24.6744	0	24.7071	1	25.4209	1	23.9121	1
P60900	PSMA6	Proteasome subunit alpha type-6	5	5	27.399	25.2	0.913665	0.723771	29.2748	0	29.8128	0	29.5437	0	29.1738	0	30.2305	0	29.6177	0
Q9Y5S2	CDC42BPB	Serine/threonine-protein kinase MRCK beta	2	2	194.31	1.8	0.913601	0.765454	24.6554	1	24.2897	1	25.2419	0	25.3732	1	24.8693	1	24.3356	1
Q99536	VAT1	Synaptic vesicle membrane protein VAT-1 homolog	8	8	41.92	29	0.912337	0.583833	29.6901	0	29.3026	0	28.9867	0	29.3803	0	29.6384	0	29.3577	0
P11940	PABPC1	Polyadenylate-binding protein 1	20	14	70.67	32.7	0.911077	0.294101	32.6758	0	32.57	0	32.9242	0	32.9261	0	32.7982	0	32.8488	0
Q08752	PPID	Peptidyl-prolyl cis-trans isomerase D	5	5	40.763	13.5	0.910965	0.54695	28.7224	0	28.5272	0	28.4169	0	28.9636	0	28.7668	0	28.3396	0
Q99543	DNAJC2	DnaJ homolog subfamily C member 2	2	2	71.996	3.5	0.910499	0.814296	24.7146	1	23.5747	0	24.7956	1	24.4316	1	23.8947	1	25.1645	1
O43684	BUB3	Mitotic checkpoint protein BUB3	2	2	37.154	6.4	0.909408	0.786271	25.4738	0	24.0155	1	24.7489	1	24.5301	1	25.2709	1	24.8483	1
O60333	KIF1B	Kinesin-like protein KIF1B	5	3	204.47	2.8	0.909241	0.611337	27.0344	0	26.1888	0	26.5317	0	26.6428	0	26.7928	0	26.7312	0
Q9Y5K5	UCHL5	Ubiquitin carboxyl-terminal hydrolase isozyme L5	8	8	37.606	21.6	0.908693	0.535386	29.1273	0	29.0113	0	28.7334	0	29.0067	0	29.419	0	28.8607	0
Q9Y385	UBE2J1	Ubiquitin-conjugating enzyme E2 J1	5	5	35.198	18.2	0.908258	0.492046	30.079	0	30.4489	0	30.5813	0	30.4428	0	30.3673	0	30.7155	0
P15531	NME1	Nucleoside diphosphate kinase A	3	3	17.149	28.3	0.90752	0.337053	29.4109	0	29.2175	0	29.2496	0	29.5912	0	29.2123	0	29.4945	0
P15927	RPA2	Replication protein A 32 kDa subunit	3	3	29.247	8.9	0.907149	0.59118	28.5739	0	28.5977	0	29.0788	0	28.6389	0	29.2304	0	28.8028	0
P78317	RNF4	E3 ubiquitin-protein ligase RNF4	1	1	21.319	6.3	0.907063	0.796465	24.8638	1	24.2589	1	24.3362	1	25.1784	1	25.0187	0	23.6839	1
P43034	PAFAH1B1	Platelet-activating factor acetylhydrolase IB subunit alpha	2	2	46.637	6.6	0.906347	0.874144	26.4879	0	26.6458	0	24.7608	1	26.5747	0	26.8007	0	24.9448	1
Q99880	HIST1H2BL	Histone H2B type 1-L	4	2	13.952	27	0.906332	0.687996	30.5389	0	30.9881	0	30.8874	0	30.6272	0	31.544	0	30.6688	0
P26583	HMGB2	High mobility group protein B2	2	2	24.033	12.9	0.905515	0.763052	27.1672	0	27.3479	0	27.913	0	28.2605	0	27.6601	0	26.9371	0
Q9UQ80	PA2G4	Proliferation-associated protein 2G4	11	11	43.786	26.6	0.904346	0.603555	29.9534	0	29.7883	0	29.934	0	29.9422	0	30.5136	0	29.6549	0
O75367	H2AFY	Core histone macro-H2A.1	12	10	39.617	41.1	0.904231	0.411528	30.6639	0	30.3388	0	30.4581	0	30.3783	0	30.7671	0	30.751	0
P15311	EZR	Ezrin	20	10	69.412	31.7	0.904199	0.321197	31.1166	0	31.3967	0	31.129	0	31.2761	0	31.5397	0	31.2623	0
P50395	GDI2	Rab GDP dissociation inhibitor beta	14	14	50.663	33.5	0.903958	0.347416	29.9568	0	30.1192	0	29.9987	0	29.9146	0	30.2973	0	30.2999	0
O00233	PSMD9	26S proteasome non-ATPase regulatory subunit 9	1	1	24.682	4.5	0.903585	0.318029	24.2619	1	24.506	1	24.5557	1	24.4077	1	24.6557	0	24.6989	1
Q99460	PSMD1	26S proteasome non-ATPase regulatory subunit 1	6	6	105.84	8.3	0.902844	0.664723	28.7588	0	27.9494	0	27.869	0	28.1142	0	28.3167	0	28.5887	0
Q13277	STX3	Syntaxin-3	1	1	33.155	3.1	0.902177	0.894691	26.7603	0	24.3252	1	24.0269	1	24.0207	1	26.0177	1	25.5195	1
P07384	CAPN1	Calpain-1 catalytic subunit	3	3	81.889	3.5	0.901733	0.423714	26.9267	0	26.9159	0	27.3883	0	27.3048	0	27.1034	0	27.2704	0
O75369	FLNB	Filamin-B	37	34	278.16	17.7	0.901233	0.516428	30.9822	0	31.1568	0	31.3287	0	30.9974	0	31.2807	0	31.6397	0
Q71UI9	H2AFV	Histone H2A.V	5	3	13.509	53.9	0.901198	0.4526	32.0458	0	32.2226	0	31.6912	0	31.9561	0	32.2159	0	32.238	0
P08133	ANXA6	Annexin A6	25	25	75.872	39.4	0.9003	0.201696	31.0773	0	30.7975	0	30.7839	0	30.9964	0	31.088	0	31.029	0
O94973	AP2A2	AP-2 complex subunit alpha-2	9	7	103.96	12.7	0.899596	0.409777	28.0189	0	27.8279	0	28.331	0	28.3313	0	28.0658	0	28.2386	0
Q15084	PDIA6	Protein disulfide-isomerase A6	4	4	48.121	13	0.899541	0.166209	28.2059	0	28.0765	0	28.0096	0	28.1616	0	28.3874	0	28.2012	0
P49427	CDC34	Ubiquitin-conjugating enzyme E2 R1	6	6	26.736	22	0.899261	0.519369	29.5194	0	29.5754	0	28.9469	0	29.3355	0	29.5885	0	29.5773	0
O60716	CTNND1	Catenin delta-1	13	13	108.17	15.9	0.898758	0.379801	29.8728	0	30.1424	0	29.6769	0	29.997	0	30.2062	0	29.9509	0
P08107	HSPA1A	Heat shock 70 kDa protein 1A	36	17	70.051	53.4	0.898587	0.00902984	35.2526	0	35.317	0	35.2272	0	35.4569	0	35.4001	0	35.4025	0
Q8IUD2	ERC1	ELKS/Rab6-interacting/CAST family member 1	2	2	128.08	1.8	0.897802	0.767669	24.262	1	24.0728	1	25.4855	0	24.5328	1	24.5636	1	25.1905	1
P50991	CCT4	T-complex protein 1 subunit delta	15	15	57.924	36.4	0.897188	0.200398	31.9779	0	31.6376	0	31.7461	0	31.9127	0	31.9793	0	31.9391	0
O00425	IGF2BP3	Insulin-like growth factor 2 mRNA-binding protein 3	9	6	63.704	18.1	0.897086	0.533364	27.9204	0	28.4488	0	28.6512	0	28.4172	0	28.6451	0	28.4282	0
Q9C0C7	AMBRA1	Activating molecule in BECN1-regulated autophagy protein 1	4	4	142.51	5.2	0.896752	0.798412	26.7464	0	24.8563	1	25.9006	0	26.0869	0	26.2478	0	25.6403	0
Q9H9Q2	COPS7B	COP9 signalosome complex subunit 7b	3	3	29.622	13.6	0.896638	0.651114	28.2754	0	28.6611	0	27.7995	0	28.7369	0	28.0303	0	28.4409	0
P54252	ATXN3	Ataxin-3	3	3	41.78	8.2	0.896627	0.292221	28.9872	0	28.9897	0	29.3219	0	29.1297	0	29.3581	0	29.2833	0
P25786	PSMA1	Proteasome subunit alpha type-1	3	3	29.555	11	0.8964	0.516097	26.7511	0	26.6865	0	26.6923	0	26.6339	0	27.3091	0	26.6602	0
P14324	FDPS	Farnesyl pyrophosphate synthase	3	3	48.275	9.8	0.896072	0.261618	29.6114	0	29.5148	0	29.5922	0	29.5053	0	29.901	0	29.787	0
P50990	CCT8	T-complex protein 1 subunit theta	28	28	59.62	49.6	0.8959	0.117211	35.4213	0	35.2647	0	35.4876	0	35.5026	0	35.6386	0	35.5082	0
P53396	ACLY	ATP-citrate synthase	18	18	120.84	18.6	0.895636	0.097762	30.7961	0	30.6642	0	30.8715	0	30.9697	0	30.9869	0	30.8522	0
Q9UBW8	COPS7A	COP9 signalosome complex subunit 7a	5	5	30.276	22.9	0.893993	0.365121	28.2322	0	28.2874	0	28.7057	0	28.6454	0	28.5956	0	28.4694	0
P54105	CLNS1A	Methylosome subunit pICln	1	1	26.215	5.5	0.893986	0.699639	23.8439	1	24.7725	0	24.5015	1	25.052	1	24.1112	1	24.4397	1
P55263	ADK	Adenosine kinase	2	2	40.545	5.2	0.893807	0.849381	25.8272	1	25.3467	1	23.5835	1	24.6322	1	25.9152	0	24.696	1
Q99614	TTC1	Tetratricopeptide repeat protein 1	3	3	33.526	12	0.891988	0.627876	26.6002	0	26.4392	0	26.1869	0	26.6717	0	27.0209	0	26.0283	0
Q96JH7	VCPIP1	Deubiquitinating protein VCIP135	8	8	134.32	9.4	0.890487	0.661115	27.5266	0	27.048	0	27.9956	0	27.467	0	27.465	0	28.1403	0
O75496	GMNN	Geminin	1	1	23.565	6.2	0.890421	0.732465	23.5512	1	24.0371	1	24.9849	1	24.5894	0	24.4755	1	24.0106	1
Q15813	TBCE	Tubulin-specific chaperone E	5	5	59.345	10.8	0.889983	0.249246	27.1694	0	27.0893	0	27.4313	0	27.3631	0	27.5333	0	27.298	0
Q9Y224	C14orf166	UPF0568 protein C14orf166	4	4	28.068	19.3	0.889862	0.835102	27.3929	0	28.2782	0	28.4186	0	27.9284	0	29.4991	0	27.1672	0
Q92905	COPS5	COP9 signalosome complex subunit 5	6	6	37.578	21.3	0.889694	0.364075	28.276	0	28.7206	0	28.3237	0	28.4571	0	28.7527	0	28.6164	0
P48444	ARCN1	Coatomer subunit delta	4	4	57.21	8.4	0.889167	0.645922	26.1256	1	26.8099	0	27.2777	0	27.0051	0	26.7728	0	26.9438	0
Q12923	PTPN13	Tyrosine-protein phosphatase non-receptor type 13	1	1	276.9	0.5	0.888856	0.835042	23.5382	1	24.53	1	25.7373	0	24.7332	1	24.0552	1	25.5271	1
P22234	PAICS	Multifunctional protein ADE2	6	6	47.079	7.5	0.888662	0.438396	29.132	0	29.3174	0	28.873	0	29.5639	0	29.2154	0	29.0541	0
Q9Y617	PSAT1	Phosphoserine aminotransferase	16	16	40.422	39.5	0.887841	0.25955	32.6607	0	32.4157	0	32.3675	0	32.7517	0	32.7423	0	32.4648	0
Q93045	STMN2	Stathmin-2	1	1	20.828	5.6	0.887767	0.828644	26.214	0	24.0553	1	23.9926	1	25.0754	1	24.6466	1	25.0552	1
O14964	HGS	Hepatocyte growth factor-regulated tyrosine kinase substrate	6	6	86.191	6.4	0.887514	0.508897	29.692	0	30.3416	0	29.6235	0	30.1209	0	30.1232	0	29.9295	0
Q14008	CKAP5	Cytoskeleton-associated protein 5	20	20	225.49	11.8	0.887474	0.26577	30.1141	0	30.0646	0	30.3296	0	30.1759	0	30.3113	0	30.5377	0
P50851	LRBA	Lipopolysaccharide-responsive and beige-like anchor protein	13	13	319.1	5.4	0.887365	0.361897	29.031	0	29.1356	0	29.286	0	29.2302	0	29.122	0	29.6175	0
Q9Y6M1	IGF2BP2	Insulin-like growth factor 2 mRNA-binding protein 2	3	1	66.121	5.8	0.887073	0.780252	24.01	1	24.63	1	25.9681	0	25.0395	1	25.1165	1	24.9707	1
O14980	XPO1	Exportin-1	22	22	123.38	24.2	0.88673	0.0730634	31.327	0	31.1789	0	31.1622	0	31.4909	0	31.3712	0	31.3264	0
P78344	EIF4G2	Eukaryotic translation initiation factor 4 gamma 2	7	7	102.36	9.6	0.886485	0.59533	26.9362	0	27.7899	0	26.9156	0	27.5548	0	27.3603	0	27.248	0
P29692	EEF1D	Elongation factor 1-delta	8	8	31.121	33.1	0.886121	0.57659	30.9442	0	30.2744	0	30.8036	0	30.9809	0	31.1137	0	30.4509	0
Q5VT25	CDC42BPA	Serine/threonine-protein kinase MRCK alpha	1	1	197.3	0.6	0.885084	0.659687	24.8241	1	24.0509	1	25.2224	0	24.7054	1	24.7698	1	25.1506	1
P14735	IDE	Insulin-degrading enzyme	9	9	117.97	10.1	0.884679	0.346103	28.3282	0	27.9864	0	27.8836	0	28.4267	0	28.098	0	28.2037	0
P30279	CCND2	G1/S-specific cyclin-D2	1	1	33.067	3.8	0.884524	0.861566	23.0821	1	24.5234	1	25.3868	0	23.8711	1	25.8559	1	23.7962	1
P48643	CCT5	T-complex protein 1 subunit epsilon	8	8	59.67	17.7	0.884106	0.236803	29.3752	0	29.614	0	29.3388	0	29.5443	0	29.8079	0	29.509	0
P14618	PKM	Pyruvate kinase PKM	16	16	57.936	37.9	0.883962	0.279254	30.3561	0	30.5065	0	30.8064	0	30.6812	0	30.6829	0	30.8387	0
P06493	CDK1	Cyclin-dependent kinase 1	9	7	34.095	25.9	0.883707	0.223714	30.4358	0	30.5304	0	30.8202	0	30.741	0	30.8624	0	30.718	0
Q9Y6E2	BZW2	Basic leucine zipper and W2 domain-containing protein 2	5	4	48.162	12.9	0.882707	0.47802	28.2729	0	28.1661	0	28.2183	0	28.7493	0	28.4774	0	27.9707	0
Q9H0U9	TSPYL1	Testis-specific Y-encoded-like protein 1	2	2	49.192	4.1	0.882623	0.795649	26.3712	0	26.1636	0	24.6015	1	26.0972	0	26.3403	1	25.2393	1
P15924	DSP	Desmoplakin	32	32	331.77	11.7	0.881596	0.27861	30.623	0	30.3676	0	30.8526	0	30.7213	0	30.8454	0	30.8218	0
P61086	UBE2K	Ubiquitin-conjugating enzyme E2 K	7	7	22.406	49	0.880421	0.198706	29.7749	0	29.4153	0	29.7367	0	29.8926	0	29.7717	0	29.8138	0
P14209	CD99	CD99 antigen	1	1	18.848	7.6	0.880031	0.689622	25.3824	1	24.4879	1	24.4204	0	24.7785	1	25.5253	1	24.5401	1
Q9UKD2	MRTO4	mRNA turnover protein 4 homolog	1	1	27.56	6.3	0.879514	0.634894	25.19	1	24.2721	1	24.3877	0	24.6749	1	24.5063	1	25.2243	1
Q01664	TFAP4	Transcription factor AP-4	1	1	38.725	3	0.879434	0.784836	24.1997	1	23.7502	0	25.3765	1	24.5448	1	23.9627	1	25.375	1
Q8N3X1	FNBP4	Formin-binding protein 4	1	1	110.26	1.5	0.878641	0.774501	23.5242	0	25.0306	1	24.6972	1	25.396	1	24.3343	1	24.0817	1
Q9Y371	SH3GLB1	Endophilin-B1	2	2	40.796	5.2	0.877049	0.84156	25.3846	1	24.9923	1	25.331	1	23.712	1	25.9405	0	26.6232	0
P15374	UCHL3	Ubiquitin carboxyl-terminal hydrolase isozyme L3	1	1	26.182	5.7	0.875508	0.7539	25.7935	1	24.0888	1	24.9871	0	25.0998	1	24.6727	1	25.6723	1
Q9UHB7	AFF4	AF4/FMR2 family member 4	2	2	127.46	2.1	0.874362	0.702695	25.0432	1	24.6187	1	25.6565	1	25.0437	1	26.0174	0	24.8383	1
P42224	STAT1	Signal transducer and activator of transcription 1-alpha/beta	2	2	87.334	2.9	0.874098	0.72906	24.2558	1	24.1787	1	24.2998	0	24.2222	1	23.664	1	25.4303	1
Q99848	EBNA1BP2	Probable rRNA-processing protein EBP2	1	1	34.852	3.3	0.873432	0.685233	24.4655	1	23.7771	1	23.7998	1	23.5192	1	24.2529	0	24.856	1
Q7Z6Z7	HUWE1	E3 ubiquitin-protein ligase HUWE1	57	57	481.89	15.8	0.8733	0.372105	32.6799	0	32.8154	0	33.0469	0	32.8578	0	32.9041	0	33.3667	0
O43290	SART1	U4/U6.U5 tri-snRNP-associated protein 1	1	1	90.254	1.5	0.872482	0.765105	23.7552	1	25.6343	0	24.3528	1	24.9239	1	25.1495	1	24.2593	1
Q14974	KPNB1	Importin subunit beta-1	18	18	97.169	25.7	0.872352	0.132194	31.4323	0	31.3293	0	31.1037	0	31.5157	0	31.5318	0	31.4089	0
Q9BPX3	NCAPG	Condensin complex subunit 3	9	9	114.33	10.2	0.871119	0.134409	28.91	0	28.597	0	28.7066	0	29.0445	0	28.8829	0	28.8835	0
P35579	MYH9	Myosin-9	41	33	226.53	27.1	0.870531	0.248397	31.5774	0	31.5129	0	31.6749	0	31.5259	0	31.8327	0	32.0066	0
Q5T447	HECTD3	E3 ubiquitin-protein ligase HECTD3	3	3	97.112	4.3	0.87047	0.442704	27.1526	0	27.349	0	27.4218	0	27.1956	0	27.9349	0	27.3932	0
Q07866	KLC1	Kinesin light chain 1	5	5	65.309	9.6	0.87014	0.23217	27.6895	0	27.4425	0	27.2332	0	27.5571	0	27.7443	0	27.6659	0
Q9NRL2	BAZ1A	Bromodomain adjacent to zinc finger domain protein 1A	1	1	178.7	1	0.869921	0.817432	24.9714	1	25.334	1	22.7692	0	24.4717	1	24.8548	1	24.3512	1
Q13625	TP53BP2	Apoptosis-stimulating of p53 protein 2	2	2	125.61	2.3	0.869286	0.782977	24.093	1	25.2818	1	23.6856	1	24.7095	1	25.3192	0	23.6381	1
P55196	MLLT4	Afadin	2	2	206.8	1.2	0.868117	0.859564	23.5343	1	26.6427	0	25.0428	1	25.3099	1	26.3064	0	24.2155	1
P06753	TPM3	Tropomyosin alpha-3 chain	7	4	32.95	16.8	0.868046	0.486039	28.9485	0	29.7254	0	28.9947	0	29.2557	0	29.4847	0	29.5406	0
Q15643	TRIP11	Thyroid receptor-interacting protein 11	7	7	227.58	3.5	0.867452	0.183413	27.1443	0	26.9617	0	27.2698	0	27.2022	0	27.5067	0	27.2824	0
O75533	SF3B1	Splicing factor 3B subunit 1	11	11	145.83	10	0.86715	0.420129	28.8129	0	29.3426	0	29.4181	0	29.1485	0	29.4718	0	29.5702	0
O43707	ACTN4	Alpha-actinin-4	11	5	104.85	15.3	0.867133	0.375625	28.2333	0	28.6973	0	28.8721	0	28.6501	0	28.9092	0	28.8603	0
Q16643	DBN1	Drebrin	4	4	71.428	9.7	0.866858	0.259906	27.8092	0	28.1346	0	28.285	0	28.2056	0	28.218	0	28.4235	0
O94874	UFL1	E3 UFM1-protein ligase 1	5	5	89.594	6.7	0.866631	0.365803	26.8439	0	26.9041	0	27.2227	0	27.3801	0	27.3428	0	26.8673	0
Q6BDS2	UHRF1BP1	UHRF1-binding protein 1	1	1	159.48	1	0.864749	0.672239	24.4273	1	25.018	0	24.2615	1	24.1733	1	24.6317	1	25.5307	1
P62081	RPS7	40S ribosomal protein S7	5	5	22.127	17.5	0.864538	0.434483	30.1181	0	30.4177	0	29.9901	0	30.2016	0	30.7968	0	30.1574	0
P27816	MAP4	Microtubule-associated protein 4	8	8	121	9.9	0.864171	0.74639	29.8869	0	29.5284	0	28.2122	0	29.7286	0	29.7742	0	28.7565	0
O95155	UBE4B	Ubiquitin conjugation factor E4 B	6	6	146.18	6.2	0.863626	0.0138947	27.9122	0	27.9457	0	27.8322	0	28.062	0	28.183	0	28.0796	0
P00568	AK1	Adenylate kinase isoenzyme 1	1	1	21.635	5.2	0.863221	0.757542	23.689	1	25.3156	0	24.9749	1	25.3328	1	25.2255	1	24.0578	1
Q16850	CYP51A1	Lanosterol 14-alpha demethylase	2	2	56.805	4.4	0.861584	0.822229	24.5134	1	26.25	0	23.7715	1	24.9181	1	24.2501	1	26.0115	1
Q8TC12	RDH11	Retinol dehydrogenase 11	5	5	35.386	22	0.861039	0.39612	28.3065	0	28.9978	0	28.4001	0	28.6764	0	28.7621	0	28.9134	0
P16152	CBR1	Carbonyl reductase [NADPH] 1	4	3	30.375	17.7	0.860964	0.539486	27.2921	0	28.2078	0	27.5853	0	27.559	0	28.0888	0	28.0854	0
O15078	CEP290	Centrosomal protein of 290 kDa	5	5	290.38	2.3	0.860771	0.0289388	26.7009	0	26.5749	0	26.6573	0	26.9522	0	26.7676	0	26.8623	0
Q8NEV1	CSNK2A3	Casein kinase II subunit alpha 3	2	2	45.219	6.4	0.858157	0.893583	25.223	1	24.213	1	22.1554	0	25.6026	1	21.5866	0	25.0644	0
Q68D91	MBLAC2	Metallo-beta-lactamase domain-containing protein 2	1	1	31.371	4.7	0.857548	0.285725	25.7591	0	26.1717	0	26.1459	0	26.0835	0	26.175	0	26.4833	0
Q01082	SPTBN1	Spectrin beta chain, non-erythrocytic 1	64	59	274.61	32.3	0.856655	0.429292	33.0295	0	32.965	0	33.3103	0	32.9549	0	33.2702	0	33.7493	0
P49792	RANBP2	E3 SUMO-protein ligase RanBP2	12	6	358.2	5.1	0.856131	0.0846993	28.5984	0	28.8034	0	28.7692	0	28.9542	0	28.8146	0	29.0744	0
Q9NUQ3	TXLNG	Gamma-taxilin	13	13	60.585	26.9	0.855932	0.232554	29.6108	0	30.1037	0	29.9232	0	30.0687	0	30.2368	0	30.0056	0
O75396	SEC22B	Vesicle-trafficking protein SEC22b	4	4	24.593	18.6	0.85475	0.523022	28.4451	0	27.8521	0	28.2525	0	28.5692	0	28.7817	0	27.8781	0
Q07812	BAX	Apoptosis regulator BAX	4	4	21.184	25.5	0.853583	0.214899	28.2277	0	27.9935	0	27.9658	0	28.3525	0	28.0393	0	28.4804	0
P60842	EIF4A1	Eukaryotic initiation factor 4A-I	16	15	46.153	38.7	0.8523	0.444556	31.9687	0	31.5639	0	31.1701	0	31.799	0	32.0481	0	31.5473	0
P30101	PDIA3	Protein disulfide-isomerase A3	12	12	56.782	25.1	0.85186	0.0933233	30.0065	0	29.9563	0	30.0962	0	30.4433	0	30.1305	0	30.1791	0
O60271	SPAG9	C-Jun-amino-terminal kinase-interacting protein 4	6	6	146.2	5.8	0.851755	0.604045	27.5048	0	27.8704	0	26.6206	0	27.3782	0	27.9209	0	27.3912	0
Q9NYF8	BCLAF1	Bcl-2-associated transcription factor 1	2	2	106.12	2.7	0.85167	0.643963	24.7575	1	24.4158	1	25.3941	0	24.5751	1	25.7942	1	24.893	1
Q14344	GNA13	Guanine nucleotide-binding protein subunit alpha-13	2	2	44.049	5.3	0.851054	0.728861	24.101	1	24.6378	1	24.7547	1	24.3793	1	23.9261	0	25.8862	1
Q9UG63	ABCF2	ATP-binding cassette sub-family F member 2	8	8	71.289	16.7	0.850149	0.123581	28.6257	0	28.9696	0	28.7131	0	29.1235	0	28.9716	0	28.916	0
Q92945	KHSRP	Far upstream element-binding protein 2	9	9	73.114	16.9	0.84933	0.278381	29.7481	0	29.5069	0	29.1144	0	29.6215	0	29.7284	0	29.7263	0
Q9BSJ8	ESYT1	Extended synaptotagmin-1	5	5	122.85	5.5	0.848617	0.0885788	26.9997	0	26.9641	0	26.8775	0	27.0145	0	27.3583	0	27.179	0
P31939	ATIC	Bifunctional purine biosynthesis protein PURH	14	14	64.615	32.1	0.847882	0.292055	29.3741	0	29.0858	0	29.6406	0	29.6034	0	29.8023	0	29.4091	0
P50402	EMD	Emerin	3	3	28.994	12.2	0.847614	0.220061	27.4994	0	27.6461	0	27.6007	0	28.1291	0	27.729	0	27.6038	0
Q00610	CLTC	Clathrin heavy chain 1	46	46	191.61	30	0.845524	0.294857	33.2897	0	33.3228	0	32.8573	0	33.5466	0	33.5179	0	33.1315	0
P49589	CARS	Cysteine--tRNA ligase, cytoplasmic	3	3	85.472	4.9	0.845347	0.395449	25.9009	0	25.5519	0	25.0256	1	25.7182	0	25.7663	0	25.7209	0
P31948	STIP1	Stress-induced-phosphoprotein 1	10	10	62.639	20.4	0.844541	0.0689795	29.7446	0	29.6656	0	29.9151	0	29.9167	0	30.1416	0	29.9983	0
Q9UL18	AGO1	Protein argonaute-1	1	1	97.213	1.4	0.844098	0.589337	24.2693	1	23.984	1	24.9078	1	24.5168	1	25.2262	1	24.1517	0
O43237	DYNC1LI2	Cytoplasmic dynein 1 light intermediate chain 2	1	1	54.099	3.3	0.843325	0.540357	25.0884	1	24.5582	1	24.4403	0	24.3239	1	25.2707	1	25.2298	1
P35250	RFC2	Replication factor C subunit 2	2	2	39.157	5.9	0.842275	0.392936	26.9022	0	26.5198	0	26.2888	0	26.8924	0	27.0983	0	26.463	0
Q15043	SLC39A14	Zinc transporter ZIP14	2	2	54.212	5.1	0.839115	0.860703	26.7956	0	23.9832	1	27.116	0	26.8937	0	24.4052	1	27.3552	0
Q15370	TCEB2	Transcription elongation factor B polypeptide 2	4	4	13.133	33.1	0.838382	0.272075	27.741	0	27.8532	0	27.711	0	28.3949	0	27.7351	0	27.9383	0
Q96M89	CCDC138	Coiled-coil domain-containing protein 138	2	2	76.218	4.4	0.837698	0.803113	25.3753	1	26.1835	0	23.1991	1	25.468	1	25.5873	1	24.4691	1
Q14997	PSME4	Proteasome activator complex subunit 4	3	3	211.33	1.9	0.836353	0.763148	25.3422	1	24.747	1	24.5593	1	24.694	1	26.6285	0	24.0993	1
Q9Y6I3	EPN1	Epsin-1	3	3	60.293	7.8	0.836245	0.0365098	27.5266	0	27.5371	0	27.648	0	27.704	0	27.9596	0	27.822	0
P08670	VIM	Vimentin	26	25	53.651	56.2	0.835362	0.15247	32.8395	0	32.5066	0	32.683	0	32.7545	0	33.1384	0	32.9148	0
Q58WW2	DCAF6	DDB1- and CUL4-associated factor 6	1	1	96.291	1	0.834891	0.761011	25.3627	0	23.8528	1	24.8699	1	23.9168	1	26.1927	1	24.7569	1
P52597	HNRNPF	Heterogeneous nuclear ribonucleoprotein F	7	5	45.671	25.3	0.83469	0.587405	30.2467	0	29.6365	0	29.2309	0	30.0379	0	30.4966	0	29.3618	0
O00232	PSMD12	26S proteasome non-ATPase regulatory subunit 12	2	2	52.904	3.5	0.834136	0.792656	26.3473	0	23.8962	1	26.1521	0	24.7421	1	26.3542	0	26.0842	0
Q9BXP5	SRRT	Serrate RNA effector molecule homolog	7	7	100.67	8	0.833621	0.445641	27.9437	0	28.7356	0	28.7759	0	28.4659	0	28.9873	0	28.7896	0
P12277	CKB	Creatine kinase B-type	9	9	42.644	33.1	0.833533	0.321174	30.1039	0	29.6634	0	30.0766	0	29.8567	0	30.3047	0	30.4706	0
O75694	NUP155	Nuclear pore complex protein Nup155	3	3	155.2	3.2	0.831801	0.791338	26.0496	1	24.5378	1	27.1322	0	25.0954	1	26.4287	0	26.9926	0
P47755	CAPZA2	F-actin-capping protein subunit alpha-2	2	2	32.949	6.3	0.831675	0.596189	25.3518	0	23.8817	1	24.1995	1	24.9708	0	24.6998	1	24.5601	1
O00762	UBE2C	Ubiquitin-conjugating enzyme E2 C	1	1	19.652	8.9	0.830493	0.720271	24.8714	1	25.1384	1	23.0215	0	25.0204	1	24.3467	1	24.4679	1
Q6IAA8	LAMTOR1	Ragulator complex protein LAMTOR1	1	1	17.745	8.1	0.829989	0.637029	24.0853	1	24.7588	1	25.3454	1	24.9228	1	25.6942	0	24.3791	1
P54578	USP14	Ubiquitin carboxyl-terminal hydrolase 14	3	3	56.068	6.9	0.828959	0.247864	26.8943	0	26.8768	0	27.4551	0	27.3768	0	27.2242	0	27.4371	0
P31943	HNRNPH1	Heterogeneous nuclear ribonucleoprotein H	4	2	49.229	13.4	0.828643	0.400713	28.387	0	28.156	0	27.76	0	28.5603	0	28.6287	0	27.9276	0
P51784	USP11	Ubiquitin carboxyl-terminal hydrolase 11	4	4	109.82	4.9	0.828024	0.593424	25.2514	1	26.6207	0	26.697	0	26.4297	0	26.4825	0	26.4737	0
O75886	STAM2	Signal transducing adapter molecule 2	2	2	58.164	5	0.825847	0.787602	26.7086	0	25.2071	1	23.6641	1	24.7757	1	26.0931	0	25.5392	1
Q69YQ0	SPECC1L	Cytospin-A	1	1	124.6	1.1	0.825846	0.565941	24.8435	1	24.2652	1	24.9813	1	25.6342	0	24.3058	1	24.9781	1
P23921	RRM1	Ribonucleoside-diphosphate reductase large subunit	7	7	90.069	11.2	0.82486	0.147176	28.3864	0	28.8186	0	28.8673	0	28.9195	0	28.9898	0	28.9964	0
Q9Y5L0	TNPO3	Transportin-3	5	5	104.2	5.9	0.823539	0.593733	26.6897	0	28.0114	0	26.5639	0	27.1218	0	27.6094	0	27.374	0
P62269	RPS18	40S ribosomal protein S18	1	1	17.718	7.2	0.823183	0.544775	25.344	1	24.554	1	24.8732	1	24.4931	1	25.621	0	25.4992	1
P60866	RPS20	40S ribosomal protein S20	5	5	13.373	26.1	0.823169	0.386965	30.1074	0	30.8602	0	31.023	0	30.9007	0	30.8599	0	31.0721	0
Q52LJ0	FAM98B	Protein FAM98B	2	2	37.19	7.6	0.82311	0.725997	24.7254	1	24.7881	1	23.8772	1	24.1779	1	26.1112	0	23.9442	1
P51148	RAB5C	Ras-related protein Rab-5C	3	1	23.482	15.3	0.822175	0.289758	28.1688	0	28.8221	0	28.4799	0	28.5156	0	28.9697	0	28.8329	0
Q9NS91	RAD18	E3 ubiquitin-protein ligase RAD18	12	12	56.222	23.2	0.822001	0.0929159	29.9668	0	29.5486	0	29.7221	0	30.1107	0	29.9654	0	30.0097	0
Q9P2W9	STX18	Syntaxin-18	2	2	38.673	6.3	0.821766	0.654794	24.577	1	25.3183	1	25.6041	1	24.6782	1	26.3895	0	25.2813	1
Q92616	GCN1L1	Translational activator GCN1	43	43	292.75	19.7	0.821435	0.112861	31.1064	0	31.1024	0	31.3511	0	31.3597	0	31.3541	0	31.6973	0
Q12769	NUP160	Nuclear pore complex protein Nup160	2	2	162.12	1.7	0.820487	0.756627	24.4511	1	27.0841	0	26.9315	0	26.2268	0	26.5508	0	26.5453	0
Q6YP21	CCBL2	Kynurenine--oxoglutarate transaminase 3	1	1	51.4	2.6	0.819844	0.482078	24.7781	1	23.8675	1	23.974	1	24.0321	1	24.7861	1	24.6612	0
Q9H0C5	BTBD1	BTB/POZ domain-containing protein 1	1	1	52.771	1.7	0.819326	0.691245	25.9358	1	25.0932	1	24.265	1	24.4499	1	25.9193	0	25.7873	1
Q9P2I0	CPSF2	Cleavage and polyadenylation specificity factor subunit 2	1	1	88.486	1.7	0.818167	0.708911	23.7958	1	24.8221	1	24.9151	0	24.1222	1	26.0524	1	24.227	1
Q92598	HSPH1	Heat shock protein 105 kDa	21	18	96.864	28.6	0.817984	0.0466724	31.2753	0	31.5664	0	31.5166	0	31.7048	0	31.838	0	31.685	0
Q15907	RAB11B	Ras-related protein Rab-11B	8	1	24.488	37.2	0.817942	0.104872	31.4063	0	31.8018	0	31.6916	0	32.0633	0	31.8903	0	31.8159	0
Q9H2G2	SLK	STE20-like serine/threonine-protein kinase	10	10	142.69	9.3	0.81733	0.748359	29.0253	0	29.3786	0	26.7729	0	28.9053	0	28.912	0	28.2326	0
P62906	RPL10A	60S ribosomal protein L10a	2	2	24.831	9.7	0.816698	0.799523	25.6366	1	24.294	1	24.2681	1	23.6757	1	26.9235	0	24.4757	1
Q92990	GLMN	Glomulin	2	2	68.207	3.7	0.816524	0.400204	25.173	1	24.1554	1	24.7531	0	25.1356	1	25.0202	0	24.803	0
O00170	AIP	AH receptor-interacting protein	2	2	37.636	6.4	0.815547	0.463422	24.7068	1	25.2214	1	25.3088	0	25.0426	1	25.9945	1	25.0824	1
P12268	IMPDH2	Inosine-5-monophosphate dehydrogenase 2	7	7	55.804	18.7	0.815127	0.274882	29.7754	0	29.3634	0	30.1268	0	30.1666	0	30.0761	0	29.9076	0
O75794	CDC123	Cell division cycle protein 123 homolog	2	2	39.134	5.4	0.815093	0.729625	24.0802	1	24.3723	1	25.9636	0	24.3543	1	26.1472	0	24.7996	1
Q9BW27	NUP85	Nuclear pore complex protein Nup85	3	3	75.019	5.9	0.813876	0.614561	24.2872	1	25.7284	0	25.1568	1	25.7089	0	25.6971	0	24.6578	1
P67809	YBX1	Nuclease-sensitive element-binding protein 1	6	3	35.924	25.6	0.813008	0.225601	29.0036	0	28.6936	0	28.3974	0	28.7697	0	29.1056	0	29.1153	0
Q8NI35	INADL	InaD-like protein	1	1	196.37	0.4	0.811892	0.692795	26.2562	1	24.1011	1	24.8432	0	25.9656	1	24.8808	1	25.2561	1
Q08117	AES	Amino-terminal enhancer of split	1	1	21.97	6.1	0.811546	0.602567	24.5806	1	24.9849	1	23.2336	0	24.701	1	24.5174	1	24.4844	1
O00459	PIK3R2	Phosphatidylinositol 3-kinase regulatory subunit beta	1	1	81.544	1.6	0.811343	0.76725	25.9274	1	24.0526	1	22.8211	0	23.9661	1	24.85	1	24.8898	1
O15047	SETD1A	Histone-lysine N-methyltransferase SETD1A	1	1	186.03	0.8	0.810152	0.623557	24.4981	0	24.0348	1	25.1114	1	25.1369	1	23.9161	1	25.5024	1
O00186	STXBP3	Syntaxin-binding protein 3	5	5	67.764	9.1	0.808741	0.0624683	27.7931	0	28.0454	0	27.7806	0	28.0751	0	28.3427	0	28.12	0
Q9NQG5	RPRD1B	Regulation of nuclear pre-mRNA domain-containing protein 1B	1	1	36.899	2.8	0.807726	0.670074	23.0966	1	24.7145	1	25.166	0	24.8234	1	24.1641	1	24.9137	1
P55265	ADAR	Double-stranded RNA-specific adenosine deaminase	2	2	136.06	2.2	0.807377	0.610873	23.729	1	25.5681	0	24.5639	1	25.2715	1	24.8295	1	24.6861	1
Q14258	TRIM25	E3 ubiquitin/ISG15 ligase TRIM25	17	17	70.973	29.5	0.806657	0.124477	30.6739	0	30.874	0	31.1259	0	31.0816	0	31.1402	0	31.3819	0
Q5VW36	FOCAD	Focadhesin	3	3	200.07	1.9	0.806642	0.484834	24.5353	0	23.8874	1	24.7527	1	24.4227	1	25.3173	0	24.3653	1
Q9UHD8	SEPT9	Septin-9	1	1	65.401	2.6	0.806461	0.344199	24.3801	1	25.0363	1	24.9375	0	25.0388	1	25.4752	1	24.7709	1
Q5TA31	RNF187	E3 ubiquitin-protein ligase RNF187	1	1	26.19	4.7	0.806401	0.702307	25.1037	1	23.4046	1	24.1565	0	25.541	1	24.5021	1	23.553	1
P48730	CSNK1D	Casein kinase I isoform delta	2	2	47.33	5.5	0.806198	0.677358	25.1193	1	26.1953	0	24.7449	1	24.6043	1	26.007	0	26.3806	0
Q86U44	METTL3	N6-adenosine-methyltransferase 70 kDa subunit	1	1	64.473	2.4	0.805578	0.53941	25.0939	1	25.1591	0	24.1867	1	25.7978	1	24.6669	1	24.9108	1
Q9NZI8	IGF2BP1	Insulin-like growth factor 2 mRNA-binding protein 1	17	15	63.48	32.2	0.805183	0.0800166	31.246	0	31.3217	0	31.1133	0	31.6476	0	31.67	0	31.3012	0
P62316	SNRPD2	Small nuclear ribonucleoprotein Sm D2	1	1	13.527	8.5	0.805139	0.6	23.7391	1	25.0896	1	24.0087	0	24.9968	1	23.8665	1	24.9121	1
P46783	RPS10	40S ribosomal protein S10	10	10	18.898	48.5	0.804679	0.11238	31.2944	0	31.6583	0	31.506	0	31.9241	0	31.9008	0	31.5743	0
P35241	RDX	Radixin	18	8	68.563	27.4	0.801162	0.0829927	29.9622	0	30.0935	0	29.8066	0	30.0716	0	30.4571	0	30.2931	0
Q8WXW3	PIBF1	Progesterone-induced-blocking factor 1	5	5	89.804	6.7	0.800698	0.740665	24.2393	1	24.2194	1	26.3766	0	24.9962	1	26.3275	0	24.4736	1
Q15046	KARS	Lysine--tRNA ligase	6	6	68.047	11.9	0.800498	0.307017	27.1515	0	27.3396	0	27.7706	0	27.6037	0	27.4775	0	28.1436	0
Q13573	SNW1	SNW domain-containing protein 1	3	3	61.494	6.7	0.800413	0.840122	24.7377	1	26.5076	0	25.3327	1	27.2594	0	27.2325	0	23.0496	1
P61981	YWHAG	14-3-3 protein gamma	5	2	28.302	21.1	0.800018	0.288434	27.1841	0	27.9599	0	27.6037	0	28.1793	0	27.7471	0	27.7871	0
Q13242	SRSF9	Serine/arginine-rich splicing factor 9	5	4	25.542	21.3	0.797142	0.379302	27.5991	0	27.5035	0	27.656	0	27.4324	0	27.7667	0	28.5407	0
Q9UQN3	CHMP2B	Charged multivesicular body protein 2b	1	1	23.906	4.7	0.796711	0.462017	24.2361	1	23.9935	0	25.0391	1	25.026	1	24.2497	1	24.9766	1
Q8IWA4	MFN1	Mitofusin-1	1	1	84.099	1.9	0.796179	0.203783	24.0715	1	24.0087	1	23.8515	0	24.5391	1	23.894	1	24.485	1
Q96H20	SNF8	Vacuolar-sorting protein SNF8	2	2	28.864	10.1	0.795932	0.591348	24.2785	1	25.9052	1	25.3275	1	25.4199	1	26.0621	0	25.017	1
Q96RQ3	MCCC1	Methylcrotonoyl-CoA carboxylase subunit alpha, mitochondrial	6	6	80.472	10.1	0.795797	0.121721	28.4783	0	27.9984	0	28.4947	0	28.7348	0	28.592	0	28.6332	0
Q9Y232	CDYL	Chromodomain Y-like protein	2	2	66.481	5	0.795554	0.760141	23.6414	1	23.8629	1	26.7739	0	25.0711	1	25.1205	1	25.0765	1
P42766	RPL35	60S ribosomal protein L35	1	1	14.551	8.1	0.794923	0.660815	23.0016	1	25.1732	1	24.6428	0	24.105	1	24.8894	1	24.8165	1
P51665	PSMD7	26S proteasome non-ATPase regulatory subunit 7	5	5	37.025	20.7	0.793752	0.471378	28.6044	0	28.0327	0	27.3127	0	28.6903	0	28.1928	0	28.0664	0
O60763	USO1	General vesicular transport factor p115	17	17	107.89	21.2	0.789186	0.00486071	30.4863	0	30.6848	0	30.5822	0	30.8873	0	30.9496	0	30.941	0
Q5D862	FLG2	Filaggrin-2	1	1	248.07	0.5	0.788918	0.754434	24.5176	1	25.47	1	26.1155	1	27.5079	0	25.047	1	24.5744	1
P49454	CENPF	Centromere protein F	4	4	367.76	1.5	0.78769	0.761078	24.1249	1	26.819	0	26.8557	0	26.8783	0	26.772	0	25.1821	1
O00273	DFFA	DNA fragmentation factor subunit alpha	2	2	36.521	6	0.787406	0.513533	26.9483	0	26.909	0	25.5053	1	26.6492	0	26.8175	0	26.9302	0
Q6PGP7	TTC37	Tetratricopeptide repeat protein 37	2	2	175.48	1.3	0.787313	0.776572	26.8299	0	23.449	1	24.8709	1	25.0234	1	26.5234	0	24.638	1
P54132	BLM	Bloom syndrome protein	2	2	159	2.2	0.787253	0.80803	27.3801	0	27.2713	0	23.8322	1	25.2402	1	27.3143	0	26.9644	0
Q9H0U4	RAB1B	Ras-related protein Rab-1B	4	3	22.171	24.9	0.786821	0.131886	28.74	0	29.0704	0	29.066	0	29.0118	0	29.4692	0	29.4331	0
Q8TB52	FBXO30	F-box only protein 30	1	1	82.303	1.9	0.786593	0.692548	24.4508	1	25.3758	1	24.3231	1	24.2899	1	26.5501	0	24.3486	1
P07355	ANXA2	Annexin A2	9	9	38.604	28.6	0.784259	0.170042	29.6716	0	29.6797	0	29.6436	0	29.8538	0	30.4312	0	29.7617	0
O14893	GEMIN2	Gem-associated protein 2	2	2	31.585	6.8	0.783137	0.31315	25.5628	0	25.7015	0	24.9843	1	25.7534	0	25.4081	1	26.1451	0
O60244	MED14	Mediator of RNA polymerase II transcription subunit 14	1	1	160.6	0.6	0.78066	0.503003	24.4441	1	24.7503	0	23.4358	1	24.6171	1	24.0593	1	25.0255	1
Q8N257	HIST3H2BB	Histone H2B type 3-B	3	1	13.908	27	0.779692	0.685386	23.9869	1	25.7131	0	23.9802	1	23.9363	1	25.9703	1	24.8506	1
Q9Y4L1	HYOU1	Hypoxia up-regulated protein 1	7	7	111.33	8.3	0.77926	0.413198	27.2081	0	28.1572	0	28.5278	0	28.3312	0	28.2633	0	28.378	0
Q9UPE1	SRPK3	SRSF protein kinase 3	1	1	62.013	1.6	0.778672	0.697439	23.5078	1	26.0756	0	23.8256	1	24.9821	1	24.2447	1	25.265	1
Q92973	TNPO1	Transportin-1	10	10	102.35	13.1	0.777894	0.03571	30.5442	0	30.3225	0	30.1728	0	30.7833	0	30.6324	0	30.7109	0
O00303	EIF3F	Eukaryotic translation initiation factor 3 subunit F	2	2	37.563	6.4	0.777738	0.571669	24.5672	1	23.4181	1	24.6842	0	25.0383	1	24.9914	1	23.7278	1
Q08209	PPP3CA	Serine/threonine-protein phosphatase 2B catalytic subunit alpha isoform	3	3	58.687	6	0.777735	0.797532	26.807	0	26.6195	0	24.239	1	27.5357	0	27.0095	0	24.2082	1
P60174	TPI1	Triosephosphate isomerase	6	6	30.791	25.2	0.775909	0.209901	29.8415	0	30.3739	0	29.6947	0	30.2321	0	30.1766	0	30.5994	0
P08243	ASNS	Asparagine synthetase [glutamine-hydrolyzing]	10	10	64.369	18.9	0.774754	0.0564222	29.7949	0	29.7118	0	29.8387	0	29.8848	0	30.3069	0	30.2582	0
Q567U6	CCDC93	Coiled-coil domain-containing protein 93	3	3	73.197	4.8	0.77414	0.155192	27.1994	0	27.3871	0	27.1933	0	28.0217	0	27.3549	0	27.5112	0
Q9UJX2	CDC23	Cell division cycle protein 23 homolog	2	2	68.833	3	0.773944	0.593586	24.9426	1	25.2422	1	24.0903	1	24.6127	1	26.2021	0	24.5695	1
O14772	FPGT	Fucose-1-phosphate guanylyltransferase	1	1	66.598	1.5	0.773781	0.660438	24.7404	1	25.5582	1	23.211	0	24.4147	1	25.6058	1	24.5991	1
Q9BTT0	ANP32E	Acidic leucine-rich nuclear phosphoprotein 32 family member E	1	1	30.692	4.5	0.771812	0.646504	24.9795	1	24.2592	1	23.3553	1	24.9651	1	25.3397	0	23.4102	1
Q06830	PRDX1	Peroxiredoxin-1	9	7	22.11	40.7	0.771654	0.0930936	30.7257	0	31.0413	0	30.9404	0	31.126	0	31.5616	0	31.1418	0
Q86UP3	ZFHX4	Zinc finger homeobox protein 4	2	2	393.73	0.7	0.771421	0.558099	24.3363	1	24.2301	1	25.1156	0	23.9047	1	25.5035	1	25.3969	1
Q6PCD5	RFWD3	E3 ubiquitin-protein ligase RFWD3	1	1	85.093	1.7	0.771275	0.717256	23.9155	1	24.2458	1	26.6382	0	25.9353	1	24.4616	1	25.5267	1
Q9BTU6	PI4K2A	Phosphatidylinositol 4-kinase type 2-alpha	3	3	54.022	6.9	0.770424	0.669323	26.5714	0	26.7334	0	24.4592	1	26.8009	0	26.5	0	25.5918	1
Q99459	CDC5L	Cell division cycle 5-like protein	7	7	92.25	12.6	0.770141	0.781797	24.5242	1	28.3697	0	28.3044	0	27.4475	0	27.5235	0	27.3577	0
Q14257	RCN2	Reticulocalbin-2	4	4	36.876	21.8	0.769575	0.436999	28.4366	0	28.2675	0	27.351	0	27.8371	0	28.6777	0	28.6739	0
Q9UK99	FBXO3	F-box only protein 3	2	2	54.56	4.5	0.768911	0.388166	25.252	0	23.9243	1	24.4089	1	25.0189	1	24.8418	1	24.8619	1
P35573	AGL	Glycogen debranching enzyme	2	2	174.76	1.7	0.767301	0.493991	24.7017	1	24.079	1	24.2692	1	23.7962	1	25.0722	1	25.3279	0
Q9NRH3	TUBG2	Tubulin gamma-2 chain	2	2	51.091	4.2	0.765945	0.623478	24.9254	0	24.6101	1	24.1283	1	26.3052	1	24.1402	1	24.3724	1
Q9GZU7	CTDSP1	Carboxy-terminal domain RNA polymerase II polypeptide A small phosphatase 1	1	1	29.203	3.8	0.765555	0.540392	24.0088	1	24.4763	1	25.4601	1	25.539	0	24.2744	1	25.288	1
O15226	NKRF	NF-kappa-B-repressing factor	1	1	77.672	1.6	0.765348	0.486027	23.5572	1	24.9024	1	24.7292	1	24.4387	1	24.5851	1	25.3223	0
O95782	AP2A1	AP-2 complex subunit alpha-1	6	4	107.54	7	0.763922	0.682255	24.9785	1	26.542	0	24.2627	1	26.5225	0	25.8473	1	24.5789	1
P30825	SLC7A1	High affinity cationic amino acid transporter 1	3	2	67.638	5.1	0.762775	0.13947	27.9069	0	28.574	0	28.3233	0	28.7165	0	28.768	0	28.4917	0
Q15366	PCBP2	Poly(rC)-binding protein 2	5	3	38.58	18.1	0.760644	0.551971	30.5601	0	29.9867	0	28.6655	0	30.4087	0	30.3251	0	29.6626	0
P53618	COPB1	Coatomer subunit beta	6	6	107.14	8.2	0.760007	0.053266	27.401	0	27.1118	0	27.0561	0	27.7409	0	27.6148	0	27.401	0
Q9UKV3	ACIN1	Apoptotic chromatin condensation inducer in the nucleus	1	1	151.86	0.7	0.759071	0.13044	24.6231	0	24.4287	1	24.1126	1	24.6246	1	24.6526	1	25.0803	1
Q8NCA5	FAM98A	Protein FAM98A	4	4	55.4	10.4	0.75767	0.234215	29.389	0	29.4471	0	28.9438	0	29.8475	0	29.9454	0	29.188	0
Q96KB5	PBK	Lymphokine-activated killer T-cell-originated protein kinase	1	1	36.085	3.4	0.757499	0.673605	24.8456	1	24.8307	0	22.9033	1	23.9101	1	25.797	1	24.0745	1
Q71RC2	LARP4	La-related protein 4	2	2	80.595	4	0.756941	0.781853	24.7834	1	26.7282	0	24.2974	1	23.4009	1	26.8099	0	26.8033	0
Q12904	AIMP1	Aminoacyl tRNA synthase complex-interacting multifunctional protein 1	2	2	34.352	11.5	0.756781	0.575722	24.8282	1	25.8727	1	24.1091	1	24.5452	1	25.9615	0	25.5094	1
Q9UNH7	SNX6	Sorting nexin-6	2	2	46.648	4.9	0.75421	0.520167	23.6642	0	25.3421	1	24.7745	1	25.1887	1	24.4094	1	25.4036	1
P05388	RPLP0	60S acidic ribosomal protein P0	4	4	34.273	20.2	0.75392	0.129557	26.8087	0	26.7391	0	26.9166	0	26.8173	0	27.3877	0	27.4819	0
Q13948	CUX1	Protein CASP	1	1	77.454	1.5	0.752785	0.513638	25.1752	1	24.8686	1	24.1742	0	24.894	1	26.0956	1	24.4576	1
Q9UPN3	MACF1	Microtubule-actin cross-linking factor 1, isoforms 1/2/3/5	4	4	838.3	0.5	0.751307	0.126861	26.1303	0	25.8612	0	25.7067	0	26.0377	0	26.26	0	26.6381	0
P00492	HPRT1	Hypoxanthine-guanine phosphoribosyltransferase	5	5	24.579	24.8	0.751145	0.0236401	27.8758	0	28.1524	0	28.1045	0	28.3002	0	28.5248	0	28.5462	0
P49959	MRE11A	Double-strand break repair protein MRE11A	1	1	80.592	1.7	0.750701	0.507902	24.0835	1	25.1321	1	24.8508	0	25.7835	1	24.1867	1	25.3375	1
Q9NRW7	VPS45	Vacuolar protein sorting-associated protein 45	4	4	65.076	8.9	0.749076	0.087793	26.3393	0	25.7885	0	26.0091	0	26.4099	0	26.6442	0	26.3332	0
Q709C8	VPS13C	Vacuolar protein sorting-associated protein 13C	1	1	422.39	0.3	0.748931	0.590984	23.2308	1	25.4636	1	24.9573	0	25.3488	1	24.5435	1	25.0106	1
Q9NWM3	CUEDC1	CUE domain-containing protein 1	1	1	42.258	3.4	0.747183	0.587289	25.6053	1	24.1902	1	23.9371	1	25.6464	1	25.3089	0	24.0387	1
P16403	HIST1H1C	Histone H1.2	7	7	21.364	23.5	0.746983	0.283255	31.4988	0	31.795	0	31.7991	0	31.6969	0	32.7576	0	31.9009	0
Q9HCM4	EPB41L5	Band 4.1-like protein 5	7	7	81.855	14.2	0.746776	0.113882	27.7643	0	28.0205	0	27.8507	0	28.2015	0	28.0223	0	28.6754	0
Q9HCE1	MOV10	Putative helicase MOV-10	9	9	113.67	9.7	0.746466	0.151546	27.9845	0	27.9483	0	27.3473	0	28.0132	0	28.4115	0	28.1209	0
Q9BZD4	NUF2	Kinetochore protein Nuf2	2	2	54.303	4.1	0.745921	0.453179	24.6009	1	26.1322	0	24.669	1	25.7253	0	25.5685	0	25.3771	0
Q05655	PRKCD	Protein kinase C delta type	1	1	77.504	1.8	0.743524	0.303216	24.4523	1	24.6243	1	24.3819	0	24.6057	1	25.6217	1	24.5138	1
P49588	AARS	Alanine--tRNA ligase, cytoplasmic	17	17	106.81	23.3	0.743186	0.00904461	30.4801	0	30.5769	0	30.7384	0	31.1097	0	30.9373	0	31.033	0
P30566	ADSL	Adenylosuccinate lyase	2	2	54.889	5	0.742955	0.43526	26.3116	0	26.4958	0	24.9961	1	26.6183	0	26.1056	0	26.3655	0
P46060	RANGAP1	Ran GTPase-activating protein 1	16	16	63.541	30.5	0.742725	0.00404418	30.8018	0	30.7843	0	30.7628	0	31.1334	0	31.3547	0	31.1481	0
Q13200	PSMD2	26S proteasome non-ATPase regulatory subunit 2	14	14	100.2	20	0.741517	0.0883202	29.6816	0	30.3287	0	29.8801	0	30.4268	0	30.3609	0	30.397	0
O43143	DHX15	Pre-mRNA-splicing factor ATP-dependent RNA helicase DHX15	7	7	90.932	10.1	0.7415	0.270527	28.4303	0	28.1672	0	27.3416	0	28.4312	0	28.5397	0	28.2626	0
Q13395	TARBP1	Probable methyltransferase TARBP1	1	1	181.67	0.9	0.741167	0.324092	24.7824	1	23.7704	0	24.0314	1	25.099	1	24.3658	1	24.4159	1
P09960	LTA4H	Leukotriene A-4 hydrolase	5	5	69.284	8.8	0.739794	0.528296	25.8586	1	27.6057	0	27.7904	0	27.7025	0	27.6036	0	27.2529	0
P42356	PI4KA	Phosphatidylinositol 4-kinase alpha	3	3	231.32	1.6	0.737078	0.357135	24.1487	1	25.0837	1	24.0696	1	24.5778	1	24.6306	1	25.4139	0
Q16763	UBE2S	Ubiquitin-conjugating enzyme E2 S	6	6	23.845	31.5	0.735217	0.0317651	30.16	0	30.3775	0	30.5789	0	30.6887	0	30.8608	0	30.8983	0
Q9BQ75	CMSS1	Protein CMSS1	1	1	31.884	3.9	0.734731	0.449661	25.0321	1	25.2706	1	24.5766	1	24.9803	1	24.85	0	26.383	1
Q9HAW4	CLSPN	Claspin	2	2	151.09	1.9	0.734501	0.531352	24.6398	1	23.1944	1	24.8775	0	24.3875	1	25.4418	1	24.2178	1
Q96AJ9	VTI1A	Vesicle transport through interaction with t-SNAREs homolog 1A	1	1	25.217	6.9	0.733396	0.547543	24.2089	1	23.8159	0	25.0581	1	24.9184	1	23.7623	1	25.7443	1
P13667	PDIA4	Protein disulfide-isomerase A4	7	7	72.932	12.1	0.733096	0.0156942	28.2281	0	28.4991	0	28.1777	0	28.6574	0	28.768	0	28.8232	0
P27105	STOM	Erythrocyte band 7 integral membrane protein	3	3	31.73	11.1	0.732899	0.707568	23.8071	1	26.699	0	25.904	1	26.805	0	26.4191	0	24.531	1
Q96JB5	CDK5RAP3	CDK5 regulatory subunit-associated protein 3	9	9	56.92	19.4	0.73276	0.00914218	29.0041	0	28.9978	0	28.7218	0	29.3233	0	29.3884	0	29.3577	0
Q96G28	CFAP36	Cilia- and flagella-associated protein 36	2	2	39.446	6.7	0.732314	0.501437	25.7747	0	24.1961	1	25.2347	0	26.3087	0	25.1168	1	25.1285	0
Q92925	SMARCD2	SWI/SNF-related matrix-associated actin-dependent regulator of chromatin subfamily D member 2	3	3	58.92	7.3	0.732267	0.449002	25.7455	0	24.4369	1	24.3289	1	25.8397	0	25.1173	1	24.9031	0
Q9NRZ9	HELLS	Lymphoid-specific helicase	6	6	97.073	8.2	0.731089	0.193337	27.7446	0	28.609	0	27.8551	0	28.6254	0	28.6168	0	28.3221	0
O14908	GIPC1	PDZ domain-containing protein GIPC1	5	5	36.049	20.4	0.730941	0.635635	25.1969	1	26.9981	0	25.4382	1	27.1636	0	26.8419	0	24.9842	1
Q14126	DSG2	Desmoglein-2	6	6	122.29	7.5	0.729114	0.225269	27.8613	0	28.5289	0	28.8313	0	28.5948	0	29.0556	0	28.9385	0
O60506	SYNCRIP	Heterogeneous nuclear ribonucleoprotein Q	10	7	69.602	20.1	0.72766	0.0663835	30.3203	0	29.9321	0	30.0775	0	30.3183	0	30.8166	0	30.5711	0
Q9NPD8	UBE2T	Ubiquitin-conjugating enzyme E2 T	9	9	22.521	37.6	0.727183	0.0442028	31.0956	0	31.2666	0	31.5042	0	31.8188	0	31.5411	0	31.8854	0
P26196	DDX6	Probable ATP-dependent RNA helicase DDX6	1	1	54.416	2.5	0.727136	0.469966	23.5403	1	24.8468	1	25.4584	1	25.2821	1	24.8989	0	25.0437	1
O00267	SUPT5H	Transcription elongation factor SPT5	2	2	121	2.4	0.722803	0.553123	23.3193	1	24.7358	1	25.1105	1	23.9579	1	25.5806	0	25.0321	1
O15397	IPO8	Importin-8	3	3	119.94	3.5	0.722547	0.0270564	26.3361	0	26.458	0	26.6898	0	26.7976	0	27.1083	0	26.9845	0
P23193	TCEA1	Transcription elongation factor A protein 1	4	4	33.969	14	0.722444	0.0315806	27.2185	0	26.8701	0	26.7783	0	27.4618	0	27.4943	0	27.3179	0
P12081	HARS	Histidine--tRNA ligase, cytoplasmic	7	7	57.41	13.8	0.717862	0.244215	28.2452	0	27.9988	0	28.8017	0	28.3152	0	29.026	0	29.1391	0
Q99942	RNF5	E3 ubiquitin-protein ligase RNF5	2	2	19.881	12.2	0.717497	0.622398	25.957	1	25.0562	1	24.5292	1	24.5551	1	27.2059	0	25.2182	1
Q9ULV3	CIZ1	Cip1-interacting zinc finger protein	1	1	100.04	1.9	0.716638	0.542458	24.0484	1	24.9641	0	24.8758	1	26.319	1	24.971	1	24.0404	1
Q96AG4	LRRC59	Leucine-rich repeat-containing protein 59	2	2	34.93	7.2	0.716255	0.125448	28.1549	0	27.6303	0	27.3427	0	28.0607	0	28.1933	0	28.3183	0
Q7Z569	BRAP	BRCA1-associated protein	9	9	67.304	19.9	0.715065	0.123099	29.4564	0	30.0808	0	29.267	0	30.1146	0	30.0165	0	30.1247	0
P23381	WARS	Tryptophan--tRNA ligase, cytoplasmic	7	7	53.165	15.3	0.714495	0.468551	27.7006	0	26.3078	0	28.0415	0	27.5787	0	27.505	0	28.4212	0
P49643	PRIM2	DNA primase large subunit	2	2	58.805	3.9	0.714014	0.359244	23.8431	1	24.2953	1	24.2314	0	25.4443	1	23.9108	1	24.4726	1
P49721	PSMB2	Proteasome subunit beta type-2	2	2	22.836	9.5	0.713973	0.695048	23.2832	1	25.4346	1	24.7948	1	24.5047	1	23.6231	1	26.843	0
O15400	STX7	Syntaxin-7	1	1	29.815	5.7	0.713912	0.492581	25.0132	0	24.6761	1	23.8652	1	23.9783	1	25.1886	1	25.8463	1
P17844	DDX5	Probable ATP-dependent RNA helicase DDX5	8	4	69.147	13.5	0.71124	0.05595	29.9047	0	29.4995	0	29.2761	0	30.0394	0	30.0427	0	30.0729	0
P11021	HSPA5	78 kDa glucose-regulated protein	28	26	72.332	44	0.709787	0.0489531	32.0513	0	32.3435	0	32.5763	0	32.8004	0	32.6711	0	32.9832	0
Q9UNF1	MAGED2	Melanoma-associated antigen D2	10	9	64.953	22.1	0.70851	0.382051	27.4219	0	28.6953	0	28.2992	0	28.0148	0	29.1834	0	28.7096	0
P36873	PPP1CC	Serine/threonine-protein phosphatase PP1-gamma catalytic subunit	4	2	36.983	17	0.706731	0.637583	24.3608	1	26.3274	0	25.9056	0	26.652	0	26.9647	0	24.4794	1
Q8WWH5	TRUB1	Probable tRNA pseudouridine synthase 1	1	1	37.252	3.2	0.706128	0.176261	24.7366	1	25.3161	1	25.4921	0	26.0354	1	25.3293	1	25.6861	1
O60502	MGEA5	Protein O-GlcNAcase	3	3	102.91	3.4	0.705884	0.694896	24.374	1	24.5171	1	26.4636	0	24.4939	1	27.5785	0	24.7898	1
Q9C0H2	TTYH3	Protein tweety homolog 3	2	2	57.544	4.6	0.705163	0.151933	24.6853	1	24.534	0	24.0954	1	24.9438	1	25.3288	0	24.554	1
O75976	CPD	Carboxypeptidase D	3	3	152.93	2.6	0.704388	0.349776	25.949	0	24.5212	1	24.7918	1	25.5305	0	25.9513	0	25.2968	1
Q96KQ7	EHMT2	Histone-lysine N-methyltransferase EHMT2	1	1	132.37	0.7	0.70336	0.69567	24.6783	1	26.4517	1	22.5346	0	25.8648	1	24.4594	1	24.8634	1
O60749	SNX2	Sorting nexin-2	5	4	58.47	12.7	0.702574	0.629619	27.2278	0	25.2443	1	25.4012	1	27.1135	0	24.9894	1	27.2982	0
Q96RY7	IFT140	Intraflagellar transport protein 140 homolog	1	1	165.19	0.8	0.702554	0.305375	24.8349	0	23.9872	1	24.2883	1	25.1158	1	24.1802	1	25.3424	1
Q96S66	CLCC1	Chloride channel CLIC-like protein 1	3	3	62.022	10.3	0.700868	0.0147343	27.3194	0	27.5332	0	27.408	0	27.7839	0	28.1436	0	27.8715	0
Q14103	HNRNPD	Heterogeneous nuclear ribonucleoprotein D0	2	2	38.434	9.3	0.700619	0.673074	24.697	1	24.6477	1	25.2252	1	24.4962	1	27.5823	0	24.0314	1
Q96PZ0	PUS7	Pseudouridylate synthase 7 homolog	4	4	75.035	7.9	0.699713	0.460559	24.9106	1	26.8746	0	26.5942	0	26.8392	0	26.3439	0	26.7418	0
Q9BUJ2	HNRNPUL1	Heterogeneous nuclear ribonucleoprotein U-like protein 1	2	2	95.737	3.4	0.699244	0.32791	25.2055	1	26.6136	0	26.4934	0	26.453	0	26.8238	0	26.5841	0
Q6P1K8	GTF2H2C	General transcription factor IIH subunit 2-like protein	1	1	44.452	2.3	0.698728	0.504472	26.1276	1	24.0415	1	24.7578	1	25.3411	1	24.9731	1	26.1643	0
Q16186	ADRM1	Proteasomal ubiquitin receptor ADRM1	4	4	42.153	9.8	0.698209	0.546136	23.5984	1	25.7813	0	25.928	0	25.698	0	25.9709	0	25.1936	1
Q8NG92	OR13H1	Olfactory receptor 13H1	1	1	34.57	2.3	0.696566	0.687816	25.4364	1	25.0713	1	24.7095	1	25.1314	1	27.8444	0	23.8065	1
Q9H2U2	PPA2	Inorganic pyrophosphatase 2, mitochondrial	1	1	37.92	3.9	0.696523	0.363634	24.9861	1	24.0473	1	25.0227	1	24.7815	1	26.0005	0	24.8395	1
O14974	PPP1R12A	Protein phosphatase 1 regulatory subunit 12A	1	1	115.28	1.4	0.696327	0.395723	24.6773	1	25.0509	1	23.341	1	25.2235	1	24.6161	0	24.7961	1
P49770	EIF2B2	Translation initiation factor eIF-2B subunit beta	1	1	38.989	3.7	0.693248	0.528487	25.3635	0	23.7791	1	26.3229	1	25.9137	0	25.2974	1	25.8401	0
Q9H2P0	ADNP	Activity-dependent neuroprotector homeobox protein	3	3	123.56	4.5	0.691309	0.0942475	25.1523	1	25.0096	1	24.6312	1	25.5887	0	25.0944	1	25.7078	1
Q9Y5Q9	GTF3C3	General transcription factor 3C polypeptide 3	3	3	101.27	4.4	0.690991	0.380525	25.2933	0	25.4894	0	23.7773	1	25.3378	0	25.4175	0	25.4045	0
P22626	HNRNPA2B1	Heterogeneous nuclear ribonucleoproteins A2/B1	10	10	37.429	38.5	0.68942	0.199299	30.1162	0	29.8746	0	29.1601	0	30.0514	0	30.6515	0	30.0576	0
Q8TEX9	IPO4	Importin-4	12	12	118.71	16.6	0.688947	0.13767	27.7212	0	28.3204	0	28.3631	0	28.4545	0	29.0786	0	28.4842	0
P09012	SNRPA	U1 small nuclear ribonucleoprotein A	2	2	31.279	6	0.684796	0.658264	25.0591	1	26.0615	1	23.8554	1	25.2937	1	27.2945	0	24.0267	1
P42285	SKIV2L2	Superkiller viralicidic activity 2-like 2	4	4	117.8	4.1	0.682427	0.633865	27.6777	0	26.6273	0	24.0774	1	26.8049	0	26.6438	0	26.5875	0
Q8TAQ2	SMARCC2	SWI/SNF complex subunit SMARCC2	7	1	132.88	5.4	0.682344	0.501004	25.2963	1	23.3884	0	23.8093	1	24.2886	1	25.6573	1	24.2024	1
Q9UMX0	UBQLN1	Ubiquilin-1	3	2	62.518	7	0.6817	0.157785	25.5723	1	26.1523	0	26.4478	0	26.3711	0	26.9815	0	26.4781	0
Q96ST3	SIN3A	Paired amphipathic helix protein Sin3a	2	2	145.17	1.7	0.681171	0.478409	24.6277	1	26.1769	0	23.8345	1	25.1783	1	25.7629	1	25.3596	1
Q969T9	WBP2	WW domain-binding protein 2	3	3	28.087	13	0.681121	0.18674	28.4601	0	29.4988	0	28.7741	0	29.5991	0	29.1404	0	29.6555	0
Q12756	KIF1A	Kinesin-like protein KIF1A	18	16	191.06	12.4	0.676922	0.000229335	29.7417	0	29.7662	0	29.6658	0	30.2216	0	30.32	0	30.321	0
Q9Y6W3	CAPN7	Calpain-7	1	1	92.651	1.7	0.675709	0.288115	23.9494	1	25.5346	0	24.8129	1	25.4064	0	25.3732	0	25.2139	0
P62241	RPS8	40S ribosomal protein S8	4	4	24.205	22.6	0.672953	0.376137	25.8604	0	26.604	0	26.3691	0	27.3152	0	27.4425	0	25.7901	0
P00441	SOD1	Superoxide dismutase [Cu-Zn]	1	1	15.936	7.8	0.671566	0.588585	24.4853	1	27.2769	0	25.4076	1	25.92	0	25.6262	1	27.3468	0
O00291	HIP1	Huntingtin-interacting protein 1	2	2	116.22	2.4	0.667055	0.0939485	24.7526	1	25.5914	0	25.3304	1	25.9799	0	25.6354	0	25.8114	0
Q15003	NCAPH	Condensin complex subunit 2	2	2	82.562	2.8	0.666587	0.57677	26.5404	0	24.8415	1	25.5509	1	24.5768	1	27.1726	0	26.9389	0
O15027	SEC16A	Protein transport protein Sec16A	1	1	233.51	0.6	0.664116	0.276773	24.8514	1	24.758	1	23.6195	0	24.8865	1	24.6318	1	25.4821	1
O94776	MTA2	Metastasis-associated protein MTA2	5	5	75.022	7.5	0.66404	0.389475	25.0581	1	26.8449	0	26.9232	0	26.841	0	26.9884	0	26.7689	0
P51991	HNRNPA3	Heterogeneous nuclear ribonucleoprotein A3	7	7	39.594	22	0.663258	0.18926	27.8135	0	27.997	0	28.9579	0	29.0573	0	28.6383	0	28.8498	0
Q15047	SETDB1	Histone-lysine N-methyltransferase SETDB1	1	1	143.16	0.7	0.662071	0.302194	23.7	0	25.1166	1	24.3416	1	24.4025	1	25.2058	1	25.3347	1
P56192	MARS	Methionine--tRNA ligase, cytoplasmic	9	9	101.11	9.7	0.659963	0.0541278	28.7409	0	29.3402	0	28.806	0	29.4769	0	29.79	0	29.4188	0
O15372	EIF3H	Eukaryotic translation initiation factor 3 subunit H	2	2	39.93	6	0.659718	0.137327	24.4662	1	23.9355	1	24.0612	1	24.779	1	25.2287	0	24.2554	1
P52732	KIF11	Kinesin-like protein KIF11	6	6	119.16	6.2	0.657683	0.277449	24.9972	1	26.4385	0	26.4049	0	26.4015	0	26.6634	0	26.5892	0
Q9P0T7	TMEM9	Transmembrane protein 9	1	1	20.574	7.1	0.654725	0.505709	24.028	1	24.4243	1	25.4123	1	24.9375	1	26.6158	0	24.1444	1
Q9Y5K6	CD2AP	CD2-associated protein	3	3	71.45	6.3	0.652286	0.24431	24.3032	1	25.3122	1	25.0878	1	24.8532	1	25.8156	0	25.8837	0
Q8ND90	PNMA1	Paraneoplastic antigen Ma1	4	4	39.761	15.3	0.650568	0.679435	27.3606	0	26.1342	1	24.9658	1	27.9234	0	28.0446	0	24.3533	1
Q96JG8	MAGED4	Melanoma-associated antigen D4	4	4	81.377	5.4	0.649354	0.683674	26.5753	0	26.3478	1	23.447	1	25.5399	1	24.6781	1	28.021	0
Q9BRJ7	NUDT16L1	Protein syndesmos	2	2	23.338	9	0.647958	0.304607	24.9103	1	24.9518	1	23.7497	1	24.563	1	25.8002	0	25.1267	1
P46777	RPL5	60S ribosomal protein L5	7	7	34.362	23.2	0.647371	0.029132	27.7288	0	27.7598	0	27.6271	0	28.3954	0	28.6154	0	27.9869	0
Q4J6C6	PREPL	Prolyl endopeptidase-like	2	2	83.926	3	0.64589	0.555217	26.096	1	24.3236	1	24.7342	1	24.5883	1	25.1667	1	27.2907	0
Q8WVX9	FAR1	Fatty acyl-CoA reductase 1	2	2	59.356	4.3	0.645097	0.367622	23.8049	1	24.81	1	24.1835	1	24.3536	1	25.9986	0	24.3434	1
O75116	ROCK2	Rho-associated protein kinase 2	2	2	160.9	1.6	0.64272	0.00472705	24.5279	1	24.3479	1	24.3694	1	25.0629	1	25.2151	0	24.8803	1
Q96F44	TRIM11	E3 ubiquitin-protein ligase TRIM11	4	4	52.774	9.2	0.640835	0.625096	24.1995	1	27.1253	0	28.2661	0	27.3527	0	27.0402	0	27.124	0
Q96SB8	SMC6	Structural maintenance of chromosomes protein 6	4	4	126.32	5.6	0.64064	0.514569	23.738	1	26.1199	0	26.6471	0	25.9816	0	26.2965	0	26.1541	0
P23508	MCC	Colorectal mutant cancer protein	1	1	93.026	1.7	0.640356	0.290186	25.4843	1	24.1531	0	23.8416	1	25.3049	1	25.2833	1	24.8198	1
Q14676	MDC1	Mediator of DNA damage checkpoint protein 1	1	1	226.66	0.5	0.640219	0.261857	25.1716	0	25.0686	1	23.8416	1	25.3824	1	24.8905	1	25.739	1
P52888	THOP1	Thimet oligopeptidase	1	1	78.839	1.5	0.638684	0.0813748	24.3356	1	23.6079	1	24.1902	0	24.9765	1	24.3924	1	24.7054	1
Q9H8H0	NOL11	Nucleolar protein 11	2	2	81.123	2.4	0.638104	0.548008	26.6891	1	24.4439	1	24.0779	1	25.0386	1	26.8255	0	25.2912	1
Q9Y2W1	THRAP3	Thyroid hormone receptor-associated protein 3	1	1	108.66	1.5	0.635249	0.275929	24.1155	1	24.4934	0	24.949	1	25.1432	1	24.3931	1	25.9854	1
P07814	EPRS	Bifunctional glutamate/proline--tRNA ligase	29	29	170.59	20.9	0.634749	0.359968	31.7593	0	31.6748	0	29.8657	0	31.9238	0	31.88	0	31.4633	0
O15347	HMGB3	High mobility group protein B3	1	1	22.98	6.5	0.634707	0.571362	23.8956	1	25.6074	1	24.1585	1	24.121	1	27.0442	0	24.4638	1
Q9Y285	FARSA	Phenylalanine--tRNA ligase alpha subunit	2	2	57.563	3.5	0.631958	0.251296	25.9966	0	24.4609	1	24.7311	1	25.8745	0	25.8586	0	25.4418	0
Q9UBB6	NCDN	Neurochondrin	2	2	78.863	3.2	0.631651	0.127573	24.2836	1	25.2677	1	25.2729	1	25.5036	0	25.8161	0	25.4929	0
P52788	SMS	Spermine synthase	1	1	41.268	1.9	0.631344	0.610061	22.6593	1	24.2063	1	26.7538	0	25.3858	1	25.2792	1	24.945	1
O43765	SGTA	Small glutamine-rich tetratricopeptide repeat-containing protein alpha	4	4	34.063	14.1	0.629926	0.387814	27.253	0	28.6681	0	29.3272	0	29.411	0	28.4508	0	29.3867	0
Q8TD16	BICD2	Protein bicaudal D homolog 2	2	2	93.532	2.7	0.628495	0.640824	25.2878	1	27.9967	0	25.1223	1	27.5475	0	24.9224	1	27.9469	0
P30533	LRPAP1	Alpha-2-macroglobulin receptor-associated protein	2	2	41.465	4.8	0.626616	0.286172	26.6431	0	25.0235	1	26.6447	0	26.9039	0	26.5928	0	26.8376	0
Q6ZT12	UBR3	E3 ubiquitin-protein ligase UBR3	2	2	212.43	1.1	0.623768	0.0927556	24.6318	1	24.3477	1	23.821	0	25.1942	1	24.5546	1	25.0944	1
Q14738	PPP2R5D	Serine/threonine-protein phosphatase 2A 56 kDa regulatory subunit delta isoform	3	2	69.991	6	0.620697	0.315264	24.7573	1	26.0444	0	26.7251	0	26.3945	0	26.8565	0	26.3399	0
Q9UEE9	CFDP1	Craniofacial development protein 1	1	1	33.592	3.3	0.619341	0.214274	23.8954	1	24.406	1	25.0987	0	25.7404	1	24.6675	1	25.0658	1
Q8IWJ2	GCC2	GRIP and coiled-coil domain-containing protein 2	15	12	195.91	11	0.617863	0.149767	28.8679	0	28.6066	0	28.7467	0	29.4413	0	30.0952	0	28.7686	0
Q96A33	CCDC47	Coiled-coil domain-containing protein 47	2	2	55.873	4.6	0.614868	0.469342	24.5834	1	25.0769	1	24.3701	1	24.7399	1	27.0687	0	24.3267	1
P60228	EIF3E	Eukaryotic translation initiation factor 3 subunit E	6	6	52.22	14.4	0.611777	0.421225	27.0165	0	28.5646	0	25.8951	1	27.91	0	27.5588	0	28.1342	0
P25788	PSMA3	Proteasome subunit alpha type-3	5	5	28.433	20.4	0.610922	0.0087275	28.3709	0	28.3435	0	28.4686	0	28.9567	0	29.3924	0	28.9668	0
O75832	PSMD10	26S proteasome non-ATPase regulatory subunit 10	5	5	24.428	24.3	0.609945	0.524571	24.0763	1	25.6169	0	25.2917	1	24.1817	1	27.332	0	25.6109	0
P35611	ADD1	Alpha-adducin	4	4	80.954	6.5	0.607887	0.451187	24.8657	1	26.6273	0	24.2854	1	24.9893	1	26.406	0	26.5375	0
Q86UP2	KTN1	Kinectin	20	20	156.27	16.4	0.600828	0.0904253	30.2293	0	29.2748	0	29.2535	0	30.2372	0	30.2512	0	30.4741	0
Q02413	DSG1	Desmoglein-1	2	2	113.75	3	0.59671	0.467868	23.7024	1	23.6245	1	25.2785	1	25.3631	1	26.0002	0	23.4769	1
Q9Y2Z0	SUGT1	Suppressor of G2 allele of SKP1 homolog	2	2	41.024	5.8	0.594879	0.0556237	25.0295	1	24.193	1	24.6891	1	25.5628	0	25.11	1	25.4868	1
Q5TZA2	CROCC	Rootletin	2	2	228.52	0.8	0.593874	0.480203	27.5894	0	24.6085	1	27.3938	0	27.4447	0	27.1422	0	27.2601	0
Q8NE01	CNNM3	Metal transporter CNNM3	1	1	76.118	3.1	0.593558	0.198424	25.1025	1	23.9995	1	23.766	0	25.3661	1	25.2375	1	24.5219	1
P86791	CCZ1	Vacuolar fusion protein CCZ1 homolog	2	2	55.866	4.4	0.593419	0.415056	25.3265	1	25.4574	1	23.6912	1	24.745	1	26.7507	0	25.2381	1
P14866	HNRNPL	Heterogeneous nuclear ribonucleoprotein L	5	5	64.132	12.2	0.593111	0.408061	24.9181	1	25.045	1	26.8965	0	25.4122	1	27.1349	0	26.5734	0
Q96PK6	RBM14	RNA-binding protein 14	1	1	69.491	2.2	0.592864	0.357956	24.4319	1	24.6022	1	23.865	1	24.101	1	24.6618	0	26.3989	1
P20020	ATP2B1	Plasma membrane calcium-transporting ATPase 1	5	2	138.75	5.2	0.592473	0.533032	28.1684	0	28.1074	0	24.8728	1	27.7244	0	27.4906	0	28.1991	0
P62753	RPS6	40S ribosomal protein S6	1	1	28.68	3.2	0.59007	0.477976	23.8794	1	24.9761	1	24.772	1	27.0854	0	24.7602	1	24.0651	1
O15371	EIF3D	Eukaryotic translation initiation factor 3 subunit D	2	2	63.972	4.2	0.587462	0.565501	24.3541	1	23.1585	1	25.6435	1	24.6349	1	23.7478	1	27.0757	0
O60941	DTNB	Dystrobrevin beta	1	1	71.355	2.4	0.586697	0.188616	23.7997	1	24.8253	1	23.3303	0	24.7512	1	24.4037	1	25.1084	1
Q6IN85	SMEK1	Serine/threonine-protein phosphatase 4 regulatory subunit 3A	2	2	95.367	2.4	0.586476	0.438726	24.3364	1	26.9922	0	25.2909	0	26.7914	0	26.721	0	25.4166	0
P49257	LMAN1	Protein ERGIC-53	2	2	57.548	2.4	0.585685	0.177587	25.1454	1	26.3232	0	26.6674	0	26.6703	0	26.7636	0	27.0174	0
P09936	UCHL1	Ubiquitin carboxyl-terminal hydrolase isozyme L1	1	1	24.824	7.6	0.585553	0.415241	23.9234	1	24.8544	1	25.0582	1	24.7489	1	26.9268	0	24.4767	1
P04899	GNAI2	Guanine nucleotide-binding protein G(i) subunit alpha-2	5	2	40.45	16.3	0.585126	0.476727	25.9327	1	23.4141	1	23.5228	1	24.0956	1	25.9788	0	25.1147	1
Q14596	NBR1	Next to BRCA1 gene 1 protein	1	1	107.41	2.1	0.582815	0.269117	23.8662	1	24.8062	1	23.221	0	24.6906	1	24.0843	1	25.4552	1
O75146	HIP1R	Huntingtin-interacting protein 1-related protein	2	2	119.39	2	0.582361	0.0632689	23.8901	1	24.3092	1	24.7156	1	25.3899	0	25.1336	1	24.7314	1
Q08554	DSC1	Desmocollin-1	1	1	99.986	1.7	0.580543	0.605337	24.5067	1	24.5199	1	24.5044	1	23.7961	1	28.0942	0	23.9942	1
Q7Z5L9	IRF2BP2	Interferon regulatory factor 2-binding protein 2	1	1	61.024	2.7	0.579735	0.579327	25.2181	1	25.1286	1	21.3187	0	24.589	1	25.108	1	24.328	1
P27824	CANX	Calnexin	13	13	67.567	24.5	0.579615	0.0469105	30.5013	0	30.0766	0	30.1084	0	30.5469	0	31.1514	0	31.3485	0
Q9H3U1	UNC45A	Protein unc-45 homolog A	8	8	103.08	10.8	0.579476	0.216082	27.4443	0	28.5721	0	26.7784	0	28.4172	0	28.5697	0	28.1694	0
P24941	CDK2	Cyclin-dependent kinase 2	4	2	33.929	14.4	0.578569	0.299257	24.8247	1	24.7857	1	24.2119	1	24.3896	1	26.5623	0	25.2388	1
Q5TDH0	DDI2	Protein DDI1 homolog 2	2	2	44.522	5.8	0.574194	0.295777	26.6019	0	24.6886	1	26.7028	0	26.6046	0	27.0168	0	26.773	0
O00487	PSMD14	26S proteasome non-ATPase regulatory subunit 14	2	2	34.577	6.5	0.571231	0.319202	24.1906	1	24.5614	1	23.3884	1	26.0689	0	24.472	1	24.0231	1
Q86UA1	PRPF39	Pre-mRNA-processing factor 39	2	2	78.429	1.9	0.570526	0.167658	24.639	1	24.6593	1	24.0223	1	25.7002	1	24.3836	1	25.6658	0
O15151	MDM4	Protein Mdm4	1	1	54.864	3.1	0.569122	0.202342	24.629	1	24.3331	1	23.4574	0	25.7519	1	24.4822	1	24.625	1
P17980	PSMC3	26S protease regulatory subunit 6A	6	6	49.203	15.7	0.569081	0.558789	28.3405	0	24.4681	1	28.2118	0	28.0857	0	27.7018	0	27.6728	0
Q15334	LLGL1	Lethal(2) giant larvae protein homolog 1	3	3	115.42	3.6	0.56729	0.300901	23.836	1	23.7049	1	24.9028	1	24.1667	1	26.0819	0	24.6486	1
P09417	QDPR	Dihydropteridine reductase	1	1	25.789	4.1	0.5642	0.0265192	24.4701	1	24.546	1	24.2821	0	25.6926	1	24.9232	1	25.1596	1
Q96KP1	EXOC2	Exocyst complex component 2	2	2	104.07	2.5	0.56277	0.00854299	25.5253	1	25.1099	1	24.9781	1	25.9463	1	26.118	0	26.0371	0
P35520	CBS	Cystathionine beta-synthase	3	3	60.586	4.9	0.562225	0.149844	26.1079	0	24.8839	1	26.1938	0	26.9328	0	26.2599	0	26.4852	0
P78406	RAE1	mRNA export factor	1	1	40.968	3.5	0.559343	0.532297	24.0624	1	25.1279	1	23.8296	1	23.0778	1	27.0856	0	25.3711	1
Q15738	NSDHL	Sterol-4-alpha-carboxylate 3-dehydrogenase, decarboxylating	3	3	41.9	10.7	0.559324	0.328355	26.8711	0	24.7909	1	27.0114	0	26.7434	0	27.507	0	26.9376	0
P61006	RAB8A	Ras-related protein Rab-8A	2	1	23.668	11.1	0.558202	0.348841	26.2967	1	25.0625	1	23.7445	0	25.8455	1	26.3995	1	25.3821	1
Q8WUM0	NUP133	Nuclear pore complex protein Nup133	5	5	128.98	5	0.557352	0.387815	25.0317	1	27.222	0	27.9084	0	27.4046	0	27.6274	0	27.66	0
Q08379	GOLGA2	Golgin subfamily A member 2	2	2	113.08	2.2	0.556959	0.277213	24.4604	1	25.8651	0	24.2053	1	24.8951	0	26.3737	0	25.795	0
Q96L92	SNX27	Sorting nexin-27	4	4	61.264	8.5	0.553202	0.417256	24.4344	1	27.2021	0	27.3159	0	27.1086	0	27.3224	0	27.0838	0
O75152	ZC3H11A	Zinc finger CCCH domain-containing protein 11A	5	5	89.13	9	0.551982	0.320087	24.487	1	26.6464	0	26.8466	0	26.9009	0	26.8059	0	26.8451	0
O43681	ASNA1	ATPase ASNA1	2	2	38.792	4.9	0.551764	0.358496	24.3913	1	24.9813	1	22.9168	1	24.6565	1	26.0293	0	24.1771	1
Q8NE71	ABCF1	ATP-binding cassette sub-family F member 1	4	4	95.925	5.6	0.550543	0.374592	24.448	1	27.2047	0	26.7838	0	27.0028	0	27.17	0	26.847	0
Q9Y2D4	EXOC6B	Exocyst complex component 6B	3	3	94.2	4.6	0.549845	0.245937	24.8419	1	24.4533	1	24.606	1	26.3255	1	25.8929	0	24.2715	1
Q15843	NEDD8	NEDD8	1	1	9.0714	17.3	0.54898	0.354457	25.2671	1	27.4849	0	27.8576	0	27.7049	0	27.4516	0	28.0486	0
O14617	AP3D1	AP-3 complex subunit delta-1	1	1	130.16	1.1	0.547488	0.142517	23.5968	1	24.8099	1	24.5225	1	24.5674	1	25.4991	1	25.47	0
P30085	CMPK1	UMP-CMP kinase	2	2	22.222	12.8	0.546039	0.335243	23.724	1	22.4554	0	24.6778	1	24.3131	1	23.7805	1	25.3824	1
Q08211	DHX9	ATP-dependent RNA helicase A	9	9	140.96	8	0.545722	0.485312	28.0606	0	28.3796	0	24.8282	1	28.0625	0	28.0373	0	27.79	0
P04843	RPN1	Dolichyl-diphosphooligosaccharide--protein glycosyltransferase subunit 1	5	5	68.569	10.4	0.544444	0.409036	24.363	1	27.2347	0	27.1201	0	27.3776	0	26.8291	0	27.1426	0
Q9Y248	GINS2	DNA replication complex GINS protein PSF2	1	1	21.427	6.5	0.543254	0.230428	23.3007	1	24.7137	1	24.7451	0	24.7093	1	25.9357	1	24.7555	1
Q92797	SYMPK	Symplekin	4	4	141.15	3.9	0.541248	0.210605	26.3993	0	26.6344	0	24.7532	1	26.6999	0	26.8586	0	26.8853	0
Q15717	ELAVL1	ELAV-like protein 1	3	2	36.091	10.4	0.537972	0.476	24.6758	1	28.1149	0	27.2095	0	27.9656	0	26.5923	0	28.1253	0
O75400	PRPF40A	Pre-mRNA-processing factor 40 homolog A	2	2	108.8	1.9	0.536293	0.176267	25.4106	1	24.66	1	24.4296	1	24.8104	1	26.2115	0	26.1749	0
P40763	STAT3	Signal transducer and activator of transcription 3	8	8	88.067	14.9	0.534821	0.0119132	27.5287	0	28.0865	0	28.1746	0	28.7543	0	28.8517	0	28.8923	0
Q13409	DYNC1I2	Cytoplasmic dynein 1 intermediate chain 2	3	3	71.456	7.7	0.534344	0.381741	24.4578	1	23.7856	1	24.6334	1	24.747	1	23.9407	1	26.9017	0
P05204	HMGN2	Non-histone chromosomal protein HMG-17	1	1	9.3926	14.4	0.531712	0.0896603	24.112	1	24.8386	1	23.9083	0	25.4641	1	25.5212	1	24.6074	1
Q96BH1	RNF25	E3 ubiquitin-protein ligase RNF25	3	3	51.218	7.6	0.531116	0.308859	27.1786	0	26.5587	0	24.6977	1	26.8783	0	27.5371	0	26.7582	0
Q08378	GOLGA3	Golgin subfamily A member 3	4	4	167.35	3.2	0.530382	0.420441	27.0166	0	24.4748	1	24.82	1	27.0394	0	26.9389	0	25.0778	1
Q9Y3F4	STRAP	Serine-threonine kinase receptor-associated protein	3	3	38.438	12.3	0.530334	0.509688	23.5927	1	27.0139	0	25.6381	1	24.7901	1	27.3512	0	26.8485	0
O60488	ACSL4	Long-chain-fatty-acid--CoA ligase 4	7	7	79.187	12.2	0.52968	0.325401	25.5288	1	27.9473	0	27.8859	0	28.4157	0	27.8829	0	27.8138	0
O60784	TOM1	Target of Myb protein 1	3	3	53.818	7.7	0.527545	0.639169	25.1711	1	28.4435	0	24.8395	1	24.2732	1	28.7977	0	28.1511	0
P40925	MDH1	Malate dehydrogenase, cytoplasmic	3	3	36.426	9.6	0.526946	0.426434	27.8989	0	24.8953	1	28.1326	0	27.7512	0	27.9495	0	27.9988	0
Q96HE7	ERO1L	ERO1-like protein alpha	1	1	54.392	3	0.526293	0.111261	24.7196	1	24.0505	1	24.8969	1	24.9929	1	25.235	1	26.2173	0
P61758	VBP1	Prefoldin subunit 3	3	3	22.658	16.8	0.52558	0.317884	27.5799	0	27.5482	0	25.5727	1	27.9578	0	28.5716	0	26.9554	0
P47756	CAPZB	F-actin-capping protein subunit beta	6	6	31.35	23.8	0.523574	0.447316	27.2644	0	27.7087	0	24.2214	1	27.1957	0	27.67	0	27.1294	0
O15126	SCAMP1	Secretory carrier-associated membrane protein 1	3	3	37.92	10.7	0.522559	0.281447	29.4088	0	30.1806	0	29.0064	0	29.13	0	31.1155	0	31.1594	0
Q6PD62	CTR9	RNA polymerase-associated protein CTR9 homolog	1	1	133.5	0.9	0.522104	0.0640428	23.8939	1	23.9273	1	24.4896	1	25.6664	1	24.6664	0	24.7908	1
Q96H79	ZC3HAV1L	Zinc finger CCCH-type antiviral protein 1-like	1	1	32.962	3.7	0.520229	0.0701552	23.8634	1	23.7914	1	23.6172	0	24.9087	1	25.2237	1	23.968	1
Q9HBU6	ETNK1	Ethanolamine kinase 1	1	1	50.968	2.7	0.518679	0.284056	24.0392	1	24.0967	1	24.3112	1	24.2599	1	26.6171	0	24.4114	1
O75955	FLOT1	Flotillin-1	2	2	47.355	5.4	0.516666	0.233941	24.7784	1	25.3455	1	23.1026	1	25.1718	1	25.4898	1	25.4229	0
Q9UKL6	PCTP	Phosphatidylcholine transfer protein	1	1	24.843	3.7	0.515924	0.381134	24.6136	1	25.3457	1	22.1513	0	25.1749	1	24.9538	1	24.8462	1
Q8WVC6	DCAKD	Dephospho-CoA kinase domain-containing protein	1	1	26.55	4.8	0.510684	0.0704628	24.7131	1	24.8006	1	23.6191	0	25.5343	1	25.1529	1	25.3541	1
Q9H223	EHD4	EH domain-containing protein 4	2	2	61.174	4.8	0.509685	0.115226	23.6137	1	24.2268	1	23.6163	1	25.6599	0	24.4737	1	24.2402	1
Q9Y5X3	SNX5	Sorting nexin-5	3	3	46.816	8.9	0.509324	0.213672	25.816	0	23.8441	1	25.6878	0	25.952	0	26.4243	0	25.8916	0
Q86V81	ALYREF	THO complex subunit 4	1	1	26.888	4.3	0.508826	0.32425	24.3145	1	24.1461	1	24.4046	1	25.4576	1	26.654	0	23.6779	1
Q9UJV9	DDX41	Probable ATP-dependent RNA helicase DDX41	1	1	69.837	2.6	0.508437	0.147864	24.4516	1	24.3736	1	23.1077	0	24.7495	1	25.5948	1	24.5162	1
Q15051	IQCB1	IQ calmodulin-binding motif-containing protein 1	2	2	68.928	3.5	0.50535	0.365896	26.2611	0	23.9927	1	24.1853	1	25.4697	1	24.8942	1	27.0291	1
P10155	TROVE2	60 kDa SS-A/Ro ribonucleoprotein	3	3	60.67	7.4	0.505009	0.407971	23.2367	1	25.2993	1	24.3023	1	24.2208	1	27.026	0	24.5484	1
O75874	IDH1	Isocitrate dehydrogenase [NADP] cytoplasmic	2	2	46.659	6.3	0.501503	0.240202	24.4565	1	24.7095	1	24.0005	1	24.9104	1	24.4955	1	26.7477	0
P67870	CSNK2B	Casein kinase II subunit beta	2	2	24.942	7.9	0.497559	0.223837	26.0976	0	23.8514	1	25.7309	0	26.3489	0	26.0789	0	26.2734	0
Q9UJX4	ANAPC5	Anaphase-promoting complex subunit 5	2	2	85.076	3.6	0.495556	0.126315	23.9431	1	24.5028	1	24.9076	1	25.8085	1	26.003	0	24.5808	1
Q15392	DHCR24	Delta(24)-sterol reductase	1	1	60.101	1.7	0.495113	0.212808	23.5256	1	25.0484	1	24.3677	1	24.8569	1	26.3754	0	24.7518	1
Q9NYU2	UGGT1	UDP-glucose:glycoprotein glucosyltransferase 1	3	3	177.19	2.1	0.492515	0.197656	25.2045	1	24.0514	1	24.7904	1	25.0234	1	26.8357	0	25.2524	1
P29323	EPHB2	Ephrin type-B receptor 2	2	2	117.49	2.1	0.487499	0.409566	25.2176	1	25.3799	1	24.2723	1	25.5326	1	24.4095	1	28.0372	0
P40855	PEX19	Peroxisomal biogenesis factor 19	3	3	32.806	12.7	0.486135	0.3539	24.6328	1	24.169	1	26.1063	0	24.4038	1	26.8457	0	26.7804	0
Q56UQ5	TPT1	TPT1-like protein	2	2	15.757	14.3	0.481754	0.469438	26.4922	0	24.0103	1	24.1188	1	27.5496	0	23.9824	1	26.2501	0
Q8N5J2	FAM63A	Protein FAM63A	2	2	51.777	4.7	0.480504	0.129446	24.0943	1	24.8449	1	25.4667	1	26.6246	0	25.3651	1	25.5882	1
Q7Z3E5	ARMC9	LisH domain-containing protein ARMC9	2	2	91.761	3.2	0.480058	0.322206	23.2111	1	26.3147	0	24.8814	0	25.4472	0	26.3831	0	25.753	0
Q9UKN8	GTF3C4	General transcription factor 3C polypeptide 4	4	4	91.981	5.5	0.474526	0.22863	25.1264	1	27.4645	0	25.306	1	27.2125	0	27.0311	0	26.8797	0
Q96RF0	SNX18	Sorting nexin-18	1	1	68.894	1.9	0.473393	0.0811877	23.3647	1	23.9901	1	23.3258	0	23.9177	1	24.6537	1	25.3459	1
O43747	AP1G1	AP-1 complex subunit gamma-1	3	3	91.35	3.5	0.471716	0.13278	25.2383	1	27.0862	0	25.5429	1	26.9646	0	27.1681	0	26.9869	0
P60660	MYL6	Myosin light polypeptide 6	2	2	16.93	14.6	0.47118	0.238522	24.5047	1	27.1358	0	26.3105	0	27.1186	0	26.8634	0	27.226	0
Q86Y13	DZIP3	E3 ubiquitin-protein ligase DZIP3	2	2	138.6	1.9	0.470834	0.10179	24.3154	1	24.6256	1	23.7679	1	24.4377	1	25.8869	0	25.6446	0
Q01130	SRSF2	Serine/arginine-rich splicing factor 2	4	4	25.476	21.7	0.469605	0.240202	27.0443	0	25.0524	1	27.0455	0	26.9777	0	28.3279	0	27.108	0
P00491	PNP	Purine nucleoside phosphorylase	2	2	32.118	9.7	0.465247	0.461894	25.211	1	24.3154	1	27.0926	0	24.6384	1	28.3588	0	26.9337	0
Q99961	SH3GL1	Endophilin-A2	3	3	41.489	6.2	0.462646	0.386023	27.0433	0	23.8376	1	27.4096	0	27.1802	0	26.9719	0	27.4745	0
Q9NPH2	ISYNA1	Inositol-3-phosphate synthase 1	2	2	61.067	4.5	0.461531	0.091115	23.56	1	24.0092	1	24.159	1	24.3602	1	24.7808	1	25.9337	0
Q96P70	IPO9	Importin-9	5	5	115.96	7.3	0.453467	0.125674	24.6995	1	26.491	0	24.7448	1	26.4908	0	26.381	0	26.4863	0
P20042	EIF2S2	Eukaryotic translation initiation factor 2 subunit 2	2	2	38.388	3.3	0.452845	0.258381	25.1331	1	24.3104	1	24.3341	1	25.0173	1	27.381	0	24.808	1
P15170	GSPT1	Eukaryotic peptide chain release factor GTP-binding subunit ERF3A	4	4	55.755	7.8	0.452782	0.147955	25.754	1	27.5659	0	27.694	0	28.3166	0	27.9055	0	28.2213	0
P78330	PSPH	Phosphoserine phosphatase	2	2	25.007	9.8	0.451861	0.271601	26.9006	0	24.379	1	27.0422	0	27.5721	0	26.7688	0	27.4191	0
Q9NZL4	HSPBP1	Hsp70-binding protein 1	2	2	39.474	5.2	0.450981	0.338479	23.9956	1	27.0882	0	27.2138	0	27.0918	0	27.4492	0	27.2031	0
O15111	CHUK	Inhibitor of nuclear factor kappa-B kinase subunit alpha	2	2	84.639	3.4	0.448892	0.0924869	24.6359	1	26.2967	1	24.8277	1	26.3833	0	26.3999	0	26.4437	0
Q07065	CKAP4	Cytoskeleton-associated protein 4	7	7	66.022	15.1	0.445572	0.221212	25.2667	1	27.4363	0	27.8522	0	28.0332	0	27.8731	0	28.1477	0
Q9H6X2	ANTXR1	Anthrax toxin receptor 1	3	3	62.788	6.4	0.442875	0.263325	24.797	1	27.8008	0	25.6444	1	27.0208	0	27.4712	0	27.2752	0
Q9NXZ2	DDX43	Probable ATP-dependent RNA helicase DDX43	1	1	72.843	1.2	0.439578	0.496909	24.3106	1	25.3375	1	24.6161	1	24.4197	1	24.3431	1	29.0588	0
O95394	PGM3	Phosphoacetylglucosamine mutase	2	2	59.851	3.9	0.439575	0.272583	25.3511	1	27.3948	0	24.2315	1	27.0213	0	26.6353	0	26.8783	0
Q9UBC2	EPS15L1	Epidermal growth factor receptor substrate 15-like 1	6	6	94.254	9.3	0.439556	0.328452	28.6824	0	28.5944	0	25.4509	1	28.6678	0	28.681	0	28.9366	0
Q6PJG6	BRAT1	BRCA1-associated ATM activator 1	4	4	88.118	5.1	0.439011	0.362578	23.7206	1	24.3731	1	25.6367	1	23.7457	1	26.8677	0	26.6799	0
Q02790	FKBP4	Peptidyl-prolyl cis-trans isomerase FKBP4	5	5	51.804	13.9	0.436793	0.340036	28.5489	0	24.9183	1	27.7281	0	28.3575	0	28.3712	0	28.0515	0
P08237	PFKM	ATP-dependent 6-phosphofructokinase, muscle type	2	2	85.182	2.6	0.436538	0.137147	25.5653	1	27.2482	0	25.1376	1	27.1699	0	27.2217	0	27.1471	0
O43402	EMC8	ER membrane protein complex subunit 8	1	1	23.773	4.3	0.433544	0.194164	23.9566	1	24.7911	1	24.3258	1	25.2286	1	26.9709	0	24.4914	1
A0MZ66	KIAA1598	Shootin-1	1	1	71.639	1.4	0.432011	0.146673	23.9135	1	24.3152	1	23.6981	1	23.8904	1	25.7748	1	25.8942	0
Q9BWD1	ACAT2	Acetyl-CoA acetyltransferase, cytosolic	4	4	41.35	10.6	0.428617	0.158612	24.8881	1	27.225	0	26.108	0	27.2636	0	27.6724	0	26.9517	0
Q9NP97	DYNLRB1	Dynein light chain roadblock-type 1	1	1	10.921	9.4	0.427934	0.232922	25.0465	1	24.7993	1	24.0963	1	24.5144	1	27.3606	0	25.7408	1
Q13410	BTN1A1	Butyrophilin subfamily 1 member A1	1	1	58.959	2.1	0.425211	0.0103571	23.7936	1	23.5303	1	23.8688	0	24.9795	1	24.5236	1	25.3909	1
P19525	EIF2AK2	Interferon-induced, double-stranded RNA-activated protein kinase	2	2	62.094	4.7	0.424498	0.0391408	24.0966	1	24.02	1	24.3937	1	25.953	1	24.6437	1	25.6221	0
Q96AE4	FUBP1	Far upstream element-binding protein 1	2	2	67.56	4	0.424486	0.119586	25.6294	1	27.5284	0	27.2593	0	28.1349	0	28.3329	0	27.6579	0
P52306	RAP1GDS1	Rap1 GTPase-GDP dissociation stimulator 1	3	3	66.316	4.3	0.423496	0.178551	24.7702	1	24.5756	1	24.3078	1	27.2882	0	25.0642	1	25.0199	1
Q70UQ0	IKBIP	Inhibitor of nuclear factor kappa-B kinase-interacting protein	2	2	39.309	5.1	0.421756	0.175891	23.9682	1	24.6507	1	24.7772	1	26.1024	1	24.3229	1	26.7074	0
O15381	NVL	Nuclear valosin-containing protein-like	4	4	95.05	6	0.418074	0.236028	24.1461	1	26.5314	0	27.0673	0	27.0275	0	27.1329	0	27.3589	0
Q13492	PICALM	Phosphatidylinositol-binding clathrin assembly protein	4	4	70.754	8.6	0.417125	0.13361	24.6649	1	26.6751	0	24.7683	1	26.4112	0	26.9315	0	26.55	0
O95197	RTN3	Reticulon-3	1	1	112.61	1.1	0.415221	0.0708109	25.2721	1	26.1954	0	25.3597	1	27.389	0	26.0291	0	27.2134	0
Q9Y295	DRG1	Developmentally-regulated GTP-binding protein 1	4	4	40.542	13.4	0.41449	0.337391	27.7801	0	24.3528	1	27.8504	0	27.6802	0	27.8585	0	28.2564	0
Q14651	PLS1	Plastin-1	5	2	70.253	8.7	0.411961	0.0712033	25.3943	1	26.8266	0	25.1453	1	27.1005	0	27.028	0	27.0759	0
Q00688	FKBP3	Peptidyl-prolyl cis-trans isomerase FKBP3	1	1	25.177	4.9	0.411376	0.20942	23.9458	1	24.845	1	24.4431	1	24.3879	1	27.1976	0	25.4928	1
Q5VTR2	RNF20	E3 ubiquitin-protein ligase BRE1A	6	4	113.66	8.3	0.410909	0.215352	24.8061	1	27.6306	0	27.1016	0	27.6054	0	27.8452	0	27.937	0
P00390	GSR	Glutathione reductase, mitochondrial	2	2	56.256	2.7	0.410376	0.0148861	24.5694	1	23.9302	1	24.245	1	25.978	0	25.0998	1	25.5217	1
P14314	PRKCSH	Glucosidase 2 subunit beta	4	4	59.425	8.7	0.408665	0.200517	24.3304	1	27.2143	0	25.8906	1	26.8854	0	27.3289	0	27.094	0
Q08J23	NSUN2	tRNA (cytosine(34)-C(5))-methyltransferase	4	4	86.47	6.1	0.408651	0.230226	23.9672	1	27.02	0	25.976	0	26.8291	0	27.2918	0	26.7155	0
Q15645	TRIP13	Pachytene checkpoint protein 2 homolog	3	3	48.55	8.1	0.403984	0.305479	26.6956	0	24.8392	1	23.2861	1	26.6618	0	26.8648	0	25.2172	1
Q9BV73	CEP250	Centrosome-associated protein CEP250	3	3	281.13	1.4	0.399808	0.558055	24.2434	1	23.9748	1	25.5495	1	24.7376	1	29.8369	0	23.1611	1
Q13148	TARDBP	TAR DNA-binding protein 43	2	2	44.739	5.1	0.390629	0.312799	27.6697	0	23.9837	1	27.168	0	27.5304	0	28.0538	0	27.3056	0
Q92841	DDX17	Probable ATP-dependent RNA helicase DDX17	7	3	80.272	10.2	0.386738	0.150916	24.4311	1	24.2584	1	24.7802	1	24.6986	1	27.2838	0	25.599	1
P23528	CFL1	Cofilin-1	3	3	18.502	18.7	0.378656	0.376499	26.0318	1	28.6955	0	24.0174	1	27.149	0	27.3832	0	28.4156	0
Q5VT52	RPRD2	Regulation of nuclear pre-mRNA domain-containing protein 2	2	2	156.02	1.9	0.37128	0.0315275	23.7665	1	23.6992	1	24.0002	1	25.024	1	26.0851	0	24.6451	1
O14545	TRAFD1	TRAF-type zinc finger domain-containing protein 1	2	2	64.84	4.1	0.368785	0.334661	28.7267	0	28.9502	0	24.9085	1	29.097	0	28.9045	0	28.9014	0
Q9Y678	COPG1	Coatomer subunit gamma-1	8	7	97.717	11.6	0.368468	0.314926	28.6329	0	28.2833	0	24.7337	1	28.601	0	28.9408	0	28.4292	0
P47897	QARS	Glutamine--tRNA ligase	5	5	87.798	8.3	0.364783	0.356203	27.2039	0	28.5375	0	23.8498	1	28.0733	0	28.029	0	27.8536	0
Q32P28	LEPRE1	Prolyl 3-hydroxylase 1	3	3	83.393	5.2	0.354469	0.346066	23.9542	1	28.1212	0	28.1947	0	28.3476	0	28.1954	0	28.2159	0
Q96ER3	SAAL1	Protein SAAL1	2	2	53.557	4.6	0.352985	0.0387231	23.6212	1	24.5002	1	23.7014	1	25.848	1	25.8554	0	24.6263	1
Q96MW7	TIGD1	Tigger transposable element-derived protein 1	1	1	67.298	2.5	0.352689	0.535156	24.8378	1	23.7124	1	24.047	1	22.9117	1	30.0292	0	24.1669	1
P25686	DNAJB2	DnaJ homolog subfamily B member 2	2	2	35.58	5.2	0.352511	0.479471	28.1212	0	24.3574	1	23.7568	1	28.4486	0	24.1933	1	28.1063	0
O96005	CLPTM1	Cleft lip and palate transmembrane protein 1	2	2	76.096	7	0.350256	0.104423	23.3587	1	25.0774	1	24.389	1	26.7653	0	25.6231	1	24.9772	1
P35659	DEK	Protein DEK	2	2	42.674	5.1	0.32955	0.252298	24.2178	1	24.8112	1	24.368	1	28.3814	0	24.4692	1	25.3507	1
P06748	NPM1	Nucleophosmin	2	2	32.575	9.5	0.313405	0.164498	25.0359	1	23.6447	1	25.0224	1	26.6108	0	27.5301	0	24.5839	1
O43719	HTATSF1	HIV Tat-specific factor 1	2	2	85.852	3.3	0.308831	0.156031	24.3523	1	27.6187	0	25.4724	1	27.1891	0	27.6445	0	27.6952	0
P54920	NAPA	Alpha-soluble NSF attachment protein	3	3	33.232	11.2	0.308731	0.143727	23.9557	1	25.3229	1	27.0264	0	26.5598	0	27.3301	0	27.5019	0
P63208	SKP1	S-phase kinase-associated protein 1	1	1	18.658	7.4	0.308175	0.0576846	23.7818	1	24.2647	1	24.5661	1	25.2866	1	27.1058	0	25.3146	1
P26640	VARS	Valine--tRNA ligase	4	4	140.47	4.3	0.297547	0.173947	26.8564	0	27.2559	0	23.9161	1	27.9152	0	27.815	0	27.5447	0
Q9P0K7	RAI14	Ankycorbin	4	4	110.04	4.4	0.29162	0.0850629	24.121	1	26.3967	0	24.1119	1	26.4635	0	26.4884	0	27.0113	0
Q7KZI7	MARK2	Serine/threonine-protein kinase MARK2	3	3	87.91	5.6	0.291165	0.0272076	24.1616	1	24.7233	1	24.3453	1	26.7713	0	25.2027	1	26.5965	0
Q9HCS7	XAB2	Pre-mRNA-splicing factor SYF1	5	5	100.01	6.1	0.287647	0.115159	24.8067	1	27.6621	0	25.1981	1	27.5772	0	27.7124	0	27.7701	0
P13942	COL11A2	Collagen alpha-2(XI) chain	1	1	171.79	0.5	0.286795	0.501811	24.8771	1	30.0984	0	24.7781	1	30.006	0	24.9911	1	30.1622	0
O00203	AP3B1	AP-3 complex subunit beta-1	3	3	121.32	2.9	0.285838	0.0732892	24.1474	1	24.5179	1	26.5369	0	26.9696	0	26.6824	0	26.9704	0
Q9Y4R8	TELO2	Telomere length regulation protein TEL2 homolog	2	2	91.746	2	0.279045	0.0757652	24.3055	1	23.6878	1	24.4442	1	26.9133	0	24.531	1	26.5174	0
P49366	DHPS	Deoxyhypusine synthase	3	3	40.97	9.5	0.274571	0.107554	24.9384	1	24.1628	1	24.159	1	24.8062	1	26.2498	0	27.7985	0
Q16204	CCDC6	Coiled-coil domain-containing protein 6	1	1	53.29	1.7	0.268698	0.0065616	23.8715	1	23.4882	1	22.8555	0	25.2504	1	25.694	1	24.9586	1
P06702	S100A9	Protein S100-A9	2	2	13.242	24.6	0.261657	0.136759	23.6904	1	26.4906	1	24.2237	1	27.8459	0	26.5232	0	25.8383	1
Q92783	STAM	Signal transducing adapter molecule 1	2	2	59.179	5.6	0.254146	0.0261162	24.7938	1	24.1433	1	23.7913	1	25.2694	1	26.9192	0	26.4686	0
Q9Y266	NUDC	Nuclear migration protein nudC	5	5	38.242	14.5	0.248146	0.362271	28.073	0	24.3172	1	23.8102	1	27.7754	0	24.7857	1	29.6713	0
Q96IV0	NGLY1	Peptide-N(4)-(N-acetyl-beta-glucosaminyl)asparagine amidase	4	4	74.389	5.8	0.242512	0.0773678	24.6993	1	27.1121	0	24.5936	1	27.1939	0	27.2996	0	28.0432	0
Q9UP83	COG5	Conserved oligomeric Golgi complex subunit 5	3	3	92.742	4.1	0.225616	0.140086	24.4705	1	24.9272	1	24.9326	1	28.0795	0	24.6063	1	28.0887	0
Q9Y6K9	IKBKG	NF-kappa-B essential modulator	2	2	48.197	5	0.188153	0.023608	24.7428	1	24.8682	1	23.7417	1	27.4671	0	27.4057	0	25.7099	1
Q07666	KHDRBS1	KH domain-containing, RNA-binding, signal transduction-associated protein 1	4	4	48.227	8.8	0.17944	0.111007	24.7428	1	27.7377	0	23.9489	1	27.3626	0	28.6689	0	27.8331	0
P10644	PRKAR1A	cAMP-dependent protein kinase type I-alpha regulatory subunit	7	6	42.981	19.9	0.164489	0.124055	27.3468	0	27.6685	0	23.5359	1	28.9005	0	28.4174	0	29.0451	0
P29966	MARCKS	Myristoylated alanine-rich C-kinase substrate	3	3	31.554	15.7	0.157568	0.23907	28.5655	0	29.5248	0	23.3309	1	29.5637	0	29.8876	0	29.9677	0
Q13123	IK	Protein Red	7	7	65.601	13.8	0.148416	0.0984736	27.8477	0	23.4523	1	25.2551	1	28.1038	0	28.5382	0	28.17	0

## Sheet: USP7
							Student's t-test (siRNA/Control)		LFQ Intensity (in log2 scale)
Protein IDs	Gene names	Protein names	Peptides	Unique peptides	Mol. weight [kDa]	Sequence coverage [%]	Fold Change	p-value	siRNA - 1 -	imputed (0=no/1=yes)	siRNA - 2 -	imputed (0=no/1=yes)	siRNA - 3 -	imputed (0=no/1=yes)	Control - 1 -	imputed (0=no/1=yes)	Control - 2 -	imputed (0=no/1=yes)	Control - 3 -	imputed (0=no/1=yes)
P33981	TTK	Dual specificity protein kinase TTK	2	2	97.071	2.3	5.04093	0.0006223	30.5326	0	30.946	0	30.5548	0	28.5637	0	27.948	0	28.5207	0
Q06546	GABPA	GA-binding protein alpha chain	2	2	51.295	5.9	3.16247	0.0458818	21.8707	0	21.9399	0	22.0286	0	19.4621	1	21.4017	0	19.9923	1
P47914	RPL29	60S ribosomal protein L29	2	2	17.752	14.5	3.05224	0.0496158	23.8083	0	24.4298	0	23.6416	0	21.2982	1	22.9056	0	22.8464	0
Q99496	RNF2	E3 ubiquitin-protein ligase RING2	4	3	37.655	15.5	2.90261	0.00270732	24.7371	0	25.2064	0	25.4436	0	23.7535	0	23.3962	0	23.6253	0
P16220	CREB1	Cyclic AMP-responsive element-binding protein 1	2	2	36.688	6.2	2.7204	0.0130749	21.8505	0	21.7441	0	21.8198	0	20.0423	1	21.0358	0	20.0048	1
P29966	MARCKS	Myristoylated alanine-rich C-kinase substrate	4	4	31.554	21.1	2.30931	0.00861569	24.6086	0	24.3786	0	24.1377	0	22.797	0	23.1766	0	23.5289	0
Q5W0B1	RNF219	RING finger protein 219	7	7	81.116	12.1	0.471226	0.00177926	23.2388	0	23.4656	0	23.6252	0	24.6769	0	24.5565	0	24.3527	0
Q9NR50	EIF2B3	Translation initiation factor eIF-2B subunit gamma	3	3	50.24	9.1	0.459734	0.0247326	20.5015	0	19.5948	1	20.061	1	21.5382	0	20.9562	0	21.0263	0
Q8IYI6	EXOC8	Exocyst complex component 8	3	3	81.798	5.4	0.353272	0.0465736	19.7618	1	20.6047	1	19.2514	1	22.0343	0	21.2439	0	20.8431	0
Q9H3Z4	DNAJC5	DnaJ homolog subfamily C member 5	2	2	22.149	20.2	0.352792	0.00351552	19.2449	1	20.0637	1	19.811	1	21.1526	0	21.2502	0	21.226	0
Q6P3W7	SCYL2	SCY1-like protein 2	4	4	103.71	6.8	0.341835	0.0139685	19.9295	1	20.4862	1	19.9785	1	22.3026	0	21.5329	0	21.2045	0
P46782	RPS5	40S ribosomal protein S5	2	2	22.876	13.2	0.337619	0.0395767	19.2496	1	20.0688	1	19.201	1	20.3661	0	21.8741	0	20.9788	0
O60291	MGRN1	E3 ubiquitin-protein ligase MGRN1	2	2	60.752	5.8	0.332089	0.00337132	19.9705	1	19.5609	1	20.1878	1	21.6647	0	21.1431	0	21.6824	0
Q7Z2Z2	EFTUD1	Elongation factor Tu GTP-binding domain-containing protein 1	3	3	125.43	5.4	0.331222	0.00420117	19.4203	1	18.9303	1	19.6885	1	20.7933	0	21.2529	0	20.7752	0
P10768	ESD	S-formylglutathione hydrolase	2	2	31.462	12.8	0.307714	0.000766426	20.0547	1	19.5931	1	19.6214	1	21.6383	0	21.2649	0	21.467	0
Q92974	ARHGEF2	Rho guanine nucleotide exchange factor 2	4	4	111.54	5.5	0.297392	0.00116287	20.0739	1	20.1078	1	19.9312	1	21.6429	0	22.1904	0	21.5282	0
P30419	NMT1	Glycylpeptide N-tetradecanoyltransferase 1	3	3	56.806	7.3	0.284616	0.0320435	19.2681	1	20.0584	1	18.1434	1	21.1269	0	20.849	0	20.9326	0
Q969Q5	RAB24	Ras-related protein Rab-24	3	3	23.124	19.7	0.258467	0.00411207	19.131	1	19.1738	1	20.1346	1	21.3771	0	21.401	0	21.5171	0
Q8IZ21	PHACTR4	Phosphatase and actin regulator 4	3	3	78.21	5.3	0.247433	0.0028323	19.5468	1	19.6063	1	19.0845	1	21.6186	0	21.7515	0	20.9121	0
Q92600	RQCD1	Cell differentiation protein RCD1 homolog	4	4	33.631	16.7	0.235076	0.00510811	19.1111	1	19.6392	1	20.3891	1	21.6868	0	21.8403	0	21.8789	0
Q12824	SMARCB1	SWI/SNF-related matrix-associated actin-dependent regulator of chromatin subfamily B member 1	3	3	44.141	12.7	0.229356	0.00498104	20.261	1	19.0835	1	20.1618	1	21.9379	0	21.9053	0	22.0361	0
P63162	SNRPN	Small nuclear ribonucleoprotein-associated protein N	2	2	24.614	12.1	0.203794	0.0142663	20.84	1	18.9508	1	19.6651	1	22.1807	0	22.0145	0	22.1452	0
Q9BTV4	TMEM43	Transmembrane protein 43	3	3	44.875	9.2	0.174523	0.00745126	18.9619	1	18.5917	1	20.2287	1	21.6134	0	21.8259	0	21.8986	0
P27105	STOM	Erythrocyte band 7 integral membrane protein	3	3	31.73	12.8	0.155116	0.00367113	18.9353	1	19.9056	1	20.2512	1	22.7554	0	22.0727	0	22.3298	0
Q93034	CUL5	Cullin-5	6	6	90.954	9.6	0.141237	0.000662034	19.3126	1	19.3879	1	19.9686	1	22.2725	0	22.7844	0	22.0836	0
Q8WU90	ZC3H15	Zinc finger CCCH domain-containing protein 15	4	4	48.602	11.7	0.128099	0.0482048	19.5406	1	19.1097	1	22.4653	0	23.3065	0	23.3558	0	23.3473	0
Q93009	USP7	Ubiquitin carboxyl-terminal hydrolase 7	9	9	128.3	10.3	0.0713318	0.0204188	22.2336	0	19.7702	1	18.8068	1	24.1454	0	24.1652	0	23.928	0
Q14118	DAG1	Dystroglycan	2	2	97.44	2.8	0.0108079	0.000848262	18.962	1	19.2765	1	21.2379	1	26.137	0	26.632	0	26.3028	0
O00255	MEN1	Menin	2	2	68.023	3.9	0.00371758	1.0958e-05	20.3726	1	20.2039	1	19.4734	1	28.17	0	27.8687	0	28.2255	0
Q9NWZ5	UCKL1	Uridine-cytidine kinase-like 1	2	2	61.14	3.3	0.491526	0.0332736	19.1673	1	19.9369	0	18.9057	1	20.4396	0	20.1882	1	20.456	0
P63172	DYNLT1	Dynein light chain Tctex-type 1	1	1	12.452	19.5	0.117769	0.037935	18.5002	1	19.0092	1	19.9502	1	23.1976	0	20.405	1	23.115	0
Q14240	EIF4A2	Eukaryotic initiation factor 4A-II	12	2	46.402	32.7	0.337502	0.0397567	20.6975	1	19.6128	1	19.7757	1	22.3148	0	21.5293	0	20.9429	1
P12955	PEPD	Xaa-Pro dipeptidase	3	3	54.548	6.9	0.329402	0.0103743	20.397	1	19.3844	1	20.381	1	21.5428	0	21.8707	0	21.555	1
O95208	EPN2	Epsin-2	2	2	68.481	3.4	0.252622	0.00338946	19.1908	1	19.4705	1	19.045	1	21.7964	0	20.8358	0	21.0289	1
P33992	MCM5	DNA replication licensing factor MCM5	2	2	82.285	2.7	0.317014	0.00400941	19.6897	1	19.4145	1	19.6688	1	21.7136	0	21.233	1	20.7985	0
Q96KP4	CNDP2	Cytosolic non-specific dipeptidase	2	2	52.878	4	0.369209	0.0145623	19.9568	1	19.2641	1	20.3014	1	21.6056	0	21.1854	0	21.0437	1
Q9ULJ1	ODF2L	Outer dense fiber protein 2-like	4	4	73.728	6	0.385117	0.0201104	19.5087	1	20.111	1	19.2256	1	21.2526	0	20.473	1	21.2496	0
O00743	PPP6C	Serine/threonine-protein phosphatase 6 catalytic subunit	2	2	35.144	5.9	0.421554	0.0199384	19.364	1	19.6057	1	19.9705	1	21.2314	0	21.1138	0	20.3337	1
Q8IWT6	LRRC8A	Volume-regulated anion channel subunit LRRC8A	2	2	94.198	2.2	0.408645	0.0093808	19.7396	1	19.0341	1	18.9217	1	20.6497	0	20.5964	1	20.3225	0
Q9C0G6	DNAH6	Dynein heavy chain 6, axonemal	1	1	475.98	0.3	0.301285	0.0471585	19.4879	1	18.6069	1	19.8542	1	20.5658	1	22.0187	0	20.5569	1
P23919	DTYMK	Thymidylate kinase	4	4	23.819	18.4	0.461119	0.0430467	20.2079	1	19.8891	1	19.5479	1	20.7696	1	21.6506	0	20.575	1
P53365	ARFIP2	Arfaptin-2	1	1	37.855	3.2	0.329404	0.00758158	18.8686	1	18.2211	1	19.0333	1	20.6358	0	19.9322	1	20.3613	1
Q8IV48	ERI1	3-5 exoribonuclease 1	1	1	40.063	4.3	0.490937	0.0134335	19.8089	1	19.9458	1	19.3296	1	20.4106	1	20.8857	0	20.8672	1
Q9UNX4	WDR3	WD repeat-containing protein 3	3	3	106.1	3.1	0.393133	0.00585545	19.0047	1	19.1389	1	19.6816	1	20.8697	0	20.3752	1	20.6209	1
O75391	SPAG7	Sperm-associated antigen 7	1	1	26.034	5.7	0.413489	0.00649142	19.4444	1	19.4409	0	18.8705	1	20.8208	1	20.3051	1	20.4521	1
P12109	COL6A1	Collagen alpha-1(VI) chain	2	2	108.53	2.2	0.382129	0.00449376	19.2937	1	19.0802	0	19.5358	1	20.9013	1	20.884	1	20.2881	1
Q16665	HIF1A	Hypoxia-inducible factor 1-alpha	1	1	92.669	1.1	0.490821	0.0421871	19.5849	1	20.3459	1	19.1605	0	20.7092	1	20.7932	1	20.6691	1
Q8NDZ2	SIMC1	SUMO-interacting motif-containing protein 1	4	4	96.837	4.9	3.68438	0.00590323	21.3584	0	21.1844	0	20.5902	1	18.9753	1	18.8289	1	19.6844	1
Q9UHB7	AFF4	AF4/FMR2 family member 4	2	2	127.46	1.8	3.64756	0.0403432	20.5012	1	21.2221	1	22.5809	0	19.8272	1	19.3746	1	19.5016	1
P35637	FUS	RNA-binding protein FUS	2	1	53.425	3	3.6401	0.0406368	22.2351	0	20.1583	1	20.7689	1	19.1246	1	19.0519	1	19.3939	1
Q8TAA9	VANGL1	Vang-like protein 1	2	2	59.974	5.3	2.61284	0.0173588	20.2418	1	20.8567	0	20.5328	1	18.5459	1	19.4867	1	19.4419	1
P53004	BLVRA	Biliverdin reductase A	1	1	33.428	3.4	2.23204	0.0307022	20.242	1	20.4126	1	20.9496	0	19.1189	1	19.0696	1	19.9406	1
Q66K74	MAP1S	Microtubule-associated protein 1S	2	2	112.21	2.7	3.9959	0.0303215	22.1168	0	20.6722	1	20.8039	1	19.9816	1	18.9188	1	18.6969	1
Q5VT66	MARC1	Mitochondrial amidoxime-reducing component 1	1	1	37.499	7.4	2.02563	0.019757	19.9601	1	19.9317	0	20.4765	1	18.8183	1	18.9935	1	19.5015	1
Q8IXQ3	C9orf40	Uncharacterized protein C9orf40	1	1	21.063	13.9	3.38992	0.0254572	19.8114	1	21.147	1	21.2456	0	19.0495	1	19.288	1	18.5828	1
Q9H7C9	AAMDC	Mth938 domain-containing protein	1	1	13.332	7.4	2.22894	0.012446	20.5483	1	20.3659	1	20.7738	0	19.0899	1	19.8777	1	19.2513	1
O43324	EEF1E1	Eukaryotic translation elongation factor 1 epsilon-1	1	1	19.81	6.3	2.77982	0.0123635	20.5953	1	20.7204	1	20.1712	0	19.3713	1	18.4291	1	19.2615	1
Q8N584	TTC39C	Tetratricopeptide repeat protein 39C	1	1	65.869	1.9	2.18562	0.019009	20.313	0	20.2381	1	20.1291	1	19.4975	1	18.5309	1	19.2677	1
P50990	CCT8	T-complex protein 1 subunit theta	47	47	59.62	63.7	0.735783	0.0161599	30.8987	0	31.1405	0	31.153	0	31.3805	0	31.6353	0	31.5044	0
Q00610	CLTC	Clathrin heavy chain 1	77	77	191.61	49.7	0.785614	0.00985508	29.6401	0	29.467	0	29.5531	0	30.0024	0	29.8076	0	29.8944	0
P11498	PC	Pyruvate carboxylase, mitochondrial	55	55	129.63	57	0.830921	0.0175166	29.4537	0	29.2993	0	29.2658	0	29.6193	0	29.6632	0	29.5381	0
P15311	EZR	Ezrin	34	25	69.412	50	1.39766	0.00665365	29.0053	0	29.203	0	28.9076	0	28.5257	0	28.6241	0	28.5171	0
P33993	MCM7	DNA replication licensing factor MCM7	33	33	81.307	53.3	0.667739	0.0458247	27.5073	0	27.9452	0	28.1286	0	28.608	0	28.4049	0	28.316	0
P07910	HNRNPC	Heterogeneous nuclear ribonucleoproteins C1/C2	13	13	33.67	34	1.32816	0.0439987	28.2662	0	28.3493	0	28.5307	0	27.9039	0	28.2015	0	27.8124	0
P46940	IQGAP1	Ras GTPase-activating-like protein IQGAP1	56	53	189.25	44.4	0.852087	0.0326979	27.9502	0	28.0199	0	27.9148	0	28.2074	0	28.2971	0	28.0732	0
P27694	RPA1	Replication protein A 70 kDa DNA-binding subunit	24	24	68.137	49.5	1.1974	0.0401449	28.1099	0	27.8508	0	28.0067	0	27.6818	0	27.6906	0	27.8154	0
Q9UNN5	FAF1	FAS-associated factor 1	28	28	73.953	36.6	1.31086	0.00167148	27.9401	0	27.932	0	28.0088	0	27.5857	0	27.4836	0	27.64	0
P62081	RPS7	40S ribosomal protein S7	11	11	22.127	58.8	1.93466	0.0137718	28.0068	0	28.5519	0	28.3419	0	27.1891	0	27.1825	0	27.6728	0
P63104	YWHAZ	14-3-3 protein zeta/delta	14	11	27.745	55.9	0.80479	0.0373904	27.2755	0	27.5891	0	27.434	0	27.6521	0	27.7853	0	27.8013	0
P14625	HSP90B1	Endoplasmin	26	24	92.468	32.8	1.24787	0.00480253	27.7162	0	27.5979	0	27.5264	0	27.2896	0	27.3151	0	27.2775	0
P06753	TPM3	Tropomyosin alpha-3 chain	17	9	32.95	42.1	0.828609	0.0457625	27.2087	0	27.1911	0	26.9518	0	27.3377	0	27.3476	0	27.4801	0
P26038	MSN	Moesin	31	23	67.819	44	1.4736	0.0154707	27.4277	0	27.2996	0	27.2822	0	26.9632	0	26.5262	0	26.8419	0
P07237	P4HB	Protein disulfide-isomerase	27	27	57.116	54.1	0.829826	0.0197989	27.0154	0	26.7745	0	26.8809	0	27.1811	0	27.1272	0	27.1699	0
P22626	HNRNPA2B1	Heterogeneous nuclear ribonucleoproteins A2/B1	12	12	37.429	39.9	1.34131	0.03476	27.2883	0	27.5287	0	27.1252	0	26.7572	0	26.9516	0	26.9625	0
Q9UNZ2	NSFL1C	NSFL1 cofactor p47	18	18	40.572	54.6	1.86833	0.0150017	27.2552	0	27.4123	0	27.5151	0	26.6248	0	26.7665	0	26.0861	0
Q14683	SMC1A	Structural maintenance of chromosomes protein 1A	41	41	143.23	34	0.785764	0.00121725	26.9195	0	26.8184	0	26.8642	0	27.2571	0	27.2335	0	27.1549	0
P07814	EPRS	Bifunctional glutamate/proline--tRNA ligase	41	41	170.59	31.9	0.792657	0.00477617	26.9435	0	26.9297	0	26.8663	0	27.333	0	27.2645	0	27.1475	0
P35241	RDX	Radixin	30	21	68.563	46	1.41786	0.0486553	27.3652	0	27.302	0	26.9124	0	26.7932	0	26.4683	0	26.807	0
Q86VP6	CAND1	Cullin-associated NEDD8-dissociated protein 1	36	34	136.37	34.2	0.810706	0.0392717	26.9804	0	26.9851	0	26.7189	0	27.2806	0	27.1989	0	27.1133	0
O60610	DIAPH1	Protein diaphanous homolog 1	31	31	141.35	30.3	0.741954	0.0471292	26.3262	0	26.2876	0	26.4303	0	26.7208	0	27.0551	0	26.56	0
Q9UNF1	MAGED2	Melanoma-associated antigen D2	20	19	64.953	31.8	1.37875	0.000815493	26.6309	0	26.7	0	26.6637	0	26.1677	0	26.1425	0	26.2943	0
Q8IWJ2	GCC2	GRIP and coiled-coil domain-containing protein 2	39	36	195.91	29.9	0.680651	0.0218379	26.0718	0	25.8265	0	26.2131	0	26.5201	0	26.7935	0	26.4629	0
O94973	AP2A2	AP-2 complex subunit alpha-2	22	15	103.96	35	1.15307	0.046958	26.1788	0	26.2343	0	26.0029	0	25.9388	0	25.9637	0	25.897	0
P42167	TMPO	Lamina-associated polypeptide 2, isoforms beta/gamma	15	6	50.67	43	1.44515	0.0093754	26.4707	0	26.2552	0	26.3778	0	25.7223	0	26.0242	0	25.7635	0
O94888	UBXN7	UBX domain-containing protein 7	15	15	54.862	29.2	1.5671	0.00561513	26.6169	0	26.4003	0	26.233	0	25.7688	0	25.8449	0	25.6923	0
Q9UQE7	SMC3	Structural maintenance of chromosomes protein 3	31	31	141.54	27	0.804968	0.00540095	25.9287	0	26.0482	0	25.9069	0	26.3449	0	26.255	0	26.2229	0
Q06210	GFPT1	Glutamine--fructose-6-phosphate aminotransferase [isomerizing] 1	20	20	78.806	34	1.43021	0.00187577	26.1452	0	26.1799	0	26.1782	0	25.5262	0	25.6609	0	25.7676	0
Q86Y82	STX12	Syntaxin-12	9	9	31.642	38.8	1.38196	0.0420853	26.3816	0	25.8452	0	26.0666	0	25.5759	0	25.6758	0	25.6415	0
O43852	CALU	Calumenin	6	6	37.106	23.5	1.33639	0.0495256	25.6535	0	25.9001	0	25.8981	0	25.2106	0	25.3483	0	25.6378	0
P62701	RPS4X	40S ribosomal protein S4, X isoform	13	13	29.597	46	1.8583	0.00870142	26.0305	0	26.3358	0	25.8338	0	25.2941	0	25.2835	0	24.9406	0
Q8TAT6	NPLOC4	Nuclear protein localization protein 4 homolog	13	13	68.119	27.1	1.30939	0.0032939	25.5886	0	25.7297	0	25.5935	0	25.2657	0	25.1698	0	25.3096	0
O94826	TOMM70A	Mitochondrial import receptor subunit TOM70	12	12	67.454	19.7	1.41903	0.000146235	25.5567	0	25.6272	0	25.6342	0	25.1261	0	25.1279	0	25.0495	0
Q15154	PCM1	Pericentriolar material 1 protein	19	19	228.53	10.7	0.662653	0.0349213	25.1847	0	24.6545	0	25.1805	0	25.738	0	25.5457	0	25.517	0
Q12906	ILF3	Interleukin enhancer-binding factor 3	16	16	95.337	19.4	0.734252	0.0426943	24.8667	0	24.5033	0	24.4815	0	25.2305	0	24.9419	0	25.016	0
Q96RQ3	MCCC1	Methylcrotonoyl-CoA carboxylase subunit alpha, mitochondrial	15	15	80.472	28	1.29914	0.0411292	25.1665	0	25.5093	0	25.3967	0	25.1315	0	24.9309	0	24.8775	0
Q68E01	INTS3	Integrator complex subunit 3	15	15	118.07	23.4	1.52453	0.00322055	25.6968	0	26.0097	0	25.7574	0	25.2113	0	25.2317	0	25.1958	0
Q12996	CSTF3	Cleavage stimulation factor subunit 3	12	12	82.921	22.9	1.40516	0.0333926	25.3669	0	25.3735	0	25.7996	0	24.9223	0	25.0256	0	25.1198	0
Q14203	DCTN1	Dynactin subunit 1	20	20	141.69	22	0.725905	0.0283485	25.0565	0	24.8293	0	25.2994	0	25.4938	0	25.5682	0	25.5096	0
Q8NCA5	FAM98A	Protein FAM98A	7	5	55.4	13.1	1.27918	0.0262821	25.4376	0	25.1983	0	25.2302	0	24.8174	0	24.9208	0	25.0622	0
Q02790	FKBP4	Peptidyl-prolyl cis-trans isomerase FKBP4	12	12	51.804	26.6	1.42096	0.0236151	25.4429	0	25.1357	0	25.4603	0	24.6805	0	24.8262	0	25.0115	0
Q15181	PPA1	Inorganic pyrophosphatase	4	4	32.66	19.7	0.748791	0.0327544	24.9185	0	24.5751	0	24.7033	0	25.2839	0	25.1678	0	24.9974	0
Q969G3	SMARCE1	SWI/SNF-related matrix-associated actin-dependent regulator of chromatin subfamily E member 1	5	5	46.649	16.8	1.42487	0.0129125	25.4164	0	25.1466	0	25.5232	0	24.7753	0	24.8599	0	24.9185	0
Q6L8Q7	PDE12	2,5-phosphodiesterase 12	9	9	67.351	18.9	1.29657	0.0181694	25.0777	0	25.2879	0	25.1565	0	24.9062	0	24.654	0	24.8377	0
P61962	DCAF7	DDB1- and CUL4-associated factor 7	7	7	38.926	28.4	1.39649	0.0210373	25.3709	0	25.1424	0	25.4325	0	24.7861	0	24.6955	0	25.0188	0
Q9UG63	ABCF2	ATP-binding cassette sub-family F member 2	14	14	71.289	21.5	1.17331	0.000550567	24.7248	0	24.654	0	24.6899	0	24.4581	0	24.4415	0	24.4774	0
P51784	USP11	Ubiquitin carboxyl-terminal hydrolase 11	11	10	109.82	14.8	1.59566	0.0458553	25.3051	0	25.0248	0	24.9875	0	24.8225	0	24.0886	0	24.3839	0
P33240	CSTF2	Cleavage stimulation factor subunit 2	6	4	60.959	18.5	1.67265	0.0377285	24.7342	0	25.22	0	25.3658	0	24.2461	0	24.662	0	24.1854	0
P04899	GNAI2	Guanine nucleotide-binding protein G(i) subunit alpha-2	8	5	40.45	23.7	1.33416	0.023297	24.4165	0	24.6393	0	24.6649	0	24.172	0	24.2981	0	24.0027	0
Q567U6	CCDC93	Coiled-coil domain-containing protein 93	12	12	73.197	21.2	1.30571	0.0151789	24.4598	0	24.4232	0	24.4139	0	24.1261	0	24.1549	0	23.8614	0
Q9BTE3	MCMBP	Mini-chromosome maintenance complex-binding protein	10	10	72.979	19.5	1.22824	0.0359319	24.4085	0	24.2907	0	24.338	0	23.8833	0	24.1885	0	24.0756	0
Q6P1J9	CDC73	Parafibromin	12	12	60.576	25.4	1.38979	0.031348	24.3874	0	24.438	0	24.3238	0	24.1771	0	23.6932	0	23.8543	0
Q96A33	CCDC47	Coiled-coil domain-containing protein 47	10	10	55.873	24.2	0.578555	0.033505	22.9301	0	23.4758	0	22.697	0	23.7331	0	24.0064	0	23.7318	0
P54578	USP14	Ubiquitin carboxyl-terminal hydrolase 14	8	8	56.068	19.8	0.599801	0.0259824	23.5176	0	23.1052	0	23.4726	0	23.765	0	24.284	0	24.2588	0
Q9UBU8	MORF4L1	Mortality factor 4-like protein 1	5	3	41.473	18.5	1.64762	0.0340651	24.0261	0	24.6791	0	24.1827	0	23.6877	0	23.6923	0	23.3467	0
Q08379	GOLGA2	Golgin subfamily A member 2	10	10	113.08	13.4	0.658393	0.000347808	23.5109	0	23.4919	0	23.6013	0	24.0559	0	24.1691	0	24.1881	0
Q9UNH7	SNX6	Sorting nexin-6	6	6	46.648	19.2	1.62231	0.0387873	23.7213	0	24.1763	0	24.4658	0	23.3142	0	23.575	0	23.3801	0
Q8TC12	RDH11	Retinol dehydrogenase 11	5	5	35.386	22.6	0.719422	0.0339336	23.2801	0	23.4353	0	23.5387	0	23.9586	0	24.0779	0	23.6428	0
P35611	ADD1	Alpha-adducin	7	7	80.954	13.4	0.58759	0.0427514	22.4695	0	22.8863	0	23.1931	0	23.602	0	23.895	0	23.3533	0
P30154	PPP2R1B	Serine/threonine-protein phosphatase 2A 65 kDa regulatory subunit A beta isoform	14	8	66.213	27	1.54526	0.0134691	23.8682	0	24.0145	0	24.3215	0	23.4532	0	23.5465	0	23.3209	0
P40938	RFC3	Replication factor C subunit 3	6	6	40.556	19.1	1.27195	0.0414792	23.6734	0	23.8067	0	23.7804	0	23.2526	0	23.3475	0	23.6192	0
Q9Y6Y8	SEC23IP	SEC23-interacting protein	7	7	111.08	11.6	0.544787	0.010858	22.9127	0	23.2758	0	22.7185	0	24.0147	0	23.8718	0	23.6492	0
Q12874	SF3A3	Splicing factor 3A subunit 3	8	8	58.848	23.2	0.752989	0.0464237	23.4568	0	23.2048	0	23.1729	0	23.6916	0	23.8795	0	23.4912	0
Q9UHD9	UBQLN2	Ubiquilin-2	8	3	65.695	19.4	1.36519	0.0121319	23.4292	0	23.5444	0	23.443	0	23.0568	0	23.171	0	22.8416	0
Q8IXH7	NELFCD	Negative elongation factor C/D	7	7	66.246	14.1	1.22764	0.00643028	23.6667	0	23.6568	0	23.5438	0	23.2775	0	23.2946	0	23.4074	0
Q8WX92	NELFB	Negative elongation factor B	8	8	65.697	21.2	1.38779	0.0466971	23.7709	0	23.7763	0	23.8534	0	23.0381	0	23.6064	0	23.3377	0
Q96EB6	SIRT1	NAD-dependent protein deacetylase sirtuin-1	5	5	81.68	9.6	0.671468	0.000260591	23.1947	0	23.2016	0	23.1016	0	23.7789	0	23.6718	0	23.771	0
O00203	AP3B1	AP-3 complex subunit beta-1	8	8	121.32	10	0.763004	0.0364653	23.2445	0	23.0382	0	23.1472	0	23.6907	0	23.5913	0	23.3187	0
Q49A26	GLYR1	Putative oxidoreductase GLYR1	5	5	60.556	10.5	1.67074	0.0219675	23.8891	0	23.6863	0	23.7393	0	23.3664	0	22.6938	0	23.0332	0
P46926	GNPDA1	Glucosamine-6-phosphate isomerase 1	4	4	32.668	14.9	0.771218	0.00129536	23.2325	0	23.1791	0	23.1314	0	23.4887	0	23.6134	0	23.5652	0
Q96S55	WRNIP1	ATPase WRNIP1	9	9	72.132	15.5	1.42816	0.0215998	23.5022	0	23.9762	0	23.789	0	23.2022	0	23.2939	0	23.2287	0
O95793	STAU1	Double-stranded RNA-binding protein Staufen homolog 1	9	9	63.182	19.1	0.64517	0.0129658	22.6209	0	22.5886	0	22.6595	0	23.5114	0	23.2512	0	23.0032	0
P11766	ADH5	Alcohol dehydrogenase class-3	4	4	39.724	13.1	0.657472	0.00767344	23.0325	0	22.6669	0	22.944	0	23.5378	0	23.5387	0	23.3819	0
Q14166	TTLL12	Tubulin--tyrosine ligase-like protein 12	5	5	74.403	12	1.3156	0.0109618	23.37	0	23.3903	0	23.356	0	23.0881	0	22.8034	0	23.0376	0
Q969U7	PSMG2	Proteasome assembly chaperone 2	5	5	29.396	18.9	0.704791	0.0453106	23.1187	0	23.0247	0	22.6787	0	23.2614	0	23.4214	0	23.6535	0
Q92995	USP13	Ubiquitin carboxyl-terminal hydrolase 13	8	7	97.326	15.1	0.732131	0.0303795	22.3577	0	22.4963	0	22.8115	0	23.0325	0	23.0317	0	22.9509	0
Q9ULH0	KIDINS220	Kinase D-interacting substrate of 220 kDa	10	10	196.54	7.2	0.780473	0.0328617	22.8195	0	23.0353	0	22.999	0	23.1473	0	23.4568	0	23.3225	0
P53990	IST1	IST1 homolog	5	5	39.75	16.2	0.662618	0.0325604	22.8644	0	22.3781	0	22.6388	0	22.9806	0	23.3492	0	23.3327	0
Q07820	MCL1	Induced myeloid leukemia cell differentiation protein Mcl-1	4	4	37.337	11.4	1.76769	0.0170793	23.1457	0	23.2548	0	23.7871	0	22.4715	0	22.6991	0	22.5514	0
Q96G74	OTUD5	OTU domain-containing protein 5	4	4	60.625	12.4	1.53294	0.00254619	23.0449	0	23.1543	0	23.129	0	22.5408	0	22.3271	0	22.6114	0
O00267	SUPT5H	Transcription elongation factor SPT5	5	5	121	7.5	1.36814	0.0205376	23.2517	0	23.5379	0	23.3352	0	22.7728	0	22.9209	0	23.0745	0
Q15370	TCEB2	Transcription elongation factor B polypeptide 2	5	5	13.133	42.4	0.707499	0.00120581	22.628	0	22.573	0	22.5424	0	22.9737	0	23.1604	0	23.1068	0
Q66GS9	CEP135	Centrosomal protein of 135 kDa	8	8	133.49	8.1	0.739793	0.0444775	22.7246	0	22.7336	0	22.7345	0	22.9906	0	23.4649	0	23.0416	0
Q15042	RAB3GAP1	Rab3 GTPase-activating protein catalytic subunit	6	6	110.52	6.6	0.572934	0.00652064	22.5984	0	22.6343	0	22.4656	0	23.4262	0	23.0936	0	23.5891	0
Q4V328	GRIPAP1	GRIP1-associated protein 1	6	6	95.988	12.2	0.685086	0.00677657	22.3161	0	22.0566	0	22.0259	0	22.7763	0	22.664	0	22.5952	0
O43776	NARS	Asparagine--tRNA ligase, cytoplasmic	5	5	62.942	12	1.48504	0.0069156	22.8065	0	23.0372	0	23.0006	0	22.4565	0	22.4697	0	22.2066	0
Q7Z3E5	ARMC9	LisH domain-containing protein ARMC9	6	6	91.761	10.2	0.746001	0.0157409	22.1996	0	22.182	0	22.0034	0	22.4205	0	22.5245	0	22.7083	0
Q9UK73	FEM1B	Protein fem-1 homolog B	6	6	70.263	12.4	1.54399	0.0274695	22.6056	0	23.2178	0	23.0633	0	22.3679	0	22.3354	0	22.3034	0
O43663	PRC1	Protein regulator of cytokinesis 1	4	4	71.606	6.3	1.69987	0.0406275	22.9857	0	22.613	0	23.359	0	22.0241	0	22.1469	0	22.4903	0
P40429	RPL13A	60S ribosomal protein L13a	3	3	23.577	14.8	1.58885	0.0263943	22.6725	0	23.0187	0	23.0376	0	22.163	0	22.023	0	22.5388	0
Q8WWY3	PRPF31	U4/U6 small nuclear ribonucleoprotein Prp31	7	7	55.455	19.6	0.662833	0.0364922	22.1122	0	21.9751	0	21.5147	0	22.531	0	22.3318	0	22.5189	0
Q92889	ERCC4	DNA repair endonuclease XPF	3	3	104.48	5.6	1.35411	0.0241902	22.768	0	22.8261	0	22.6675	0	22.1467	0	22.5354	0	22.2674	0
Q9Y5Q8	GTF3C5	General transcription factor 3C polypeptide 5	6	6	59.57	15.4	1.6257	0.0357454	22.7035	0	22.4501	0	22.6307	0	21.9302	0	21.5093	0	22.2416	0
Q8TBX8	PIP4K2C	Phosphatidylinositol 5-phosphate 4-kinase type-2 gamma	3	3	47.299	7.1	1.28009	0.0377772	22.4108	0	22.5453	0	22.7964	0	22.1789	0	22.2778	0	22.2269	0
P17655	CAPN2	Calpain-2 catalytic subunit	4	4	79.994	11	1.79483	0.024868	22.6284	0	22.8458	0	22.5553	0	21.3845	0	22.0852	0	22.0283	0
Q9NZ52	GGA3	ADP-ribosylation factor-binding protein GGA3	5	4	78.314	9.5	1.33446	0.0346043	22.0743	0	22.5229	0	22.3027	0	21.8335	0	21.8927	0	21.9249	0
P20073	ANXA7	Annexin A7	4	4	52.739	10	1.27633	0.0418023	22.3391	0	22.237	0	22.2083	0	21.8786	0	22.1177	0	21.7321	0
Q5VVQ6	YOD1	Ubiquitin thioesterase OTU1	3	3	38.322	19.3	1.4297	0.0310527	22.2963	0	22.6886	0	22.7238	0	22.2089	0	21.9503	0	22.0023	0
Q9NUY8	TBC1D23	TBC1 domain family member 23	3	3	78.321	5.4	1.57561	0.0387614	22.2432	0	21.9911	0	22.1554	0	21.808	0	21.1058	0	21.5082	0
P00568	AK1	Adenylate kinase isoenzyme 1	3	3	21.635	20.1	0.757258	0.0317242	21.6009	0	21.7465	0	21.6304	0	22.0734	0	22.2538	0	21.854	0
Q8WXI9	GATAD2B	Transcriptional repressor p66-beta	4	3	65.26	11	1.24874	0.00508909	21.9152	0	21.9586	0	21.8655	0	21.5514	0	21.6937	0	21.5327	0
P30279	CCND2	G1/S-specific cyclin-D2	2	2	33.067	6.9	1.469	0.0396351	22.0461	0	22.1124	0	22.581	0	21.836	0	21.5815	0	21.6575	0
Q6SZW1	SARM1	Sterile alpha and TIR motif-containing protein 1	4	4	79.387	7.2	1.37745	0.012762	22.0894	0	21.8549	0	21.9014	0	21.5373	0	21.329	0	21.5935	0
Q9UBV2	SEL1L	Protein sel-1 homolog 1	2	2	88.754	3.9	1.45148	0.0263925	22.2616	0	22.1015	0	22.1848	0	21.7788	0	21.3467	0	21.8098	0
Q9BUI4	POLR3C	DNA-directed RNA polymerase III subunit RPC3	2	2	60.611	5.2	1.45626	0.0221779	21.8826	0	21.8657	0	21.5114	0	21.0405	0	21.3317	0	21.2606	0
Q9NUQ8	ABCF3	ATP-binding cassette sub-family F member 3	3	3	79.744	4.8	1.3644	0.0468425	21.4618	0	21.749	0	21.5836	0	21.4162	0	20.9895	0	21.0439	0
A0MZ66	KIAA1598	Shootin-1	3	3	71.639	5.7	1.211	0.0237023	21.4241	0	21.2677	0	21.3074	0	21.138	0	20.9352	0	21.0974	0
Q96HR8	NAF1	H/ACA ribonucleoprotein complex non-core subunit NAF1	1	1	53.716	3	0.593278	0.0212041	19.551	1	20.0985	1	20.0726	1	20.6888	0	20.4743	1	20.8188	1
Q5JSH3	WDR44	WD repeat-containing protein 44	3	3	101.37	4.1	0.717074	0.0170067	20.8731	0	20.7141	0	20.9342	0	21.2488	0	21.5228	0	21.1892	0
Q9Y6N7	ROBO1	Roundabout homolog 1	4	4	180.93	3.5	1.94202	0.000940048	21.8722	0	21.5959	0	21.5314	0	20.6697	0	20.6839	0	20.7732	1
P68543	UBXN2A	UBX domain-containing protein 2A	1	1	29.278	5.4	1.86942	0.0367849	20.2474	1	20.4812	0	20.6325	1	19.9409	1	19.6808	1	19.0316	1
O75586	MED6	Mediator of RNA polymerase II transcription subunit 6	2	2	28.424	4.5	0.53655	0.0254068	19.8575	1	19.6625	1	20.4543	1	21.0845	0	20.8309	0	20.7535	1
Q15165	PON2	Serum paraoxonase/arylesterase 2	2	2	39.396	7.1	0.534753	0.0314326	19.6646	1	19.1838	1	18.984	1	20.5232	0	20.1555	0	19.8628	1
O95470	SGPL1	Sphingosine-1-phosphate lyase 1	2	2	63.523	3.3	0.534874	0.021463	19.3047	1	19.7382	1	20.0025	1	20.7737	0	20.314	1	20.6659	0
A6NDU8	C5orf51	UPF0600 protein C5orf51	1	1	33.62	4.8	0.540147	0.038562	19.3867	1	19.4027	1	19.8246	0	20.9368	1	20.1617	1	20.1812	1
Q86Y07	VRK2	Serine/threonine-protein kinase VRK2	2	2	58.14	5.5	0.534944	0.017394	18.7494	1	19.2814	1	19.2063	1	20.2627	0	19.9739	0	19.7081	1
Q92733	PRCC	Proline-rich protein PRCC	2	2	52.417	5.9	0.519044	0.0382085	18.9837	1	19.749	1	19.5896	1	19.978	1	20.5574	0	20.6251	1
Q6PII3	CCDC174	Coiled-coil domain-containing protein 174	2	2	53.957	3.6	0.597232	0.0472999	19.8077	1	20.2243	1	19.6566	0	20.9676	1	20.676	1	20.276	1
Q9NRR5	UBQLN4	Ubiquilin-4	5	1	63.852	11.6	0.553336	0.0480474	19.2516	1	19.6703	1	20.1728	1	20.5418	1	20.3061	0	20.8083	1
P41002	CCNF	Cyclin-F	2	2	87.639	2.8	0.528575	0.0333603	19.1283	0	19.6077	1	19.643	1	20.668	1	20.5593	1	19.9111	1
P30519	HMOX2	Heme oxygenase 2	2	2	36.032	9.8	0.639969	0.0492538	19.4513	1	19.1339	1	19.7942	1	20.1465	1	20.3043	0	19.8604	1
Q8NFR9	IL17RE	Interleukin-17 receptor E	1	1	74.809	1.6	0.546254	0.0453868	19.3016	1	18.2919	1	18.6274	0	19.5954	1	19.5108	1	19.7317	1
P53350	PLK1	Serine/threonine-protein kinase PLK1	2	2	68.254	3.6	0.0685747	0.38685	20.0307	1	18.8898	1	20.6452	1	19.4441	1	20.1055	1	31.6147	0
O60547	GMDS	GDP-mannose 4,6 dehydratase	3	3	41.949	14	0.147975	0.473387	20.1707	1	20.545	1	18.6619	1	19.0207	1	19.201	1	29.4256	0
P31947	SFN	14-3-3 protein sigma	3	1	27.774	10.5	0.297766	0.427099	19.9607	1	20.8532	1	19.0974	1	19.7494	1	19.861	1	25.5442	0
Q9H9S5	FKRP	Fukutin-related protein	1	1	54.567	2.2	0.209601	0.489583	26.2261	0	19.6885	1	20.1049	1	26.5203	0	20.1031	1	26.1588	0
Q3T8J9	GON4L	GON-4-like protein	2	1	248.62	1.2	0.40809	0.582523	25.0713	0	20.7626	1	19.0887	1	24.2023	0	24.1246	0	20.4749	1
Q04724	TLE1	Transducin-like enhancer protein 1	7	2	83.2	9.6	0.406678	0.409231	24.5348	0	24.8516	0	20.4953	1	24.7944	0	24.6659	0	24.3155	0
Q15043	SLC39A14	Zinc transporter ZIP14	3	3	54.212	9.1	0.266253	0.293607	24.4325	0	24.6398	0	19.8521	1	25.176	0	25.0633	0	24.4125	0
P68133	ACTA1	Actin, alpha skeletal muscle	15	1	42.051	33.7	0.116826	0.128389	20.4613	1	20.5408	1	20.7044	1	25.5787	0	24.9713	0	20.4492	1
Q86TJ2	TADA2B	Transcriptional adapter 2-beta	1	1	48.47	1.7	0.230494	0.305321	19.8805	1	19.6558	1	19.0926	1	20.0849	1	19.669	1	25.2266	0
O75912	DGKI	Diacylglycerol kinase iota	1	1	117	1.4	0.270461	0.388904	19.7735	1	20.1144	1	20.1054	1	19.6356	1	20.2482	1	25.769	0
P04279	SEMG1	Semenogelin-1	12	9	52.13	29.7	0.16264	0.165517	23.062	0	19.4337	1	19.6375	1	21.5482	0	25.0214	0	23.4244	0
P63151	PPP2R2A	Serine/threonine-protein phosphatase 2A 55 kDa regulatory subunit B alpha isoform	4	4	51.691	10.7	0.446512	0.632627	20.089	1	20.4434	1	24.4499	0	24.5732	0	24.6036	0	19.2951	1
P13942	COL11A2	Collagen alpha-2(XI) chain	1	1	171.79	0.5	0.123916	0.162381	20.0615	1	19.1475	1	24.7521	0	24.4007	0	23.7862	0	24.8119	0
Q15738	NSDHL	Sterol-4-alpha-carboxylate 3-dehydrogenase, decarboxylating	3	3	41.9	10.5	0.442439	0.0660389	22.3345	0	23.6978	0	23.6098	0	24.1442	0	24.3367	0	24.6906	0
Q712K3	UBE2R2	Ubiquitin-conjugating enzyme E2 R2	4	3	27.166	16.4	0.471611	0.548528	20.194	1	19.7301	1	20.2122	1	19.5627	1	24.4269	0	19.3997	1
Q6ICB0	DESI1	Desumoylating isopeptidase 1	2	2	18.262	9.5	0.168613	0.150597	20.7992	1	23.847	0	19.2947	1	23.0306	0	24.9067	0	23.7082	0
Q8NE09	RGS22	Regulator of G-protein signaling 22	1	1	147.16	0.6	0.46812	0.540043	19.6932	1	19.1986	1	20.7583	1	24.1181	0	19.486	1	19.3312	1
P06702	S100A9	Protein S100-A9	3	3	13.242	36	0.384171	0.36789	23.3863	0	23.838	0	19.7365	1	23.0584	0	24.4571	0	23.5858	0
Q9H583	HEATR1	HEAT repeat-containing protein 1	14	14	242.37	8.3	0.342418	0.388582	23.6319	0	19.467	1	23.9441	0	24.7484	0	22.5264	0	24.4068	0
P60604	UBE2G2	Ubiquitin-conjugating enzyme E2 G2	2	2	18.566	9.7	0.317544	0.327367	20.1452	1	20.0468	1	19.0714	1	19.6305	1	24.2699	0	20.3278	1
Q9Y508	RNF114	E3 ubiquitin-protein ligase RNF114	3	3	25.694	12.7	0.365983	0.393299	19.385	1	24.1009	0	23.3617	0	24.2739	0	23.9647	0	22.9594	0
Q9Y487	ATP6V0A2	V-type proton ATPase 116 kDa subunit a isoform 2	7	7	98.081	9.7	0.442466	0.303726	23.3259	0	20.2265	1	23.0587	0	23.4302	0	23.1688	0	23.5412	0
Q9UH62	ARMCX3	Armadillo repeat-containing X-linked protein 3	4	4	42.5	14.8	0.219598	0.126142	19.622	1	20.244	1	19.4301	1	22.9254	0	23.1894	0	19.7425	1
Q9UBV8	PEF1	Peflin	3	3	30.381	11.3	0.355495	0.311443	19.4656	1	23.3255	0	23.334	0	23.5566	0	23.604	0	23.4409	0
P37108	SRP14	Signal recognition particle 14 kDa protein	2	2	14.57	16.2	0.262598	0.23147	20.5846	1	24.2554	0	19.8939	1	23.1805	0	23.4624	0	23.8782	0
Q99715	COL12A1	Collagen alpha-1(XII) chain	1	1	333.14	0.3	0.496636	0.486667	19.9136	1	20.5128	1	20.5846	1	19.9129	1	20.1815	1	23.9458	0
P61586	RHOA	Transforming protein RhoA	2	2	21.768	16.6	0.438142	0.362259	23.5541	0	23.3333	0	19.9835	1	23.4185	0	23.3661	0	23.6579	0
P62873	GNB1	Guanine nucleotide-binding protein G(I)/G(S)/G(T) subunit beta-1	4	4	37.377	11.5	0.463798	0.448653	19.7284	1	23.6399	0	23.7338	0	23.4215	0	23.5929	0	23.413	0
Q16850	CYP51A1	Lanosterol 14-alpha demethylase	8	8	56.805	17.9	0.366321	0.251234	22.9815	0	22.8026	0	19.8061	1	23.3584	0	22.7218	0	23.8565	0
Q9UHC7	MKRN1	E3 ubiquitin-protein ligase makorin-1	3	3	53.349	6	0.278772	0.445033	19.0413	1	18.5368	1	23.3604	0	24.0563	0	19.0875	1	23.3232	0
P31151	S100A7	Protein S100-A7	4	4	11.471	41.6	0.434338	0.443184	19.6083	1	23.7947	0	23.2422	0	22.3648	0	23.8767	0	24.0131	0
Q13257	MAD2L1	Mitotic spindle assembly checkpoint protein MAD2A	3	3	23.51	12.2	0.353203	0.374401	23.3111	0	23.1589	0	18.7281	1	23.2474	0	23.181	0	23.274	0
P06748	NPM1	Nucleophosmin	4	4	32.575	20.1	0.308942	0.270555	21.7393	0	23.2348	0	19.1119	1	22.6793	0	24.1486	0	22.3418	0
Q86X29	LSR	Lipolysis-stimulated lipoprotein receptor	6	6	71.438	12.9	0.395454	0.29728	22.4484	0	23.0283	0	19.7364	1	22.8955	0	23.964	0	22.3688	0
P51668	UBE2D1	Ubiquitin-conjugating enzyme E2 D1	3	2	16.602	24.5	0.268257	0.236723	18.7411	1	19.8122	1	18.6527	1	23.4452	0	20.4815	1	18.9742	1
Q6NXE6	ARMC6	Armadillo repeat-containing protein 6	5	5	54.141	12.4	0.452146	0.295498	20.073	1	22.8127	0	23.0162	0	23.2726	0	23.034	0	23.0308	0
Q01469	FABP5	Fatty acid-binding protein, epidermal	2	2	15.164	13.3	0.16357	0.132967	23.1098	0	19.5459	1	18.6719	1	23.3331	0	22.4752	0	23.3554	0
Q96EI5	TCEAL4	Transcription elongation factor A protein-like 4	1	1	24.647	4.2	0.359796	0.253069	19.5027	1	20.3301	1	19.5597	1	23.2532	0	19.5681	1	20.9955	1
Q03933	HSF2	Heat shock factor protein 2	6	6	60.348	11.4	0.222252	0.117365	22.9195	0	19.4679	1	20.0527	1	23.4161	0	22.6606	0	22.8726	0
O95249	GOSR1	Golgi SNAP receptor complex member 1	4	4	28.612	18.8	0.276945	0.15791	19.6141	1	18.7843	1	19.7147	1	23.1755	0	19.696	1	20.7985	1
O94886	TMEM63A	CSC1-like protein 1	1	1	92.125	1.5	0.282441	0.249115	18.7252	1	19.3434	1	20.2379	1	23.8195	0	19.9165	1	20.0424	1
A6NEK1	ARRDC5	Arrestin domain-containing protein 5	1	1	38.382	2.6	0.448687	0.496943	19.5181	1	20.23	1	20.5687	1	24.2976	0	19.7165	1	19.7714	1
Q9HBU6	ETNK1	Ethanolamine kinase 1	2	2	50.968	6.4	0.433998	0.383262	22.9085	0	22.4577	0	19.1012	1	22.9371	0	22.1562	0	22.9869	0
P80303	NUCB2	Nucleobindin-2	2	2	50.195	5.7	0.258347	0.0867261	19.5726	1	22.4726	0	20.4691	1	23.0074	0	22.7062	0	22.6586	0
Q6P996	PDXDC1	Pyridoxal-dependent decarboxylase domain-containing protein 1	6	6	86.706	8.6	0.299401	0.158587	19.8644	1	19.8157	1	22.8531	0	22.6511	0	22.5982	0	22.5035	0
O15127	SCAMP2	Secretory carrier-associated membrane protein 2	1	1	36.648	3.6	0.46181	0.31721	22.9468	0	22.6109	0	19.9123	1	23.273	0	22.8546	0	22.6863	0
Q9UNK0	STX8	Syntaxin-8	3	3	26.906	15.3	0.44388	0.496403	22.712	0	19.2636	1	20.4963	1	23.0979	0	23.2915	0	19.5979	1
Q9UI36	DACH1	Dachshund homolog 1	4	4	78.675	7.6	0.189126	0.138905	19.7943	1	19.179	1	18.9642	1	22.765	0	23.2098	0	19.1705	1
Q6UVJ0	SASS6	Spindle assembly abnormal protein 6 homolog	7	7	74.396	15.5	0.491734	0.364406	19.4932	1	22.2939	0	22.5295	0	22.5698	0	22.7943	0	22.0247	0
O75400	PRPF40A	Pre-mRNA-processing factor 40 homolog A	4	4	108.8	6.1	0.351735	0.336933	19.2324	1	23.5649	0	20.2027	1	22.117	0	23.3757	0	22.0296	0
P62140	PPP1CB	Serine/threonine-protein phosphatase PP1-beta catalytic subunit	7	2	37.186	20.8	0.315865	0.175315	19.2311	1	22.6992	0	20.6245	1	22.5816	0	22.605	0	22.356	0
Q58FF6	HSP90AB4P	Putative heat shock protein HSP 90-beta 4	4	1	58.264	7.5	0.382637	0.335986	19.5675	1	20.811	1	18.7688	1	23.337	0	20.1294	1	19.8387	1
Q99614	TTC1	Tetratricopeptide repeat protein 1	2	2	33.526	7.9	0.355569	0.278822	22.5011	0	22.3261	0	18.8668	1	22.552	0	23.0012	0	22.6161	0
Q9HAD4	WDR41	WD repeat-containing protein 41	3	3	51.727	9.2	0.242343	0.188741	18.3465	1	20.2039	1	22.7752	0	22.7568	0	22.2524	0	22.4511	0
O95816	BAG2	BAG family molecular chaperone regulator 2	4	4	23.772	13.3	0.491864	0.301045	22.5542	0	20.0732	1	22.6593	0	22.5331	0	22.7063	0	23.1183	0
O15269	SPTLC1	Serine palmitoyltransferase 1	2	2	52.743	7.4	0.436868	0.482271	18.1829	1	19.7734	1	20.6263	1	23.2792	0	20.2871	1	18.6004	1
Q8TB52	FBXO30	F-box only protein 30	2	2	82.303	4.3	0.266558	0.0837838	22.3599	0	20.5103	1	19.612	1	22.7889	0	23.0465	0	22.3692	0
O95613	PCNT	Pericentrin	9	9	378.03	3.4	0.428646	0.253169	22.6366	0	19.9162	1	22.679	0	23.0414	0	22.8346	0	23.0223	0
Q7L5N1	COPS6	COP9 signalosome complex subunit 6	3	3	36.163	12.2	0.253499	0.203765	23.1433	0	18.8579	1	19.8863	1	22.7866	0	22.2397	0	22.8011	0
Q68D91	MBLAC2	Metallo-beta-lactamase domain-containing protein 2	5	5	31.371	25.1	0.449655	0.358764	19.3519	1	22.468	0	22.8247	0	22.483	0	22.9891	0	22.6319	0
P19784	CSNK2A2	Casein kinase II subunit alpha	4	4	41.213	16	0.467633	0.214357	22.2932	0	20.0505	1	22.1703	0	22.672	0	22.822	0	22.3097	0
P04035	HMGCR	3-hydroxy-3-methylglutaryl-coenzyme A reductase	2	2	97.475	2.8	0.330156	0.260648	22.411	0	19.8807	1	19.2453	1	23.428	0	20.8447	0	22.0607	0
P09661	SNRPA1	U2 small nuclear ribonucleoprotein A	6	6	28.415	32.9	0.429577	0.309366	22.3342	0	22.66	0	19.3991	1	22.7309	0	22.9179	0	22.4016	0
Q15051	IQCB1	IQ calmodulin-binding motif-containing protein 1	5	5	68.928	8	0.49326	0.362538	22.1369	0	19.3028	1	22.3396	0	22.581	0	22.045	0	22.2121	0
O95456	PSMG1	Proteasome assembly chaperone 1	3	3	32.854	12.2	0.37016	0.184229	19.4865	1	21.8599	0	22.2663	0	23.0737	0	22.3578	0	22.4826	0
Q9H6X2	ANTXR1	Anthrax toxin receptor 1	4	3	62.788	8.2	0.368869	0.164867	19.6864	1	22.5545	0	20.7393	1	22.2117	0	22.6621	0	22.4229	0
P62158	CALM1	Calmodulin	2	2	16.837	19.5	0.40632	0.366145	18.6048	1	19.9914	1	20.5809	1	20.4301	1	19.4276	1	23.2172	0
P19623	SRM	Spermidine synthase	4	4	33.824	10.6	0.26707	0.123127	22.4968	0	19.5485	1	19.6268	1	22.6809	0	22.2676	0	22.4378	0
Q99733	NAP1L4	Nucleosome assembly protein 1-like 4	6	4	42.823	18.4	0.320874	0.245826	19.2274	1	19.6936	1	19.9752	1	22.4148	0	22.5029	0	18.8982	1
P61081	UBE2M	NEDD8-conjugating enzyme Ubc12	3	3	20.9	16.4	0.332487	0.310587	19.2429	1	19.637	1	21.5367	0	22.6063	0	23.1706	0	19.4056	1
O14802	POLR3A	DNA-directed RNA polymerase III subunit RPC1	9	8	155.64	7	0.446902	0.45589	22.9378	0	18.7091	1	22.7095	0	22.9607	0	21.9832	0	22.8983	0
Q8IV38	ANKMY2	Ankyrin repeat and MYND domain-containing protein 2	3	3	49.298	7.9	0.289521	0.180186	18.8128	1	19.6382	1	22.2828	0	22.4033	0	21.3387	0	22.3566	0
Q9H0L4	CSTF2T	Cleavage stimulation factor subunit 2 tau variant	6	4	64.436	17.4	0.477043	0.295602	22.016	0	19.4433	1	22.0058	0	22.6286	0	22.2341	0	21.8058	0
Q7KZI7	MARK2	Serine/threonine-protein kinase MARK2	5	4	87.91	8.5	0.459759	0.0544453	20.9797	1	21.9224	0	20.5481	1	22.3978	0	22.3245	0	22.091	0
P40937	RFC5	Replication factor C subunit 5	3	3	38.496	11.2	0.296579	0.265303	19.5775	1	19.4197	1	20.1793	1	23.0113	0	22.6068	0	18.819	1
Q15369	TCEB1	Transcription elongation factor B polypeptide 1	3	3	12.473	19.6	0.409175	0.184261	22.3714	0	20.1004	1	20.2345	1	22.3197	0	22.6796	0	21.5746	0
Q14527	HLTF	Helicase-like transcription factor	6	6	113.93	7.9	0.310495	0.0707082	21.0975	0	21.9022	0	19.5742	1	22.4357	0	22.4585	0	22.7418	0
Q8NHH9	ATL2	Atlastin-2	5	5	66.228	10.3	0.348053	0.0955542	21.2094	0	19.4543	1	20.3257	1	21.1729	0	22.79	0	21.5945	0
Q9H6T3	RPAP3	RNA polymerase II-associated protein 3	3	3	75.718	6.2	0.338994	0.148535	19.7625	1	22.1155	0	19.3629	1	21.9298	0	22.2713	0	21.7218	0
Q96M89	CCDC138	Coiled-coil domain-containing protein 138	6	6	76.218	11.4	0.455032	0.261724	22.2819	0	19.8374	1	22.1858	0	23.138	0	21.9507	0	22.6243	0
Q75V66	ANO5	Anoctamin-5	1	1	107.19	1.2	0.418805	0.453976	20.7336	1	19.9132	1	19.3941	1	24.1983	0	19.7741	1	19.8355	1
O43172	PRPF4	U4/U6 small nuclear ribonucleoprotein Prp4	4	4	58.449	11.3	0.480201	0.448119	18.6188	1	22.2334	0	20.007	1	21.9747	0	22.0964	0	19.963	1
P20290	BTF3	Transcription factor BTF3	2	2	22.168	19.9	0.497273	0.536026	22.3125	0	19.4178	1	19.0054	1	21.5966	0	19.2566	1	22.9062	0
P35268	RPL22	60S ribosomal protein L22	2	2	14.787	19.5	0.325538	0.154213	19.5776	1	22.313	0	19.8572	1	21.888	0	22.8232	0	21.8939	0
O43290	SART1	U4/U6.U5 tri-snRNP-associated protein 1	3	3	90.254	3.8	0.266707	0.133044	18.8654	1	22.1114	0	19.7794	1	22.029	0	22.7397	0	21.7074	0
P04844	RPN2	Dolichyl-diphosphooligosaccharide--protein glycosyltransferase subunit 2	1	1	69.283	1.9	0.193723	0.124221	22.1287	0	18.3217	1	19.3435	1	21.8541	0	21.8635	0	23.18	0
Q9UPN4	CEP131	Centrosomal protein of 131 kDa	6	6	122.15	6.5	0.363604	0.331359	21.9564	0	22.2782	0	18.2167	1	22.1049	0	22.7084	0	22.0167	0
P09493	TPM1	Tropomyosin alpha-1 chain	11	3	32.708	32	0.445269	0.37961	19.9689	1	22.946	0	19.0522	1	21.5869	0	21.8333	0	22.0486	0
P20618	PSMB1	Proteasome subunit beta type-1	4	4	26.489	17.4	0.446181	0.277185	21.969	0	21.911	0	19.2817	1	22.2985	0	21.7163	0	22.6398	0
Q9BWU0	SLC4A1AP	Kanadaptin	2	2	88.813	2.9	0.44468	0.360711	19.837	1	21.2295	0	19.7366	1	22.4598	0	22.4666	0	19.3842	1
Q9UPT9	USP22	Ubiquitin carboxyl-terminal hydrolase 22	3	3	59.96	7.4	0.341851	0.179631	19.9828	1	19.4776	1	18.6231	1	20.3056	1	22.6191	0	19.8044	1
Q9H8S9	MOB1A	MOB kinase activator 1A	2	2	25.079	10.6	0.374563	0.157137	22.2119	0	20.0992	1	19.6814	1	21.8979	0	22.529	0	21.8159	0
O75175	CNOT3	CCR4-NOT transcription complex subunit 3	5	5	81.871	8.8	0.21765	0.0990307	21.3006	1	18.4265	1	19.5682	1	22.8842	0	22.1694	0	20.8414	1
Q6PEV8	FAM199X	Protein FAM199X	3	3	42.801	13.7	0.461342	0.419262	21.9755	0	18.3355	1	22.133	0	21.9014	0	21.9952	0	21.8957	0
Q9BZH6	WDR11	WD repeat-containing protein 11	3	3	136.68	4.1	0.471814	0.257081	22.0448	0	21.9386	0	19.5441	1	22.4186	0	22.1477	0	22.2124	0
Q9H3R5	CENPH	Centromere protein H	2	2	28.481	6.1	0.387831	0.190938	20.8591	1	19.6125	1	18.5954	1	22.1723	0	20.2862	1	20.7079	1
P55196	MLLT4	Afadin	3	3	206.8	2.2	0.489337	0.153234	21.8447	0	21.5063	0	20.3209	1	21.866	0	22.975	0	21.9242	0
P54764	EPHA4	Ephrin type-A receptor 4	3	3	109.86	4.8	0.319222	0.187835	22.2891	0	20.6559	1	18.7137	1	22.2364	0	22.3559	0	22.0085	0
Q13442	PDAP1	28 kDa heat- and acid-stable phosphoprotein	2	2	20.63	12.7	0.376213	0.239261	20.2198	1	19.7585	1	17.9691	1	22.1821	0	20.3493	1	19.6471	1
Q6PJG2	ELMSAN1	ELM2 and SANT domain-containing protein 1	1	1	114.99	0.9	0.344394	0.294126	19.8294	1	19.6218	1	18.4802	1	23.2555	0	19.6783	1	19.6112	1
Q86W56	PARG	Poly(ADP-ribose) glycohydrolase	2	2	111.11	2.9	0.488469	0.290005	21.3042	0	22.106	0	19.2721	1	21.7908	0	22.1018	0	21.8908	0
Q9H2J4	PDCL3	Phosducin-like protein 3	2	2	27.614	8.4	0.437869	0.277119	19.5188	1	21.7782	0	19.6504	1	22.1808	0	22.0344	0	20.3065	1
Q9UKZ1	CNOT11	CCR4-NOT transcription complex subunit 11	3	3	55.215	8.4	0.29609	0.124893	19.8886	1	19.8876	1	19.379	1	22.27	0	22.4568	0	19.696	1
Q12981	BNIP1	Vesicle transport protein SEC20	4	4	26.132	16.7	0.433583	0.277029	18.864	1	21.8716	0	21.5454	0	22.0264	0	22.1139	0	21.7575	0
Q9Y3L5	RAP2C	Ras-related protein Rap-2c	2	2	20.745	19.1	0.448696	0.292775	20.0293	1	18.8675	1	20.289	1	22.5836	0	20.0422	1	20.0287	1
Q9UKB1	FBXW11	F-box/WD repeat-containing protein 11	4	4	62.09	11.4	0.47626	0.177801	21.3279	0	19.3377	1	21.136	0	21.4649	0	21.5471	0	22.0001	0
P22735	TGM1	Protein-glutamine gamma-glutamyltransferase K	3	3	89.786	4.8	0.46762	0.349216	18.5929	1	19.3085	1	20.2926	1	22.2672	0	19.247	1	19.9696	1
P11047	LAMC1	Laminin subunit gamma-1	3	3	177.6	2.5	0.353786	0.140651	19.8552	1	21.9684	0	19.3114	1	22.0373	0	21.6706	0	21.9243	0
P51858	HDGF	Hepatoma-derived growth factor	4	3	26.788	15.8	0.476322	0.262762	19.2471	1	21.4692	0	21.5348	0	21.5915	0	22.4734	0	21.396	0
Q9H467	CUEDC2	CUE domain-containing protein 2	3	3	32.009	10.1	0.403044	0.0822281	20.6053	1	19.5091	1	19.381	1	21.5322	0	21.5817	0	20.3145	1
P21399	ACO1	Cytoplasmic aconitate hydratase	2	2	98.398	1.8	0.431439	0.0989259	20.8422	1	19.6087	1	19.5499	1	21.1854	0	20.5718	0	21.8819	0
Q96GM5	SMARCD1	SWI/SNF-related matrix-associated actin-dependent regulator of chromatin subfamily D member 1	5	3	58.232	11.1	0.417414	0.235696	22.2276	0	19.8987	1	19.3393	1	21.681	0	21.464	0	22.102	0
P13674	P4HA1	Prolyl 4-hydroxylase subunit alpha-1	4	4	61.049	10.9	0.455155	0.286799	20.21	1	20.3137	1	19.4769	1	22.1831	0	21.851	0	19.3731	1
P10321	HLA-C	HLA class I histocompatibility antigen, Cw-7 alpha chain	4	0	40.648	13.7	0.366103	0.204204	21.7716	0	18.6803	1	20.3891	1	22.1501	0	21.0568	0	21.9831	0
Q9Y5E1	PCDHB9	Protocadherin beta-9	1	1	87.098	1.5	0.377961	0.413874	18.3226	1	19.1319	1	20.5139	1	23.268	0	20.4813	1	18.4302	1
P27037	ACVR2A	Activin receptor type-2A	2	1	57.847	5.1	0.440972	0.127412	19.2287	1	19.8723	1	20.2894	1	21.6853	0	21.3143	1	19.9345	1
Q9UMS4	PRPF19	Pre-mRNA-processing factor 19	3	3	55.18	8.3	0.36301	0.104406	19.3691	1	20.5168	1	19.9136	1	20.2026	1	22.2495	0	21.7331	0
P09884	POLA1	DNA polymerase alpha catalytic subunit	4	4	165.91	2.9	0.266362	0.113592	18.9254	1	21.8086	1	19.0299	1	21.7812	0	21.919	0	21.7894	0
Q01664	TFAP4	Transcription factor AP-4	3	3	38.725	10.7	0.336496	0.0891374	18.6638	1	19.3668	1	19.3458	1	19.9058	1	22.0164	0	20.1682	1
Q7Z4H8	KDELC2	KDEL motif-containing protein 2	3	3	58.572	7.5	0.458369	0.149	19.8486	1	21.3931	0	19.3216	1	21.1007	0	21.3868	0	21.4522	0
Q9BQI3	EIF2AK1	Eukaryotic translation initiation factor 2-alpha kinase 1	2	2	71.106	3.3	0.482139	0.232229	20.1585	1	19.9099	1	19.8991	1	22.5213	0	20.4272	1	20.1765	1
Q2TAY7	SMU1	WD40 repeat-containing protein SMU1	3	3	57.543	7	0.485331	0.381087	18.885	1	19.7276	1	22.2384	0	20.6622	1	21.6521	0	21.6657	0
Q9UBB6	NCDN	Neurochondrin	3	3	78.863	4.8	0.320965	0.206288	21.8957	0	19.3275	1	18.3061	1	21.5146	0	21.1069	0	21.8264	0
Q13155	AIMP2	Aminoacyl tRNA synthase complex-interacting multifunctional protein 2	2	2	35.348	19.1	0.410903	0.227554	18.6745	1	20.3084	1	20.6686	1	21.8989	0	21.7522	0	19.8498	1
Q92896	GLG1	Golgi apparatus protein 1	2	2	134.55	1.8	0.457302	0.290872	20.6734	1	20.3122	1	19.0281	1	19.6133	1	22.2173	0	21.5694	0
Q96SB4	SRPK1	SRSF protein kinase 1	2	2	74.324	4.3	0.493934	0.213402	19.7282	1	21.7241	0	19.9195	1	21.1076	0	21.9865	0	21.3306	0
P33527	ABCC1	Multidrug resistance-associated protein 1	4	4	171.59	3.7	0.422939	0.221018	19.1237	1	22.0714	0	20.3885	1	21.6399	0	21.8977	0	21.7705	0
Q15438	CYTH1	Cytohesin-1	2	2	46.412	6.3	0.405454	0.164837	20.0534	1	19.7836	1	19.7127	1	22.2309	0	19.685	1	21.5409	0
O00443	PIK3C2A	Phosphatidylinositol 4-phosphate 3-kinase C2 domain-containing subunit alpha	3	3	190.68	3	0.423978	0.193341	21.8571	0	19.406	1	20.4855	1	21.9256	0	21.1624	0	22.3744	0
Q9NUD5	ZCCHC3	Zinc finger CCHC domain-containing protein 3	4	4	43.618	13.1	0.390488	0.29138	21.7102	0	19.4827	1	18.1633	1	21.5142	0	21.6088	0	20.3032	1
Q2TAL8	QRICH1	Glutamine-rich protein 1	3	3	86.435	4.4	0.266715	0.0613437	18.7498	1	19.7581	1	18.5285	1	21.4073	0	21.6894	0	19.6595	1
O75828	CBR3	Carbonyl reductase [NADPH] 3	4	2	30.85	16.6	0.336881	0.316577	18.2795	1	20.985	1	19.4574	1	22.1349	0	22.4016	0	18.8945	1
Q9UGP8	SEC63	Translocation protein SEC63 homolog	4	4	87.996	6.6	0.476871	0.129416	20.1046	1	20.2983	1	19.0879	1	21.7059	0	20.3174	1	20.6725	0
O75934	BCAS2	Pre-mRNA-splicing factor SPF27	3	3	26.131	24	0.493787	0.370118	20.0254	1	20.0485	1	21.1879	1	19.586	1	22.5623	0	22.1676	0
Q96A65	EXOC4	Exocyst complex component 4	4	4	110.5	6.3	0.48684	0.115233	19.9738	1	19.7996	1	21.2569	0	21.7864	0	20.962	0	21.3973	0
Q13188	STK3	Serine/threonine-protein kinase 3	3	2	56.3	7.1	0.381414	0.297521	20.2485	1	18.0571	1	20.0198	1	22.2071	0	21.2325	0	19.0575	1
O14757	CHEK1	Serine/threonine-protein kinase Chk1	3	3	54.433	6.1	0.345584	0.158511	18.3988	1	20.1815	1	19.4627	1	21.5963	0	21.6017	0	19.4437	1
Q16881	TXNRD1	Thioredoxin reductase 1, cytoplasmic	3	3	70.905	6.3	0.413174	0.0839731	19.8686	1	19.2704	1	21.1573	0	21.4068	0	21.3322	0	21.3828	0
P48059	LIMS1	LIM and senescent cell antigen-like-containing domain protein 1	1	1	37.251	3.7	0.317562	0.0556724	18.6209	1	19.078	1	19.2163	1	21.7597	0	19.7592	1	20.361	1
Q9NTX5	ECHDC1	Ethylmalonyl-CoA decarboxylase	3	3	33.698	10.1	0.482322	0.377852	18.8595	1	20.8007	1	19.7527	1	21.6369	0	21.8731	0	19.0587	1
O60256	PRPSAP2	Phosphoribosyl pyrophosphate synthase-associated protein 2	2	2	40.925	7.6	0.475102	0.393672	22.0505	0	18.8533	1	19.6962	1	20.0953	1	21.7918	0	21.934	0
P84077	ARF1	ADP-ribosylation factor 1	1	1	20.697	9.9	0.411513	0.145232	20.3644	1	19.7877	1	19.3441	1	20.2053	1	20.7733	1	22.3605	0
Q9UN37	VPS4A	Vacuolar protein sorting-associated protein 4A	3	2	48.897	6.9	0.301969	0.0692628	21.027	1	19.7361	1	19.3067	1	21.805	0	22.5414	0	20.9059	1
Q8NCM8	DYNC2H1	Cytoplasmic dynein 2 heavy chain 1	5	5	492.62	1.6	0.366176	0.0636326	21.1683	0	19.933	1	19.2214	1	21.56	0	21.6054	0	21.5056	0
Q5H9R7	PPP6R3	Serine/threonine-protein phosphatase 6 regulatory subunit 3	3	3	97.668	4.2	0.456014	0.12991	20.151	1	20.4399	1	19.3388	1	20.133	1	21.7496	0	21.4457	0
Q8IZX4	TAF1L	Transcription initiation factor TFIID subunit 1-like	2	2	207.3	2.2	0.36018	0.187392	18.8172	1	19.5685	1	20.8338	1	19.8754	1	22.3291	0	21.4346	0
O94901	SUN1	SUN domain-containing protein 1	2	2	90.063	2.6	0.434736	0.15187	19.7276	1	19.5992	1	18.8641	1	21.6058	0	19.4556	1	20.7349	1
Q92667	AKAP1	A-kinase anchor protein 1, mitochondrial	3	3	97.34	3.4	0.28906	0.0916157	20.1752	1	19.6054	1	18.1172	1	20.1417	1	21.9712	0	21.1565	0
Q8IZL8	PELP1	Proline-, glutamic acid- and leucine-rich protein 1	2	2	119.7	2.4	0.476124	0.245556	20.5762	1	21.2726	0	18.8129	1	20.7999	0	21.8046	0	21.2689	0
P62834	RAP1A	Ras-related protein Rap-1A	2	2	20.987	13.6	0.380321	0.224988	19.1607	1	19.5754	1	19.1783	1	22.5561	0	20.2177	1	19.3247	1
Q9Y4E5	ZNF451	Zinc finger protein 451	4	4	121.48	5.3	0.308609	0.0996231	19.1228	1	20.1023	1	18.9547	1	22.3032	0	21.1182	0	19.8469	1
P84103	SRSF3	Serine/arginine-rich splicing factor 3	2	2	19.329	18.3	0.476144	0.387866	18.9929	1	19.7289	1	19.6369	1	19.6303	1	22.676	0	19.2642	1
Q9NRD5	PICK1	PRKCA-binding protein	2	2	46.6	5.8	0.490033	0.185504	18.9959	1	20.0421	1	20.0864	1	21.7935	0	20.3755	1	20.0425	1
Q9H0B6	KLC2	Kinesin light chain 2	3	2	68.934	4.7	0.480084	0.160572	21.0682	0	19.3589	1	19.1953	1	20.7866	0	21.2168	0	20.7949	0
Q9HBM1	SPC25	Kinetochore protein Spc25	2	2	26.152	14.7	0.245603	0.0576541	19.5088	1	20.5547	1	17.9278	1	21.5042	0	21.3289	0	21.235	0
P38435	GGCX	Vitamin K-dependent gamma-carboxylase	3	3	87.56	5.7	0.46228	0.185972	21.09	0	19.1289	1	19.551	1	20.8326	1	21.7424	0	20.5344	1
P01834	IGKC	Ig kappa chain C region	3	3	11.609	49.1	0.49676	0.313759	19.8089	1	18.8276	1	20.2637	1	19.6698	1	22.1576	0	20.101	1
Q16775	HAGH	Hydroxyacylglutathione hydrolase, mitochondrial	2	2	33.805	7.5	0.44836	0.139966	19.8677	1	20.9481	0	18.8797	1	21.0566	0	21.4009	0	20.7097	1
P62304	SNRPE	Small nuclear ribonucleoprotein E	1	1	10.803	12	0.443735	0.157486	19.8587	1	19.6603	1	19.5687	1	21.1976	1	19.5792	1	21.8275	0
O00154	ACOT7	Cytosolic acyl coenzyme A thioester hydrolase	3	3	41.796	9.2	0.479506	0.201925	19.452	1	19.6356	1	20.0714	1	22.1199	0	20.0591	1	20.1611	1
P19174	PLCG1	1-phosphatidylinositol 4,5-bisphosphate phosphodiesterase gamma-1	2	2	148.53	2.2	0.431209	0.0946651	20.7088	1	18.9092	1	19.9256	1	21.209	0	20.6737	0	21.3015	0
Q9NQC3	RTN4	Reticulon-4	1	1	129.93	1.1	0.446893	0.0566187	20.5564	1	19.499	1	19.6997	1	20.5174	1	21.2167	0	21.507	1
Q15036	SNX17	Sorting nexin-17	2	2	52.901	7	0.432362	0.0833796	20.0886	1	20.4276	1	18.8777	1	20.8354	1	20.71	1	21.4775	0
Q9UIW2	PLXNA1	Plexin-A1	4	4	211.06	3.1	0.349664	0.0778413	19.4491	1	18.5132	1	19.7408	1	20.922	0	21.5626	0	19.7664	1
A6NHR9	SMCHD1	Structural maintenance of chromosomes flexible hinge domain-containing protein 1	3	3	226.37	1.6	0.384512	0.0989715	20.7144	1	19.0149	1	19.2585	1	21.3525	0	20.314	0	21.458	0
Q04656	ATP7A	Copper-transporting ATPase 1	2	2	163.37	2.6	0.450329	0.0787336	20.5495	0	19.4117	1	18.8888	1	20.7837	0	20.7567	0	20.7625	1
Q5T9S5	CCDC18	Coiled-coil domain-containing protein 18	2	2	168.96	1.4	0.477834	0.251194	19.3931	1	19.5915	1	19.6317	1	20.8283	1	21.8492	0	19.1351	1
Q6IA86	ELP2	Elongator complex protein 2	2	2	92.499	2.3	0.384536	0.136538	19.9357	1	19.7866	1	18.128	1	20.6748	1	19.8541	1	21.4579	0
P16615	ATP2A2	Sarcoplasmic/endoplasmic reticulum calcium ATPase 2	1	1	114.76	2	0.423587	0.118431	18.9265	1	20.1551	1	19.035	1	21.3714	0	20.7571	1	19.7059	1
Q10570	CPSF1	Cleavage and polyadenylation specificity factor subunit 1	2	2	160.88	2.1	0.475227	0.198404	19.7361	1	20.3879	1	19.9418	1	21.9948	0	21.5052	1	19.7856	1
P48147	PREP	Prolyl endopeptidase	2	2	80.699	4.2	0.441162	0.0599322	19.5838	1	19.527	1	19.0964	1	20.4715	1	21.3718	1	19.9057	0
Q9H1A4	ANAPC1	Anaphase-promoting complex subunit 1	1	1	216.5	0.7	0.471889	0.0957789	19.2191	1	19.8986	1	18.8488	0	19.6579	1	20.5679	1	20.9912	1
Q8IY47	KBTBD2	Kelch repeat and BTB domain-containing protein 2	1	1	71.33	1.6	0.448786	0.106138	18.5057	1	20.1299	1	19.3805	1	20.0336	1	21.0524	1	20.3977	0
Q53GT1	KLHL22	Kelch-like protein 22	2	2	71.666	3.3	0.426016	0.081523	18.5682	0	18.8522	1	20.0287	1	19.8116	1	20.5934	1	20.7373	1
Q9Y6R1	SLC4A4	Electrogenic sodium bicarbonate cotransporter 1	1	1	121.46	2.2	0.489507	0.0695441	19.4483	1	18.5043	0	19.0964	1	19.4478	1	20.1766	1	20.5164	1
Q6PID6	TTC33	Tetratricopeptide repeat protein 33	1	1	29.411	5	0.353259	0.0766796	18.6638	0	18.344	1	19.7706	1	20.0533	1	19.8817	1	21.3469	1
O43766	LIAS	Lipoyl synthase, mitochondrial	1	1	41.911	4.6	17.92	0.369407	32.4764	0	20.0185	1	20.3701	1	19.6143	1	21.026	1	19.7342	1
P68036	UBE2L3	Ubiquitin-conjugating enzyme E2 L3	11	11	17.861	74	3.24521	0.0588505	26.7367	0	28.8102	0	27.8857	0	25.7255	0	26.0416	0	26.5706	0
Q8IYT4	KATNAL2	Katanin p60 ATPase-containing subunit A-like 2	1	1	61.252	2.2	5.24161	0.383784	21.0339	1	19.1503	1	27.1856	0	19.9639	1	20.644	1	19.5919	1
O95399	UTS2	Urotensin-2	1	1	14.295	6.5	6.27811	0.342488	19.5577	1	19.5336	1	26.8511	0	19.4958	1	19.8719	1	18.6238	1
Q3L8U1	CHD9	Chromodomain-helicase-DNA-binding protein 9	1	1	326.02	0.8	4.02777	0.39029	25.6577	0	19.0609	1	20.3128	1	19.0161	1	20.6918	1	19.2936	1
Q13489	BIRC3	Baculoviral IAP repeat-containing protein 3	2	1	68.371	3.3	2.35857	0.608373	19.8051	1	25.6463	0	18.4724	1	19.4263	1	20.1769	1	20.6069	1
Q9P2P1	NYNRIN	Protein NYNRIN	1	1	208.36	0.7	6.10597	0.104199	20.7634	1	20.4316	1	24.2076	0	18.6464	1	19.2148	1	19.7109	1
Q8TF72	SHROOM3	Protein Shroom3	1	1	216.85	0.5	9.08288	0.293293	19.8849	1	27.8643	0	20.2854	1	18.7873	1	19.3863	1	20.3115	1
O43422	PRKRIR	52 kDa repressor of the inhibitor of the protein kinase	1	1	87.703	3.4	11.19	0.209738	19.9951	1	27.589	0	21.4976	1	19.3112	1	20.0154	1	19.3027	1
Q07666	KHDRBS1	KH domain-containing, RNA-binding, signal transduction-associated protein 1	7	7	48.227	19.6	2.04924	0.150483	24.7166	0	25.4644	0	24.472	0	23.9927	0	24.6361	0	22.9191	0
Q12873	CHD3	Chromodomain-helicase-DNA-binding protein 3	3	1	226.59	2	3.607	0.340549	24.7602	0	19.8399	1	19.6119	1	19.4955	1	19.006	1	20.158	1
P17600	SYN1	Synapsin-1	1	1	74.111	1.3	2.69031	0.574962	18.6654	1	25.8719	0	19.5909	1	18.7536	1	20.6084	1	20.4829	1
Q09028	RBBP4	Histone-binding protein RBBP4	8	3	47.655	24.2	2.37086	0.202756	23.9085	0	25.3664	0	25.7293	0	24.0942	0	24.5845	0	22.5893	0
P43487	RANBP1	Ran-specific GTPase-activating protein	4	4	23.31	16.4	2.16425	0.402883	23.9276	0	24.5215	0	24.2853	0	24.0606	0	24.5431	0	20.789	1
Q86UQ4	ABCA13	ATP-binding cassette sub-family A member 13	1	1	576.15	0.4	3.32635	0.415078	25.3961	0	19.5711	1	19.7753	1	19.898	1	19.7715	1	19.8712	1
P49006	MARCKSL1	MARCKS-related protein	1	1	19.529	7.7	2.81214	0.464139	19.4593	1	24.7972	0	19.7627	1	20.8353	1	20.056	1	18.6529	1
P20366	TAC1	Protachykinin-1	1	1	15.003	10.1	2.96588	0.368379	19.9345	1	20.94	1	24.8795	0	20.8811	1	20.4713	1	19.6961	1
Q13185	CBX3	Chromobox protein homolog 3	4	3	20.811	23.5	2.16123	0.115383	24.6093	0	24.5172	0	24.0318	0	22.6031	0	22.9113	0	24.3083	0
O43399	TPD52L2	Tumor protein D54	3	3	22.237	26.7	2.2139	0.148182	24.3797	0	24.31	0	24.7	0	23.5683	0	22.1222	0	24.2595	0
Q5TZA2	CROCC	Rootletin	1	1	228.52	0.4	3.46376	0.194862	20.3657	1	23.654	0	20.1148	1	19.2856	1	19.608	1	19.8639	1
P62913	RPL11	60S ribosomal protein L11	3	3	20.252	18.5	2.67827	0.257155	24.4164	0	23.7717	0	24.4594	0	20.7412	1	23.4151	0	24.2274	0
Q04323	UBXN1	UBX domain-containing protein 1	3	3	33.325	12.1	2.86058	0.311113	23.8561	0	23.862	0	24.002	0	19.7777	1	23.8099	0	23.5836	0
Q86X02	CDR2L	Cerebellar degeneration-related protein 2-like	1	1	53.01	3.7	3.7393	0.359596	24.8119	0	19.3584	1	19.3114	1	19.5127	1	19.4662	1	18.7945	1
Q9UHI6	DDX20	Probable ATP-dependent RNA helicase DDX20	5	5	92.239	8.6	2.43819	0.404194	23.4706	0	23.9066	0	23.3494	0	22.9985	0	24.2266	0	19.644	1
P26373	RPL13	60S ribosomal protein L13	6	6	24.261	28.9	2.28832	0.0841182	23.8469	0	24.7537	0	22.9736	0	22.5223	0	22.8379	0	22.6311	0
Q9BW83	IFT27	Intraflagellar transport protein 27 homolog	3	3	20.48	24.2	2.06835	0.0828438	24.2116	0	24.7535	0	23.4661	0	23.5733	0	22.6728	0	23.0396	0
P62942	FKBP1A	Peptidyl-prolyl cis-trans isomerase FKBP1A	2	2	11.951	25	3.31682	0.333614	23.3707	0	23.8838	0	23.308	0	22.9678	0	23.7124	0	18.6929	1
Q15365	PCBP1	Poly(rC)-binding protein 1	5	3	37.497	18.5	3.4767	0.320248	23.285	0	23.6333	0	22.099	1	19.7543	1	24.2395	0	19.6304	1
O43164	PJA2	E3 ubiquitin-protein ligase Praja-2	2	2	78.213	6.1	2.63191	0.374642	22.8852	0	24.1301	0	24.1209	0	23.087	0	24.1461	0	19.7149	1
O00487	PSMD14	26S proteasome non-ATPase regulatory subunit 14	3	3	34.577	17.4	2.23898	0.0558753	23.6844	0	23.4772	0	24.505	0	23.3052	0	22.2865	0	22.5864	0
O14830	PPEF2	Serine/threonine-protein phosphatase with EF-hands 2	1	1	86.517	1.2	2.65358	0.243042	20.5369	1	20.259	1	23.2542	0	20.0232	1	20.5594	1	19.2437	1
Q9NP97	DYNLRB1	Dynein light chain roadblock-type 1	3	3	10.921	38.5	3.15137	0.3829	23.6951	0	23.5546	0	24.0124	0	23.4576	0	18.7466	1	24.0899	0
Q9BT67	NDFIP1	NEDD4 family-interacting protein 1	3	3	24.899	12.7	2.32068	0.102601	23.752	0	23.0868	0	24.2282	0	22.5005	0	21.6454	0	23.2772	0
P04792	HSPB1	Heat shock protein beta-1	3	3	22.782	21	3.30127	0.290576	23.8289	0	23.4488	0	20.2325	1	22.3842	0	20.406	1	19.551	1
P16989	YBX3	Y-box-binding protein 3	5	5	40.089	22.8	3.29516	0.203245	24.1024	0	23.0322	0	22.8996	0	19.4944	1	22.6014	0	22.7773	0
P31025	LCN1	Lipocalin-1	3	3	19.25	17	2.66362	0.344023	21.6105	0	23.0776	0	24.5008	0	22.0428	0	23.1875	0	19.7184	1
Q8NF91	SYNE1	Nesprin-1	2	2	1011.1	0.4	2.93321	0.430863	20.2332	1	19.5491	1	24.9495	0	21.0184	1	19.2981	1	19.7578	1
O15042	U2SURP	U2 snRNP-associated SURP motif-containing protein	5	5	118.29	5.1	2.38889	0.394851	23.2614	0	23.0157	0	22.783	0	22.782	0	23.3488	0	19.1603	1
Q12830	BPTF	Nucleosome-remodeling factor subunit BPTF	2	2	338.26	0.6	2.94923	0.479179	20.681	1	25.4538	0	18.7577	1	19.7538	1	20.4664	1	19.9912	1
O15400	STX7	Syntaxin-7	4	4	29.815	22.2	2.43272	0.342889	23.1592	0	22.7716	0	23.1046	0	19.3578	1	22.8231	0	23.0068	0
Q13867	BLMH	Bleomycin hydrolase	1	1	52.562	2.4	2.52199	0.395622	23.5754	0	19.2706	1	19.51	1	19.3812	1	19.7226	1	19.2486	1
Q8N3F0	MTURN	Maturin	2	2	14.925	15.3	3.59148	0.0798638	20.2931	1	20.4918	1	22.4933	0	19.9703	1	18.8574	1	18.9166	1
P45973	CBX5	Chromobox protein homolog 5	3	3	22.225	11.5	2.03912	0.517531	20.1098	1	20.6682	1	23.5758	0	22.3345	0	19.7933	1	19.1421	1
Q99504	EYA3	Eyes absent homolog 3	3	3	62.662	8.2	3.09331	0.10185	22.8896	0	23.5168	0	23.0964	0	20.1613	1	22.7315	0	21.7225	0
Q9Y4P1	ATG4B	Cysteine protease ATG4B	3	3	44.294	11.7	2.40477	0.364094	22.5569	0	22.4092	0	23.1452	0	22.6776	0	22.6315	0	19.0046	1
Q5T8P6	RBM26	RNA-binding protein 26	7	7	113.6	8.1	2.64996	0.0820843	22.797	0	22.9815	0	22.8689	0	22.2144	0	21.9411	0	20.2739	1
Q9GZL7	WDR12	Ribosome biogenesis protein WDR12	2	2	47.707	9	2.13705	0.481073	22.3942	0	20.1854	1	22.6082	0	19.4806	1	19.4259	1	22.9945	0
Q9NQX7	ITM2C	Integral membrane protein 2C	2	2	30.223	12.4	3.55756	0.198055	23.1776	0	20.6268	1	19.333	1	19.9383	1	18.74	1	18.9664	1
Q8NBX0	SCCPDH	Saccharopine dehydrogenase-like oxidoreductase	3	3	47.151	8.4	4.20781	0.246582	20.9433	1	22.3191	0	22.9307	0	22.7986	0	18.3335	1	18.8419	1
P68366	TUBA4A	Tubulin alpha-4A chain	16	2	49.924	44.2	3.32663	0.0564599	20.4443	1	22.203	0	22.1865	0	19.5785	1	19.5932	1	20.4598	1
Q9BT25	HAUS8	HAUS augmin-like complex subunit 8	3	3	44.857	12.7	6.45528	0.0581259	22.3733	0	22.297	0	24.0107	0	21.4627	0	18.5683	1	20.5785	1
Q04726	TLE3	Transducin-like enhancer protein 3	7	3	83.416	11	3.3199	0.149731	22.2429	0	21.9977	0	22.5626	0	19.4235	1	19.7407	1	22.4455	0
Q8NC42	RNF149	E3 ubiquitin-protein ligase RNF149	3	3	43.164	7	4.35348	0.0771418	22.8249	0	22.144	0	22.554	0	19.0986	1	22.0553	0	20.0024	1
Q5VTB9	RNF220	E3 ubiquitin-protein ligase RNF220	2	2	62.765	4.2	3.07983	0.291402	19.1458	1	23.1232	0	19.8995	1	19.7055	1	19.5844	1	18.0101	1
Q9UKJ5	CHIC2	Cysteine-rich hydrophobic domain-containing protein 2	2	2	19.254	19.4	3.21135	0.206686	19.638	1	20.6433	1	23.2498	0	19.0009	1	19.4349	1	20.0458	1
Q15027	ACAP1	Arf-GAP with coiled-coil, ANK repeat and PH domain-containing protein 1	1	1	81.535	2.2	2.10272	0.271166	19.5882	1	20.0374	1	21.6715	0	18.731	1	20.4628	1	18.8865	1
P36915	GNL1	Guanine nucleotide-binding protein-like 1	2	2	68.66	3.1	2.3568	0.347878	23.3298	0	19.6683	1	20.7605	1	19.3246	1	19.9461	1	20.7774	1
Q9BQA1	WDR77	Methylosome protein 50	3	3	36.724	8.5	2.35119	0.380751	22.6016	0	19.9274	1	22.7252	0	22.2352	0	19.624	1	19.6949	1
Q8N806	UBR7	Putative E3 ubiquitin-protein ligase UBR7	3	3	47.998	7.8	2.36782	0.114294	22.5951	0	22.2952	0	22.1395	0	21.1999	0	22.0902	0	20.009	1
Q9NRL2	BAZ1A	Bromodomain adjacent to zinc finger domain protein 1A	4	4	178.7	3.9	2.32695	0.349407	22.4218	0	22.7582	0	21.1334	1	21.9203	0	21.9295	0	18.8083	1
Q9NZD2	GLTP	Glycolipid transfer protein	2	2	23.85	12.9	2.53817	0.247798	19.6949	1	19.7876	1	22.5524	0	19.0471	1	19.9939	1	18.9625	1
Q9UBQ5	EIF3K	Eukaryotic translation initiation factor 3 subunit K	1	1	25.059	6.9	2.29107	0.368247	19.2189	1	18.7908	1	22.3715	0	18.277	1	19.4455	1	19.0706	1
Q8NFZ5	TNIP2	TNFAIP3-interacting protein 2	1	1	48.699	5.1	2.48956	0.314076	20.2759	1	22.5847	0	18.8285	1	18.5807	1	19.6361	1	19.5246	1
Q13243	SRSF5	Serine/arginine-rich splicing factor 5	1	1	31.263	3.3	2.12957	0.298134	19.7397	1	20.3781	1	22.4984	0	20.2928	1	19.0597	1	19.9921	1
Q8TAQ2	SMARCC2	SWI/SNF complex subunit SMARCC2	11	2	132.88	9.2	2.91293	0.38978	23.0497	0	19.2912	1	22.7556	0	19.0055	1	19.2075	1	22.2561	0
Q92522	H1FX	Histone H1x	2	2	22.487	10.3	2.54342	0.349602	21.8066	0	22.4073	0	21.2332	1	19.4384	1	22.9122	0	19.0561	1
P67870	CSNK2B	Casein kinase II subunit beta	2	2	24.942	7.9	2.0125	0.306168	20.5424	1	22.7589	0	20.1153	1	20.0247	1	20.6301	1	19.7347	1
O15037	KHNYN	Protein KHNYN	7	7	74.533	16.8	2.34361	0.169262	21.8182	0	22.7992	0	21.6056	0	19.8047	1	21.9958	0	20.7364	0
Q8NDV3	SMC1B	Structural maintenance of chromosomes protein 1B	2	2	143.91	0.6	2.91515	0.0884097	22.1096	0	20.3518	1	22.2813	0	19.4263	1	20.3064	1	20.3793	1
P46934	NEDD4	E3 ubiquitin-protein ligase NEDD4	3	1	149.11	2.4	2.60767	0.227184	19.8283	1	22.62	0	20.6308	1	18.9375	1	19.3772	1	20.6161	1
Q9H201	EPN3	Epsin-3	2	1	68.221	3.5	2.08558	0.144355	20.9091	1	19.9945	1	21.6903	0	19.7146	1	19.2994	1	20.3986	1
Q6PD74	AAGAB	Alpha- and gamma-adaptin-binding protein p34	1	1	34.593	4.4	2.35765	0.120823	19.7529	1	20.5425	1	21.8816	0	19.3288	1	19.6784	1	19.4576	1
A6NCN2	KRT87P	Putative keratin-87 protein	12	2	29.117	35.7	4.09942	0.266842	20.0082	1	24.4659	0	19.624	1	18.9952	1	19.8859	1	19.1108	1
Q8IX01	SUGP2	SURP and G-patch domain-containing protein 2	2	2	120.21	3.3	2.18282	0.185885	21.2336	0	22.6858	0	21.275	1	21.5204	0	19.7193	1	20.5761	1
Q86X53	ERICH1	Glutamate-rich protein 1	1	1	48.984	3.8	2.10656	0.30812	20.1641	1	19.2174	1	22.1568	0	19.3808	1	20.0072	1	18.9256	1
Q7KYR7	BTN2A1	Butyrophilin subfamily 2 member A1	3	3	59.632	9.3	2.42157	0.217326	21.8412	0	21.85	0	21.8387	0	19.369	1	20.0688	1	22.2643	0
Q15843	NEDD8	NEDD8	1	1	9.0714	17.3	3.39669	0.180212	23.8984	0	20.7751	1	20.5252	1	20.0829	1	19.8208	1	20.0025	1
Q9BXK5	BCL2L13	Bcl-2-like protein 13	2	2	52.723	4.9	2.22674	0.335313	20.1323	1	19.7499	1	21.7027	0	19.3059	1	20.9129	1	17.9014	1
Q9NVH0	EXD2	Exonuclease 3-5 domain-containing protein 2	1	1	70.352	2.1	2.32589	0.261769	20.2917	1	22.3111	0	19.533	1	18.7488	1	19.5035	1	20.2303	1
Q68D85	NCR3LG1	Natural cytotoxicity triggering receptor 3 ligand 1	1	1	50.827	2.6	2.95736	0.0708076	19.9068	1	22.0923	0	21.1783	1	19.4178	1	19.6695	1	19.3972	1
Q9BUJ2	HNRNPUL1	Heterogeneous nuclear ribonucleoprotein U-like protein 1	3	3	95.737	4.2	2.15451	0.121691	21.7736	0	21.8633	0	21.6473	0	21.1574	0	21.2723	0	19.5325	1
Q01130	SRSF2	Serine/arginine-rich splicing factor 2	1	1	25.476	3.6	2.32919	0.333207	20.1588	1	22.7064	0	18.9838	1	19.3339	1	19.1688	1	19.6867	1
P42357	HAL	Histidine ammonia-lyase	2	2	72.697	4	2.1448	0.471331	19.2779	1	18.5443	1	22.7841	0	19.7336	1	19.3539	1	18.2163	1
P42166	TMPO	Lamina-associated polypeptide 2, isoform alpha	13	4	75.491	25.2	2.15922	0.260954	20.6824	1	21.9538	0	21.7234	0	18.8386	1	21.1762	0	21.0132	0
P32926	DSG3	Desmoglein-3	1	1	107.53	2.4	2.98645	0.350327	19.8801	1	24.1437	0	20.0396	1	20.8396	1	19.327	1	19.1615	1
O75909	CCNK	Cyclin-K	2	2	64.239	4.7	2.11697	0.192627	21.6295	0	21.6079	0	21.6644	0	21.0173	0	19.192	1	21.4465	0
Q96DH6	MSI2	RNA-binding protein Musashi homolog 2	1	1	35.196	4.6	2.01453	0.193508	19.027	1	20.6512	1	20.9969	0	19.0343	1	18.9499	1	19.6596	1
Q9Y3P9	RABGAP1	Rab GTPase-activating protein 1	2	2	121.74	2.1	2.23833	0.215288	20.683	1	18.7913	1	21.2725	0	19.5786	1	18.9484	1	18.7326	1
O43237	DYNC1LI2	Cytoplasmic dynein 1 light intermediate chain 2	1	1	54.099	2.4	2.13729	0.210519	22.2207	0	19.9529	1	20.1372	1	19.5951	1	19.8926	1	19.5357	1
Q96EQ0	SGTB	Small glutamine-rich tetratricopeptide repeat-containing protein beta	1	1	33.429	5.3	2.49583	0.0575572	20.7641	1	20.5473	1	20.9888	0	19.9086	1	19.952	1	18.4811	1
Q8N3R9	MPP5	MAGUK p55 subfamily member 5	1	1	77.293	1.8	2.16386	0.276792	18.7856	1	20.0986	1	21.5548	0	19.453	1	19.3696	1	18.2755	1
P55957	BID	BH3-interacting domain death agonist	1	1	21.994	7.7	2.21528	0.245362	20.3764	1	20.485	1	22.2292	0	20.6204	1	18.7104	1	20.3174	1
Q15776	ZKSCAN8	Zinc finger protein with KRAB and SCAN domains 8	4	4	65.815	7.6	2.25386	0.164189	20.0346	1	21.5516	0	19.3942	1	19.3892	1	18.6415	1	19.4324	1
O95302	FKBP9	Peptidyl-prolyl cis-trans isomerase FKBP9	2	2	63.083	4.6	2.02008	0.259247	21.6083	0	19.3037	1	20.2267	1	18.7831	1	20.0916	1	19.2209	1
P05090	APOD	Apolipoprotein D	2	2	21.275	9.5	2.1576	0.35853	20.7662	1	22.829	0	19.1554	1	19.8387	1	20.0057	1	19.5779	1
Q15833	STXBP2	Syntaxin-binding protein 2	2	2	66.452	5.1	2.09414	0.117997	21.3823	1	20.8595	0	20.9021	0	20.9808	0	19.6607	1	19.3034	1
Q9NVF7	FBXO28	F-box only protein 28	2	2	41.149	6.2	2.36092	0.273061	22.1003	0	20.696	1	19.6147	1	18.2631	1	20.4036	0	20.0262	1
Q9H900	ZWILCH	Protein zwilch homolog	2	2	67.213	3.9	2.47373	0.158838	20.4209	1	20.4881	1	21.6155	0	19.1609	1	20.7978	0	18.6457	1
P48594	SERPINB4	Serpin B4	10	1	44.853	23.6	3.31693	0.191756	19.1832	1	22.7604	0	20.0497	1	18.8675	1	19.3698	1	18.5664	1
O95235	KIF20A	Kinesin-like protein KIF20A	2	2	100.28	2.5	2.84179	0.0675523	21.4809	0	20.8571	0	20.6641	0	18.4659	1	19.6551	1	20.3608	0
P28288	ABCD3	ATP-binding cassette sub-family D member 3	1	1	75.475	2.1	2.118	0.0602726	19.702	1	20.3337	1	20.4724	0	19.4155	1	18.4008	1	19.4437	1
Q14315	FLNC	Filamin-C	9	2	291.02	3	2.15339	0.148326	19.9519	1	20.9489	1	20.2503	0	19.034	1	18.4804	1	20.3169	1
Q01831	XPC	DNA repair protein complementing XP-C cells	1	1	105.95	2	2.0419	0.194423	20.5778	1	21.4822	1	20.0564	0	18.7131	1	20.4685	1	19.8451	1
O00124	UBXN8	UBX domain-containing protein 8	1	1	30.541	8.1	2.2015	0.181932	21.0911	0	20.2039	1	20.727	1	18.4505	1	19.4362	1	20.7197	1
Q15750	TAB1	TGF-beta-activated kinase 1 and MAP3K7-binding protein 1	1	1	54.643	2.2	2.04408	0.104819	20.136	1	21.1486	0	20.9973	1	19.9439	1	18.9912	1	20.2525	1
Q9NQT5	EXOSC3	Exosome complex component RRP40	1	1	29.572	5.5	3.17686	0.132238	19.8985	1	21.3782	1	21.1835	1	17.8547	1	20.46	0	19.1426	1
Q9Y277	VDAC3	Voltage-dependent anion-selective channel protein 3	1	1	30.658	4.6	2.0638	0.348381	20.0604	0	19.0744	1	21.3741	1	19.0069	1	17.9306	1	20.4356	1
O43548	TGM5	Protein-glutamine gamma-glutamyltransferase 5	1	1	80.777	2.1	2.29907	0.155845	20.7952	0	19.857	1	19.4425	1	18.0635	1	18.5076	1	19.9204	1
Q9UJ70	NAGK	N-acetyl-D-glucosamine kinase	1	1	37.375	4.9	2.24169	0.138716	19.565	0	20.6387	1	21.0665	1	19.4378	1	19.9259	1	18.4128	1
O15118	NPC1	Niemann-Pick C1 protein	1	1	142.17	0.9	2.19536	0.149373	19.7746	1	20.9878	1	21.0667	1	19.5926	1	18.5912	1	20.2419	0
Q86WR7	PROSER2	Proline and serine-rich protein 2	1	1	45.801	3	2.52715	0.132998	19.8674	1	19.9715	1	20.0789	1	19.6618	1	18.9665	1	17.2769	0
P62979	RPS27A	Ubiquitin-40S ribosomal protein S27a	19	19	17.965	55.1	1.11845	0.593319	35.9492	0	36.5904	0	36.8915	0	36.2728	0	36.3415	0	36.3323	0
P08107	HSPA1A	Heat shock 70 kDa protein 1A	62	37	70.051	89.5	0.95137	0.605649	33.5629	0	33.2167	0	33.2686	0	33.2898	0	33.4453	0	33.5288	0
P22314	UBA1	Ubiquitin-like modifier-activating enzyme 1	66	66	117.85	65.6	1.16306	0.801797	32.3806	0	34.0059	0	32.011	0	32.1991	0	33.6353	0	31.9094	0
P11142	HSPA8	Heat shock cognate 71 kDa protein	51	33	70.897	70.1	1.11102	0.514477	32.6723	0	32.1548	0	32.5437	0	32.4766	0	32.0169	0	32.4216	0
P08670	VIM	Vimentin	53	48	53.651	89.1	1.15886	0.564126	31.2249	0	30.5072	0	31.5936	0	31.094	0	30.699	0	30.8946	0
P08238	HSP90AB1	Heat shock protein HSP 90-beta	46	26	83.263	51	0.930528	0.401337	30.4488	0	30.6671	0	30.5956	0	30.8405	0	30.6523	0	30.5304	0
Q16777	HIST2H2AC	Histone H2A type 2-C	7	3	13.988	58.1	0.979599	0.969351	30.3074	0	31.2607	0	29.8613	0	29.3926	0	31.4456	0	30.6803	0
Q5VTE0	EEF1A1P5	Putative elongation factor 1-alpha-like 3	21	11	50.184	42.6	1.10339	0.162984	30.4119	0	30.4345	0	30.6124	0	30.2985	0	30.4515	0	30.2828	0
P55072	VCP	Transitional endoplasmic reticulum ATPase	62	62	89.321	69	1.04959	0.683199	30.5851	0	30.5091	0	30.224	0	30.1772	0	30.5745	0	30.357	0
P23396	RPS3	40S ribosomal protein S3	26	26	26.688	81.5	0.939763	0.634482	30.4243	0	29.983	0	30.4007	0	30.5064	0	30.1696	0	30.4009	0
P63261	ACTG1	Actin, cytoplasmic 2	23	1	41.792	60.3	1.0239	0.835777	30.3229	0	30.0238	0	30.4999	0	30.1616	0	30.2038	0	30.379	0
P11021	HSPA5	78 kDa glucose-regulated protein	40	38	72.332	52.1	1.06298	0.609001	29.6904	0	30.1344	0	30.1678	0	29.9417	0	29.957	0	29.8297	0
P05165	PCCA	Propionyl-CoA carboxylase alpha chain, mitochondrial	50	50	80.058	56	1.0213	0.930903	29.6008	0	30.2449	0	29.5867	0	29.7377	0	30.2293	0	29.3742	0
P52292	KPNA2	Importin subunit alpha-1	23	23	57.861	63.7	0.829481	0.28437	29.4	0	29.203	0	29.8943	0	29.7472	0	29.6537	0	29.9056	0
P17066	HSPA6	Heat shock 70 kDa protein 6	16	2	71.027	18.8	0.525481	0.154822	29.6145	0	28.1915	0	29.149	0	30.0971	0	29.2816	0	30.3611	0
P54577	YARS	Tyrosine--tRNA ligase, cytoplasmic	47	47	59.143	64.4	0.725913	0.144322	29.5595	0	28.8326	0	28.7695	0	29.5524	0	29.4586	0	29.537	0
P11940	PABPC1	Polyadenylate-binding protein 1	30	20	70.67	44.2	1.05488	0.246371	29.2276	0	29.3041	0	29.2566	0	29.2045	0	29.2653	0	29.0873	0
P50991	CCT4	T-complex protein 1 subunit delta	25	25	57.924	53.1	0.829897	0.121149	29.1499	0	28.8659	0	28.7035	0	29.1123	0	29.159	0	29.2549	0
P07195	LDHB	L-lactate dehydrogenase B chain	19	18	36.638	44	0.769294	0.183566	29.255	0	28.7062	0	29.199	0	29.5076	0	29.1273	0	29.6604	0
P07900	HSP90AA1	Heat shock protein HSP 90-alpha	45	30	84.659	49.6	0.972919	0.760803	28.8832	0	29.1872	0	29.1164	0	29.2564	0	29.0574	0	28.9918	0
P06733	ENO1	Alpha-enolase	27	25	47.168	65.9	0.988993	0.888532	29.0803	0	29.1161	0	29.341	0	29.1153	0	29.1372	0	29.3328	0
P54727	RAD23B	UV excision repair protein RAD23 homolog B	22	18	43.171	59.2	1.00747	0.97211	29.2533	0	28.7231	0	28.7183	0	28.8555	0	28.5102	0	29.2967	0
P30153	PPP2R1A	Serine/threonine-protein phosphatase 2A 65 kDa regulatory subunit A alpha isoform	32	26	65.308	54.2	0.979363	0.887591	29.0505	0	28.9113	0	28.4291	0	28.7019	0	28.9306	0	28.8487	0
P13639	EEF2	Elongation factor 2	37	36	95.337	49.3	1.02708	0.798824	29.2117	0	28.8753	0	28.836	0	28.9824	0	28.7867	0	29.0382	0
P50502	ST13	Hsc70-interacting protein	12	12	41.331	25.2	1.03573	0.872955	29.1193	0	28.4105	0	29.4068	0	28.971	0	28.881	0	28.9326	0
P13010	XRCC5	X-ray repair cross-complementing protein 5	37	36	82.704	64.9	0.997808	0.987124	28.5107	0	28.7075	0	28.619	0	28.3336	0	28.9372	0	28.576	0
O15020	SPTBN2	Spectrin beta chain, non-erythrocytic 2	35	28	271.32	20.3	0.844691	0.298037	29.147	0	29.2276	0	29.3964	0	29.2808	0	29.8789	0	29.3417	0
Q01082	SPTBN1	Spectrin beta chain, non-erythrocytic 1	96	86	274.61	46	0.817615	0.268166	28.5256	0	28.9169	0	28.7516	0	28.8117	0	29.4126	0	28.8412	0
P08195	SLC3A2	4F2 cell-surface antigen heavy chain	25	25	67.993	41.6	0.945711	0.806624	28.2983	0	29.0434	0	28.3256	0	28.6102	0	28.9742	0	28.3246	0
P07437	TUBB	Tubulin beta chain	21	5	49.67	53.2	1.21425	0.249995	28.6691	0	28.4111	0	28.9051	0	28.215	0	28.6849	0	28.2453	0
P13797	PLS3	Plastin-3	34	31	70.81	53.3	1.12841	0.435202	29.1246	0	28.5598	0	28.6065	0	28.6062	0	28.4294	0	28.7325	0
P35221	CTNNA1	Catenin alpha-1	41	33	100.07	55.6	0.963626	0.883962	28.1036	0	28.7633	0	27.9465	0	28.1998	0	28.7808	0	27.9933	0
Q8WUM4	PDCD6IP	Programmed cell death 6-interacting protein	48	48	96.022	52.5	0.785878	0.0893552	28.2635	0	28.0749	0	28.5989	0	28.607	0	28.6997	0	28.6734	0
P78371	CCT2	T-complex protein 1 subunit beta	36	36	57.488	60.6	0.761992	0.0604756	28.1582	0	28.0402	0	28.3774	0	28.3973	0	28.7922	0	28.5627	0
Q99832	CCT7	T-complex protein 1 subunit eta	30	30	59.366	59.5	0.782272	0.0895303	28.334	0	27.992	0	27.8457	0	28.5317	0	28.3962	0	28.3065	0
P62258	YWHAE	14-3-3 protein epsilon	21	19	29.174	71	0.916324	0.424111	28.4367	0	28.6246	0	28.2264	0	28.4652	0	28.7209	0	28.4798	0
O43175	PHGDH	D-3-phosphoglycerate dehydrogenase	20	20	56.65	42.2	0.978993	0.930157	28.006	0	28.6271	0	28.6891	0	28.0819	0	28.9248	0	28.4074	0
P18206	VCL	Vinculin	56	56	123.8	56.3	0.766432	0.0532341	28.3629	0	28.2804	0	28.1001	0	28.6356	0	28.8341	0	28.425	0
P40227	CCT6A	T-complex protein 1 subunit zeta	29	29	58.024	50.7	0.848915	0.35448	28.3256	0	28.2703	0	27.8841	0	28.1021	0	28.7174	0	28.3694	0
P09874	PARP1	Poly [ADP-ribose] polymerase 1	38	38	113.08	44.6	0.885309	0.0906171	28.3771	0	28.5083	0	28.4188	0	28.7403	0	28.5863	0	28.5048	0
Q92598	HSPH1	Heat shock protein 105 kDa	37	34	96.864	47.2	1.08315	0.647318	28.6648	0	28.5455	0	28.0485	0	28.3082	0	28.0647	0	28.5402	0
P12004	PCNA	Proliferating cell nuclear antigen	13	13	28.768	72.8	0.901131	0.121227	28.2977	0	28.2846	0	28.0663	0	28.3392	0	28.3909	0	28.369	0
P15924	DSP	Desmoplakin	84	84	331.77	31.9	0.714949	0.0741464	28.532	0	28.2712	0	27.9129	0	28.8765	0	28.5596	0	28.7323	0
P34932	HSPA4	Heat shock 70 kDa protein 4	36	33	94.33	38.1	1.08835	0.568558	28.5985	0	28.3435	0	28.0187	0	28.3051	0	27.9923	0	28.2968	0
P12268	IMPDH2	Inosine-5-monophosphate dehydrogenase 2	24	22	55.804	42.2	0.834704	0.258689	28.0121	0	28.4023	0	27.9456	0	28.3407	0	28.6367	0	28.1646	0
P60842	EIF4A1	Eukaryotic initiation factor 4A-I	21	11	46.153	53.9	0.929437	0.549536	27.834	0	28.1247	0	28.1496	0	28.0214	0	28.3937	0	28.0099	0
Q9C0C9	UBE2O	E2/E3 hybrid ubiquitin-protein ligase UBE2O	36	36	141.29	36.3	0.748507	0.190816	28.1426	0	28.1504	0	27.5971	0	28.3874	0	28.7115	0	28.0449	0
P12270	TPR	Nucleoprotein TPR	62	62	267.29	29.7	0.789609	0.219389	28.3911	0	27.7112	0	28.3957	0	28.4789	0	28.4265	0	28.6148	0
P49368	CCT3	T-complex protein 1 subunit gamma	27	27	60.533	47.3	0.926156	0.652725	27.7791	0	28.1964	0	27.8558	0	28.1634	0	28.3125	0	27.6875	0
O14828	SCAMP3	Secretory carrier-associated membrane protein 3	9	9	38.287	39.5	1.05225	0.69138	28.3991	0	27.9821	0	28.3671	0	28.3917	0	28.0598	0	28.0764	0
Q14974	KPNB1	Importin subunit beta-1	26	26	97.169	32.6	0.869923	0.119554	27.6484	0	27.6653	0	27.7856	0	27.7987	0	28.0849	0	27.819	0
P52272	HNRNPM	Heterogeneous nuclear ribonucleoprotein M	31	31	77.515	44.4	1.1351	0.061314	28.1059	0	28.1973	0	28.3184	0	28.0058	0	28.0923	0	27.975	0
Q86UP2	KTN1	Kinectin	60	60	156.27	46.6	0.80575	0.0585194	27.9465	0	28.0747	0	28.076	0	28.174	0	28.5518	0	28.3062	0
Q9Y490	TLN1	Talin-1	72	72	269.76	41.9	0.794782	0.084674	28.0559	0	27.8288	0	28.0921	0	28.252	0	28.5572	0	28.1618	0
P62837	UBE2D2	Ubiquitin-conjugating enzyme E2 D2	5	2	16.735	42.9	0.935176	0.793677	27.7543	0	27.7781	0	28.5596	0	28.2816	0	27.6883	0	28.4122	0
P14618	PKM	Pyruvate kinase PKM	27	27	57.936	50.5	0.820842	0.357831	28.0054	0	27.2543	0	27.7555	0	28.2279	0	27.6651	0	27.9768	0
P61978	HNRNPK	Heterogeneous nuclear ribonucleoprotein K	17	17	50.976	41.5	1.0348	0.886104	27.5948	0	28.1679	0	27.7619	0	27.3213	0	28.2738	0	27.7815	0
P26641	EEF1G	Elongation factor 1-gamma	16	16	50.118	35.7	1.12714	0.339105	27.9445	0	27.9418	0	28.2887	0	27.8501	0	28.0913	0	27.7156	0
P61086	UBE2K	Ubiquitin-conjugating enzyme E2 K	11	11	22.406	62.5	1.11686	0.147181	28.0177	0	28.0057	0	28.247	0	27.8693	0	27.9126	0	28.01	0
P00558	PGK1	Phosphoglycerate kinase 1	19	19	44.614	51.6	0.881113	0.0935923	27.8013	0	27.7244	0	27.917	0	27.8964	0	28.1093	0	27.9849	0
Q16778	HIST2H2BE	Histone H2B type 2-E	5	1	13.92	40.5	1.17621	0.445215	27.8758	0	28.3895	0	27.7487	0	27.4509	0	28.1255	0	27.7352	0
Q7Z6Z7	HUWE1	E3 ubiquitin-protein ligase HUWE1	64	64	481.89	21.4	0.828149	0.501765	28.024	0	27.336	0	28.2596	0	28.4103	0	27.6588	0	28.3666	0
P04406	GAPDH	Glyceraldehyde-3-phosphate dehydrogenase	15	15	36.053	50.7	0.880178	0.386443	27.8865	0	27.5161	0	28.0701	0	28.0334	0	27.8294	0	28.1624	0
P12956	XRCC6	X-ray repair cross-complementing protein 6	29	29	69.842	49.6	1.11294	0.346751	27.698	0	27.5734	0	27.8698	0	27.4312	0	27.4546	0	27.7923	0
Q16531	DDB1	DNA damage-binding protein 1	41	41	126.97	34.4	0.890232	0.605012	28.0952	0	27.3798	0	28.0617	0	28.2798	0	27.6511	0	28.109	0
Q96J02	ITCH	E3 ubiquitin-protein ligase Itchy homolog	30	25	102.8	37.8	1.18811	0.218541	27.989	0	28.2365	0	27.7617	0	27.5962	0	27.7052	0	27.9399	0
Q15758	SLC1A5	Neutral amino acid transporter B(0)	14	14	56.598	29.8	0.94853	0.69136	27.734	0	28.0175	0	27.4601	0	27.9187	0	27.8588	0	27.6627	0
P18669	PGAM1	Phosphoglycerate mutase 1	12	12	28.804	64.2	1.02326	0.899111	27.6285	0	28.0688	0	27.6321	0	27.7069	0	28.1019	0	27.421	0
Q9UBB4	ATXN10	Ataxin-10	18	18	53.488	41.3	1.0133	0.809711	27.7102	0	27.5593	0	27.7776	0	27.5905	0	27.6992	0	27.7003	0
P35579	MYH9	Myosin-9	67	54	226.53	38.8	0.865366	0.431031	27.9579	0	27.4991	0	28.116	0	28.3239	0	27.8027	0	28.0722	0
P17987	TCP1	T-complex protein 1 subunit alpha	21	21	60.343	52	0.791333	0.18851	27.7488	0	27.0385	0	27.3277	0	27.7849	0	27.604	0	27.7391	0
P46060	RANGAP1	Ran GTPase-activating protein 1	24	24	63.541	40.7	0.854518	0.0954861	27.2772	0	27.3016	0	27.5137	0	27.7241	0	27.5743	0	27.4746	0
P21333	FLNA	Filamin-A	59	53	280.74	31.9	0.847181	0.428414	28.0512	0	27.2552	0	27.9233	0	28.1235	0	27.7571	0	28.0669	0
P07355	ANXA2	Annexin A2	23	23	38.604	59.6	0.893973	0.64087	27.8244	0	27.4618	0	27.8001	0	28.1594	0	27.2594	0	28.1525	0
Q15029	EFTUD2	116 kDa U5 small nuclear ribonucleoprotein component	40	39	109.43	52.8	0.778911	0.0603268	27.7274	0	27.4852	0	27.508	0	27.9532	0	28.1237	0	27.7252	0
P05023	ATP1A1	Sodium/potassium-transporting ATPase subunit alpha-1	27	25	112.89	32.2	1.05319	0.782444	27.8546	0	27.4221	0	27.4184	0	27.8525	0	27.1331	0	27.4852	0
O60506	SYNCRIP	Heterogeneous nuclear ribonucleoprotein Q	25	21	69.602	40.3	1.16722	0.493792	27.6618	0	28.1854	0	27.4848	0	27.3739	0	27.9711	0	27.3177	0
P27824	CANX	Calnexin	17	17	67.567	30.1	0.968364	0.855656	27.4233	0	27.898	0	27.3018	0	27.3659	0	27.8865	0	27.5099	0
P54725	RAD23A	UV excision repair protein RAD23 homolog A	15	11	39.609	44.9	0.824903	0.473382	28.0678	0	27.1621	0	27.5161	0	28.1132	0	27.396	0	28.0699	0
P19338	NCL	Nucleolin	20	20	76.613	25.6	0.792329	0.303351	27.0629	0	27.7795	0	27.3232	0	27.4162	0	28.0788	0	27.6781	0
Q7Z569	BRAP	BRCA1-associated protein	21	21	67.304	40.4	1.04309	0.830831	27.6311	0	27.0953	0	27.3444	0	27.5388	0	26.8621	0	27.4873	0
P08758	ANXA5	Annexin A5	18	18	35.936	67.5	0.903329	0.284321	27.76	0	27.5158	0	27.7522	0	27.817	0	27.6738	0	27.9772	0
P06493	CDK1	Cyclin-dependent kinase 1	19	17	34.095	69.4	1.04263	0.810907	27.7028	0	27.2232	0	28.0002	0	27.712	0	27.5306	0	27.5029	0
P46783	RPS10	40S ribosomal protein S10	7	7	18.898	39.4	0.82576	0.219792	27.6157	0	27.7478	0	27.1929	0	27.7302	0	27.973	0	27.6819	0
Q9NZI8	IGF2BP1	Insulin-like growth factor 2 mRNA-binding protein 1	27	25	63.48	45.2	1.06294	0.7117	27.3388	0	27.8155	0	27.2109	0	27.3077	0	27.6053	0	27.188	0
P29692	EEF1D	Elongation factor 1-delta	11	11	31.121	43.1	0.938766	0.532991	27.5738	0	27.3727	0	27.7845	0	27.7144	0	27.7434	0	27.5466	0
Q92973	TNPO1	Transportin-1	23	23	102.35	25.5	1.10385	0.47352	27.3843	0	27.6071	0	27.5546	0	27.0432	0	27.588	0	27.4872	0
O75367	H2AFY	Core histone macro-H2A.1	14	12	39.617	42.5	1.07021	0.454301	27.6847	0	27.6077	0	27.9348	0	27.5971	0	27.7732	0	27.5633	0
Q9HB71	CACYBP	Calcyclin-binding protein	12	12	26.21	59.6	0.796359	0.145898	27.6284	0	27.2571	0	27.7362	0	28.0794	0	27.7061	0	27.8217	0
P00338	LDHA	L-lactate dehydrogenase A chain	18	17	36.688	45.2	0.913842	0.335823	27.6094	0	27.62	0	27.7647	0	27.6297	0	27.7568	0	27.9976	0
P61956	SUMO2	Small ubiquitin-related modifier 2	3	3	10.871	27.4	0.785315	0.271732	27.0876	0	27.821	0	27.4394	0	28.1199	0	27.5251	0	27.7491	0
Q00839	HNRNPU	Heterogeneous nuclear ribonucleoprotein U	25	25	90.583	27.9	1.27842	0.185661	27.8191	0	27.7456	0	27.4233	0	27.2274	0	27.6628	0	27.0348	0
P55209	NAP1L1	Nucleosome assembly protein 1-like 1	11	9	45.374	40.4	1.24111	0.177511	27.2106	0	27.3326	0	27.4289	0	26.8339	0	27.3722	0	26.8311	0
P62491	RAB11A	Ras-related protein Rab-11A	12	12	24.393	47.7	0.8001	0.225334	27.4585	0	27.0425	0	27.758	0	27.7054	0	27.6134	0	27.9054	0
P63092	GNAS	Guanine nucleotide-binding protein G(s) subunit alpha isoforms short	10	9	45.664	30.5	1.24101	0.353617	27.7475	0	27.4868	0	27.9095	0	27.7621	0	26.8733	0	27.574	0
Q9Y4C2	TCAF1	TRPM8 channel-associated factor 1	25	25	102.12	30	0.958682	0.865049	27.6108	0	26.9364	0	27.3289	0	27.6852	0	26.811	0	27.5626	0
Q9UNS2	COPS3	COP9 signalosome complex subunit 3	9	9	47.873	29.8	1.19847	0.478431	27.7385	0	27.0975	0	27.8353	0	27.5173	0	26.8137	0	27.5567	0
P08133	ANXA6	Annexin A6	36	36	75.872	60.8	1.10832	0.139335	27.3729	0	27.434	0	27.3038	0	27.1163	0	27.3576	0	27.1917	0
Q99755	PIP5K1A	Phosphatidylinositol 4-phosphate 5-kinase type-1 alpha	13	3	62.633	31.1	0.668232	0.0679689	26.5321	0	26.6711	0	26.4453	0	27.4702	0	27.2172	0	26.706	0
Q9Y617	PSAT1	Phosphoserine aminotransferase	15	15	40.422	43	0.968682	0.88107	27.304	0	27.5868	0	27.0761	0	27.1175	0	27.8626	0	27.1246	0
P20700	LMNB1	Lamin-B1	41	38	66.408	64	1.15664	0.466068	27.7487	0	27.0006	0	27.2989	0	27.3588	0	26.8677	0	27.1918	0
Q96AG4	LRRC59	Leucine-rich repeat-containing protein 59	10	10	34.93	44	1.08214	0.763706	27.8465	0	27.596	0	27.303	0	27.1641	0	28.1019	0	27.1377	0
Q92616	GCN1L1	Translational activator GCN1	69	69	292.75	30.7	0.814085	0.234102	27.3491	0	27.1504	0	27.4773	0	27.9107	0	27.2654	0	27.691	0
Q13263	TRIM28	Transcription intermediary factor 1-beta	23	23	88.549	32	0.942413	0.762302	27.2541	0	27.3493	0	26.6085	0	27.0686	0	27.4032	0	26.9968	0
P43243	MATR3	Matrin-3	24	24	94.622	33.6	1.27963	0.335445	27.4008	0	27.7086	0	27.0149	0	26.7288	0	27.5292	0	26.7991	0
Q92922	SMARCC1	SWI/SNF complex subunit SMARCC1	26	17	122.87	25.1	0.890726	0.382055	27.5934	0	27.0483	0	27.2028	0	27.5232	0	27.4721	0	27.35	0
O14579	COPE	Coatomer subunit epsilon	15	15	34.482	57.5	0.857296	0.563543	27.0923	0	26.4801	0	27.6686	0	27.4211	0	27.1408	0	27.3456	0
Q12905	ILF2	Interleukin enhancer-binding factor 2	15	15	43.062	44.6	1.24844	0.26486	27.7546	0	27.0841	0	27.8056	0	27.1014	0	27.1963	0	27.3862	0
Q14566	MCM6	DNA replication licensing factor MCM6	23	23	92.888	31.8	1.13533	0.366915	27.6757	0	27.0691	0	27.2722	0	27.1043	0	27.1751	0	27.1882	0
P42858	HTT	Huntingtin	2	2	347.6	1.1	1.83237	0.780369	21.054	1	20.4112	1	27.9644	0	25.5708	0	20.8103	1	20.4275	1
Q06830	PRDX1	Peroxiredoxin-1	14	10	22.11	53.3	0.972573	0.732843	27.2762	0	27.281	0	27.5174	0	27.4451	0	27.499	0	27.251	0
Q9NPD8	UBE2T	Ubiquitin-conjugating enzyme E2 T	11	11	22.521	40.1	1.05374	0.843677	27.872	0	27.0209	0	27.3133	0	27.4908	0	26.8209	0	27.668	0
Q9NS91	RAD18	E3 ubiquitin-protein ligase RAD18	20	20	56.222	34.3	0.883675	0.532315	27.0022	0	26.5494	0	27.1896	0	27.4411	0	26.8453	0	26.99	0
P31689	DNAJA1	DnaJ homolog subfamily A member 1	15	15	44.868	44.1	1.14373	0.582877	27.5479	0	26.7878	0	27.6141	0	27.2955	0	26.7482	0	27.3249	0
P53396	ACLY	ATP-citrate synthase	43	43	120.84	46.8	0.71979	0.0531937	27.168	0	26.8792	0	27.0317	0	27.7732	0	27.2423	0	27.4865	0
P60174	TPI1	Triosephosphate isomerase	14	14	30.791	59.8	0.896549	0.381843	27.0514	0	27.373	0	27.323	0	27.2715	0	27.6576	0	27.291	0
P61077	UBE2D3	Ubiquitin-conjugating enzyme E2 D3	5	2	16.687	42.9	1.18519	0.600135	27.7648	0	26.8937	0	27.7127	0	27.3357	0	26.5955	0	27.7047	0
P35580	MYH10	Myosin-10	57	40	229	37	0.941584	0.471775	27.3277	0	27.1519	0	27.481	0	27.4094	0	27.4996	0	27.3122	0
P55884	EIF3B	Eukaryotic translation initiation factor 3 subunit B	25	25	92.48	39.6	1.13156	0.544592	27.1476	0	27.355	0	26.5741	0	26.8578	0	27.0753	0	26.6087	0
P31948	STIP1	Stress-induced-phosphoprotein 1	23	23	62.639	39.6	1.02756	0.743288	27.1537	0	26.8816	0	26.7974	0	26.9465	0	26.9225	0	26.846	0
P63165	SUMO1	Small ubiquitin-related modifier 1	4	4	11.557	43.6	1.06446	0.703762	27.2413	0	27.671	0	27.0125	0	27.2202	0	27.402	0	27.0322	0
P49915	GMPS	GMP synthase [glutamine-hydrolyzing]	26	26	76.715	48.1	0.90206	0.154008	26.9769	0	26.9246	0	26.9927	0	27.1844	0	26.9496	0	27.2063	0
P33991	MCM4	DNA replication licensing factor MCM4	25	25	96.557	34.8	1.11005	0.408129	27.2314	0	27.2237	0	26.7938	0	27.0108	0	27.0049	0	26.7813	0
P62195	PSMC5	26S protease regulatory subunit 8	15	14	45.626	46.6	1.16097	0.466532	27.3417	0	26.7402	0	27.4372	0	27.0842	0	26.6486	0	27.1404	0
P49588	AARS	Alanine--tRNA ligase, cytoplasmic	29	28	106.81	38	1.0046	0.983436	26.8608	0	27.2548	0	26.47	0	26.4968	0	27.1712	0	26.8977	0
Q99615	DNAJC7	DnaJ homolog subfamily C member 7	17	17	56.44	34.6	0.836267	0.396669	27.1621	0	26.7715	0	26.2726	0	27.1649	0	26.9418	0	26.8735	0
Q4VCS5	AMOT	Angiomotin	32	29	118.08	29.9	0.765192	0.398578	26.6136	0	27.0805	0	26.3984	0	26.7637	0	27.7944	0	26.6927	0
Q15233	NONO	Non-POU domain-containing octamer-binding protein	12	11	54.231	30.6	0.691873	0.0504789	26.8758	0	26.2903	0	26.418	0	27.0916	0	27.1662	0	26.9206	0
P05455	SSB	Lupus La protein	16	16	46.836	43.6	1.06644	0.645581	26.9528	0	27.0628	0	27.5447	0	27.0184	0	27.0945	0	27.1691	0
P78347	GTF2I	General transcription factor II-I	32	32	112.42	37.9	1.09305	0.801119	26.8125	0	27.6958	0	26.8623	0	26.6266	0	27.7575	0	26.6014	0
O14980	XPO1	Exportin-1	24	24	123.38	29.1	1.07807	0.710991	26.6628	0	27.2658	0	26.7179	0	26.539	0	27.1562	0	26.6259	0
Q13310	PABPC4	Polyadenylate-binding protein 4	25	13	70.782	40.4	1.15341	0.164385	27.1992	0	27.2329	0	27.0016	0	26.8322	0	27.133	0	26.8508	0
P40222	TXLNA	Alpha-taxilin	23	23	61.89	38.1	1.2293	0.325792	27.3221	0	26.5209	0	26.8247	0	26.7928	0	26.3546	0	26.6267	0
Q13813	SPTAN1	Spectrin alpha chain, non-erythrocytic 1	64	64	284.54	34.2	0.782758	0.084033	26.9329	0	27.0085	0	26.9469	0	27.1717	0	27.6214	0	27.1554	0
P10644	PRKAR1A	cAMP-dependent protein kinase type I-alpha regulatory subunit	13	11	42.981	41.2	1.03142	0.922177	27.382	0	26.3899	0	27.2406	0	27.3649	0	26.3811	0	27.1325	0
Q96JB5	CDK5RAP3	CDK5 regulatory subunit-associated protein 3	23	23	56.92	46.4	1.07356	0.634314	26.7516	0	27.3152	0	27.0041	0	26.7478	0	27.1376	0	26.8783	0
P23246	SFPQ	Splicing factor, proline- and glutamine-rich	15	14	76.149	24.2	1.06582	0.709993	26.7738	0	27.2235	0	27.1718	0	26.6577	0	27.2849	0	26.9506	0
A0AVT1	UBA6	Ubiquitin-like modifier-activating enzyme 6	27	27	117.97	33.1	1.3129	0.429778	26.7098	0	27.559	0	26.4696	0	26.4725	0	27.0651	0	26.0225	0
P27348	YWHAQ	14-3-3 protein theta	15	12	27.764	49	0.862869	0.0747498	26.7244	0	26.9661	0	26.775	0	27.0328	0	27.1218	0	26.9494	0
P22234	PAICS	Multifunctional protein ADE2	16	16	47.079	34.4	0.845443	0.406637	26.5516	0	26.5616	0	27.2714	0	27.1795	0	27.1055	0	26.8263	0
P62805	HIST1H4A	Histone H4	9	9	11.367	60.2	1.03353	0.917092	26.5239	0	27.3109	0	26.7403	0	26.3281	0	27.5136	0	26.5908	0
P48643	CCT5	T-complex protein 1 subunit epsilon	26	26	59.67	47.7	0.987247	0.919037	26.7776	0	27.0507	0	26.6269	0	26.6012	0	26.9562	0	26.9534	0
P54136	RARS	Arginine--tRNA ligase, cytoplasmic	27	27	75.378	40.2	0.970617	0.878143	27.2107	0	26.4965	0	26.7681	0	27.0595	0	26.5474	0	26.9976	0
Q8N0X7	SPG20	Spartin	17	17	72.832	23.6	1.02706	0.898933	26.6013	0	27.2792	0	26.4227	0	26.6641	0	26.9515	0	26.5721	0
O95757	HSPA4L	Heat shock 70 kDa protein 4L	28	25	94.511	37.5	0.928696	0.496597	26.7642	0	26.4412	0	26.8276	0	26.6915	0	26.9395	0	26.7221	0
P17980	PSMC3	26S protease regulatory subunit 6A	20	20	49.203	57.9	1.06232	0.651941	26.9565	0	26.6505	0	27.252	0	26.8916	0	26.7794	0	26.9263	0
P50454	SERPINH1	Serpin H1	14	14	46.44	44	1.05888	0.858752	27.2779	0	26.3208	0	27.4873	0	27.0994	0	26.4653	0	27.2737	0
P81605	DCD	Dermcidin	5	5	11.284	35.5	1.19021	0.414579	27.4685	0	27.38	0	26.6787	0	26.7766	0	27.1575	0	26.8394	0
O00337	SLC28A1	Sodium/nucleoside cotransporter 1	1	1	71.583	1.5	1.20094	0.422125	26.1095	0	25.5968	0	26.4396	0	26.0691	0	25.7876	0	25.4967	0
Q14697	GANAB	Neutral alpha-glucosidase AB	24	24	106.87	32.4	1.02684	0.788936	27.0844	0	27.0396	0	26.7268	0	27.0557	0	26.8347	0	26.8457	0
Q9Y265	RUVBL1	RuvB-like 1	14	14	50.227	41.9	0.815306	0.186209	26.8359	0	26.5409	0	26.907	0	27.0085	0	27.3308	0	26.8283	0
Q16181	SEPT7	Septin-7	9	9	50.679	25.6	1.02479	0.840455	26.6795	0	26.6899	0	26.8805	0	26.4418	0	26.9629	0	26.7393	0
Q9Y3Z3	SAMHD1	Deoxynucleoside triphosphate triphosphohydrolase SAMHD1	26	26	72.2	43.1	0.886516	0.1704	26.4167	0	26.623	0	26.5501	0	26.7278	0	26.837	0	26.5463	0
O75534	CSDE1	Cold shock domain-containing protein E1	29	29	88.884	37.6	0.819957	0.213515	26.2896	0	26.9484	0	26.567	0	26.8294	0	26.9432	0	26.8915	0
P12277	CKB	Creatine kinase B-type	12	12	42.644	49.1	0.927476	0.399314	26.7089	0	26.6668	0	27.0106	0	26.8603	0	26.869	0	26.9828	0
P11586	MTHFD1	C-1-tetrahydrofolate synthase, cytoplasmic	32	32	101.56	35.7	1.00259	0.987952	26.8576	0	26.9532	0	26.2421	0	26.8021	0	26.6694	0	26.5702	0
Q9NTK5	OLA1	Obg-like ATPase 1	9	9	44.743	28.8	1.36895	0.272864	26.5818	0	27.5879	0	27.1157	0	26.6034	0	27.018	0	26.3048	0
Q14258	TRIM25	E3 ubiquitin/ISG15 ligase TRIM25	17	17	70.973	29.8	0.967939	0.934081	27.0764	0	25.9073	0	26.9132	0	27.2044	0	25.9189	0	26.9147	0
P31939	ATIC	Bifunctional purine biosynthesis protein PURH	29	29	64.615	56.4	1.01507	0.801465	26.7218	0	26.6914	0	26.869	0	26.8553	0	26.6668	0	26.6954	0
Q03252	LMNB2	Lamin-B2	31	28	67.688	46.5	1.07262	0.764135	27.0566	0	26.3771	0	26.7391	0	26.8322	0	26.1325	0	26.9046	0
Q9P2J5	LARS	Leucine--tRNA ligase, cytoplasmic	32	32	134.46	34	0.859543	0.148208	26.5546	0	26.9397	0	26.7577	0	27.0658	0	26.9447	0	26.8965	0
Q9UM54	MYO6	Unconventional myosin-VI	35	35	149.69	29.4	0.792238	0.288581	26.9559	0	26.4893	0	26.7874	0	27.4781	0	26.6532	0	27.1094	0
P50395	GDI2	Rab GDP dissociation inhibitor beta	18	11	50.663	41.8	1.06051	0.70408	26.9069	0	26.6373	0	27.0556	0	26.7405	0	26.5142	0	27.0908	0
Q14204	DYNC1H1	Cytoplasmic dynein 1 heavy chain 1	71	70	532.4	18.9	0.842517	0.579279	27.0051	0	26.1806	0	27.2865	0	27.401	0	26.6013	0	27.2115	0
P31943	HNRNPH1	Heterogeneous nuclear ribonucleoprotein H	10	6	49.229	30.5	1.07002	0.782921	26.6078	0	27.0109	0	26.5945	0	26.5193	0	27.2128	0	26.1882	0
P49321	NASP	Nuclear autoantigenic sperm protein	13	13	85.237	27.5	1.03841	0.876851	26.3532	0	27.0994	0	26.5828	0	26.7698	0	26.9553	0	26.1472	0
Q16763	UBE2S	Ubiquitin-conjugating enzyme E2 S	10	10	23.845	59.9	1.13669	0.297601	26.7912	0	26.7966	0	27.012	0	26.908	0	26.7003	0	26.437	0
P25789	PSMA4	Proteasome subunit alpha type-4	9	9	29.483	26.4	0.896612	0.606044	26.8223	0	26.2616	0	27.104	0	27.1402	0	26.6826	0	26.8374	0
P29401	TKT	Transketolase	20	20	67.877	36.1	0.98503	0.914485	26.7764	0	26.3013	0	26.7455	0	26.7647	0	26.406	0	26.7178	0
O00410	IPO5	Importin-5	22	20	123.63	25.3	0.978884	0.864959	26.7182	0	27.067	0	26.5505	0	26.7473	0	26.9596	0	26.7212	0
P46939	UTRN	Utrophin	56	56	394.46	21.2	0.88195	0.423761	26.7291	0	26.3858	0	26.806	0	26.6017	0	27.1266	0	26.7362	0
Q8TCG1	KIAA1524	Protein CIP2A	21	21	102.18	25.3	0.78909	0.13236	26.2249	0	26.0281	0	26.4547	0	26.8397	0	26.4092	0	26.484	0
Q14789	GOLGB1	Golgin subfamily B member 1	53	53	376.01	20.9	0.784645	0.326911	26.7924	0	25.981	0	27.0086	0	26.9176	0	26.9282	0	26.9859	0
P62826	RAN	GTP-binding nuclear protein Ran	9	9	24.423	41.2	0.911665	0.438401	26.4604	0	26.4121	0	26.6922	0	26.6022	0	26.8999	0	26.4629	0
P61289	PSME3	Proteasome activator complex subunit 3	10	10	29.506	42.1	1.00305	0.974283	26.5471	0	26.7191	0	26.7614	0	26.493	0	26.8719	0	26.6495	0
P33176	KIF5B	Kinesin-1 heavy chain	33	24	109.68	41.1	1.04042	0.695029	26.7331	0	26.6859	0	26.9024	0	26.6756	0	26.9395	0	26.5348	0
Q71UI9	H2AFV	Histone H2A.V	6	4	13.509	53.9	1.14147	0.809573	26.0348	0	27.5851	0	26.0327	0	25.4295	0	27.2708	0	26.3795	0
Q13098	GPS1	COP9 signalosome complex subunit 1	14	14	55.536	30.1	0.916445	0.481064	26.623	0	26.1198	0	26.2846	0	26.336	0	26.5378	0	26.5311	0
P05388	RPLP0	60S acidic ribosomal protein P0	9	9	34.273	43.5	0.96437	0.826977	26.4618	0	26.7756	0	26.6516	0	26.3579	0	27.0614	0	26.6267	0
Q05086	UBE3A	Ubiquitin-protein ligase E3A	27	27	100.69	34.6	0.91185	0.362351	26.1284	0	26.3465	0	26.5628	0	26.4151	0	26.4995	0	26.5224	0
P38606	ATP6V1A	V-type proton ATPase catalytic subunit A	21	21	68.303	42.1	1.12583	0.529147	26.7243	0	26.2314	0	26.8546	0	26.6054	0	26.1121	0	26.5799	0
P30101	PDIA3	Protein disulfide-isomerase A3	20	20	56.782	41.6	1.05358	0.820245	26.2508	0	26.4783	0	26.7803	0	25.8925	0	26.7548	0	26.6362	0
Q02878	RPL6	60S ribosomal protein L6	15	15	32.728	47.2	1.28366	0.290468	26.5362	0	27.1657	0	26.4503	0	26.428	0	26.648	0	25.9953	0
O75150	RNF40	E3 ubiquitin-protein ligase BRE1B	28	26	113.65	31	0.928615	0.463418	26.7401	0	26.4305	0	26.6773	0	26.8422	0	26.5417	0	26.7846	0
Q9Y5V3	MAGED1	Melanoma-associated antigen D1	21	18	86.16	23.8	0.946972	0.783837	26.8683	0	26.3061	0	26.6702	0	27.009	0	26.292	0	26.7794	0
P55060	CSE1L	Exportin-2	22	22	110.42	28	0.884914	0.283136	26.2976	0	26.1351	0	26.2816	0	26.6484	0	26.1891	0	26.4059	0
Q71DI3	HIST2H3A	Histone H3.2	3	3	15.388	13.2	1.55483	0.713111	23.9947	0	27.7304	0	25.8521	0	24.3696	0	27.5899	0	23.7075	0
P42566	EPS15	Epidermal growth factor receptor substrate 15	24	24	98.655	35.6	0.780975	0.212648	26.5576	0	26.6301	0	25.903	0	26.7155	0	26.8387	0	26.6064	0
P40763	STAT3	Signal transducer and activator of transcription 3	20	20	88.067	34	0.847298	0.23986	26.1082	0	25.8383	0	26.2262	0	26.3906	0	26.04	0	26.4593	0
P23526	AHCY	Adenosylhomocysteinase	13	13	47.716	33.8	0.913034	0.599529	26.5601	0	26.0164	0	26.6103	0	26.5124	0	26.3088	0	26.7594	0
Q93008	USP9X	Probable ubiquitin carboxyl-terminal hydrolase FAF-X	48	48	292.28	21.8	0.962257	0.742802	26.4737	0	26.8554	0	26.4162	0	26.7854	0	26.5277	0	26.5986	0
O76094	SRP72	Signal recognition particle subunit SRP72	23	23	74.605	37.1	1.21582	0.247406	26.8855	0	26.3034	0	26.4305	0	26.3142	0	26.0449	0	26.4145	0
P16403	HIST1H1C	Histone H1.2	8	6	21.364	27.7	1.46616	0.504702	26.4455	0	27.3147	0	25.9084	0	25.1257	0	27.233	0	25.6538	0
Q9UKG1	APPL1	DCC-interacting protein 13-alpha	21	21	79.663	40.8	1.07194	0.642809	26.0355	0	26.5199	0	26.2831	0	25.9678	0	26.118	0	26.4521	0
O75369	FLNB	Filamin-B	48	42	278.16	25.6	0.843186	0.091582	26.4289	0	26.3637	0	26.3689	0	26.6391	0	26.8197	0	26.4411	0
P63244	GNB2L1	Guanine nucleotide-binding protein subunit beta-2-like 1	7	7	35.076	22.7	1.15266	0.348154	26.5672	0	26.3537	0	26.9274	0	26.5882	0	26.2581	0	26.387	0
Q92841	DDX17	Probable ATP-dependent RNA helicase DDX17	23	18	80.272	30.7	1.31598	0.188846	26.5014	0	26.9533	0	26.143	0	26.0616	0	26.3119	0	26.0357	0
O60716	CTNND1	Catenin delta-1	23	23	108.17	28	0.876145	0.555268	25.8516	0	26.3924	0	25.6244	0	26.1458	0	26.4767	0	25.8181	0
P05387	RPLP2	60S acidic ribosomal protein P2	6	6	11.665	76.5	0.984148	0.97358	27.1053	0	25.3399	0	26.9366	0	26.7917	0	25.8161	0	26.8433	0
P02545	LMNA	Prelamin-A/C	29	28	74.139	42.2	1.0849	0.832458	26.5923	0	25.6011	0	26.7057	0	26.7091	0	25.4329	0	26.4044	0
P29992	GNA11	Guanine nucleotide-binding protein subunit alpha-11	11	8	42.123	32.3	0.972051	0.9075	26.637	0	26.0254	0	26.5671	0	26.7227	0	25.9145	0	26.715	0
P08243	ASNS	Asparagine synthetase [glutamine-hydrolyzing]	20	20	64.369	37.3	0.875167	0.658755	25.7829	0	26.616	0	25.4109	0	25.9982	0	26.5041	0	25.8847	0
Q96IV0	NGLY1	Peptide-N(4)-(N-acetyl-beta-glucosaminyl)asparagine amidase	16	16	74.389	29.1	1.04182	0.806911	26.1134	0	26.1667	0	26.6803	0	26.472	0	26.006	0	26.3053	0
Q96QK1	VPS35	Vacuolar protein sorting-associated protein 35	20	20	91.706	33.8	1.11134	0.608281	26.5163	0	26.0257	0	26.5221	0	26.0741	0	25.9031	0	26.6301	0
P35240	NF2	Merlin	15	15	69.689	31.3	1.09542	0.485236	26.2617	0	26.1896	0	26.6798	0	26.3998	0	26.1649	0	26.1719	0
P45974	USP5	Ubiquitin carboxyl-terminal hydrolase 5	19	18	95.785	29.8	0.948714	0.567333	26.0782	0	26.4284	0	26.1812	0	26.2375	0	26.4331	0	26.2451	0
P61221	ABCE1	ATP-binding cassette sub-family E member 1	15	15	67.314	35.2	0.899662	0.600728	26.3726	0	25.5895	0	26.1118	0	26.4152	0	25.9345	0	26.1819	0
P06737	PYGL	Glycogen phosphorylase, liver form	30	26	97.147	37.9	0.89755	0.571275	26.1541	0	25.5947	0	26.1965	0	26.379	0	25.8278	0	26.2064	0
P43246	MSH2	DNA mismatch repair protein Msh2	24	24	104.74	32.1	1.13779	0.444052	26.4736	0	26.4363	0	25.9451	0	26.3418	0	25.8619	0	26.0927	0
O95347	SMC2	Structural maintenance of chromosomes protein 2	34	34	135.65	30.5	0.832748	0.190031	26.2054	0	26.3966	0	26.1603	0	26.4485	0	26.8075	0	26.2985	0
P46379	BAG6	Large proline-rich protein BAG6	17	17	119.41	21.7	0.853995	0.0934867	26.3401	0	26.118	0	26.449	0	26.5374	0	26.5888	0	26.464	0
P49327	FASN	Fatty acid synthase	46	46	273.42	24	0.8996	0.838454	26.8714	0	25.2973	0	26.6283	0	27.0687	0	25.4281	0	26.7581	0
P41250	GARS	Glycine--tRNA ligase	18	18	83.165	30.3	1.29326	0.170423	26.2002	0	26.6761	0	26.4644	0	25.8192	0	26.409	0	25.9994	0
Q9NTJ3	SMC4	Structural maintenance of chromosomes protein 4	37	37	147.18	31.6	0.833935	0.0642732	26.3834	0	26.1464	0	26.451	0	26.6615	0	26.6024	0	26.5028	0
Q07065	CKAP4	Cytoskeleton-associated protein 4	24	24	66.022	47.7	1.37947	0.0993871	26.2815	0	26.6113	0	26.4168	0	25.6178	0	26.2899	0	26.0097	0
P55011	SLC12A2	Solute carrier family 12 member 2	22	22	131.45	21.8	0.877215	0.511444	26.2746	0	26.5589	0	25.8966	0	26.4622	0	26.7269	0	26.108	0
Q99598	TSNAX	Translin-associated protein X	8	8	33.112	42.4	0.951281	0.785134	26.517	0	26.0163	0	26.6051	0	26.5624	0	26.1256	0	26.6667	0
Q9UBB9	TFIP11	Tuftelin-interacting protein 11	25	25	96.819	35.6	1.09955	0.453925	26.1056	0	25.7902	0	26.3519	0	26.0017	0	25.9004	0	25.9349	0
Q9BV73	CEP250	Centrosome-associated protein CEP250	13	13	281.13	5.9	0.757306	0.0775693	26.1524	0	25.8615	0	26.2087	0	26.2502	0	26.7054	0	26.47	0
Q9BXJ9	NAA15	N-alpha-acetyltransferase 15, NatA auxiliary subunit	22	20	101.27	27.5	0.863155	0.175785	25.9557	0	25.6668	0	26.0378	0	26.0235	0	26.2255	0	26.0482	0
P22102	GART	Trifunctional purine biosynthetic protein adenosine-3	23	23	107.77	29.6	0.878743	0.234696	26.1584	0	26.2979	0	25.9298	0	26.429	0	26.3539	0	26.1627	0
O60763	USO1	General vesicular transport factor p115	24	24	107.89	28.6	1.0755	0.555378	26.3765	0	26.1735	0	25.8637	0	26.1567	0	26.0144	0	25.9275	0
P14923	JUP	Junction plakoglobin	20	20	81.744	30.6	0.897111	0.802249	27.1157	0	26.0075	0	25.2474	0	26.4152	0	25.85	0	26.5754	0
Q16186	ADRM1	Proteasomal ubiquitin receptor ADRM1	5	5	42.153	16.7	0.805373	0.30495	25.9982	0	25.6216	0	26.0155	0	26.3877	0	25.7275	0	26.4569	0
P08754	GNAI3	Guanine nucleotide-binding protein G(k) subunit alpha	10	7	40.532	28	1.03766	0.564279	26.0898	0	26.2321	0	25.9907	0	26.1046	0	26.093	0	25.955	0
O43707	ACTN4	Alpha-actinin-4	21	14	104.85	31.8	0.81671	0.101748	26.0389	0	25.6945	0	26.0857	0	26.3123	0	26.1101	0	26.273	0
Q9UQ80	PA2G4	Proliferation-associated protein 2G4	17	17	43.786	38.3	1.03799	0.743076	25.8834	0	25.9131	0	26.2341	0	25.9511	0	26.1394	0	25.7788	0
P60900	PSMA6	Proteasome subunit alpha type-6	8	8	27.399	31.7	1.03462	0.746672	26.1425	0	26.512	0	26.3931	0	26.2086	0	26.4819	0	26.2098	0
Q9BZX2	UCK2	Uridine-cytidine kinase 2	8	8	29.299	39.5	0.998517	0.995276	26.4506	0	25.7448	0	26.7357	0	26.2019	0	26.0901	0	26.6455	0
O60216	RAD21	Double-strand-break repair protein rad21 homolog	17	17	71.689	31.4	1.05209	0.702147	26.501	0	26.0998	0	25.9653	0	26.1915	0	25.9621	0	26.1926	0
P27816	MAP4	Microtubule-associated protein 4	20	20	121	22.8	0.797478	0.0768033	26.0203	0	26.1156	0	26.0907	0	26.2749	0	26.6714	0	26.2599	0
Q92769	HDAC2	Histone deacetylase 2	9	5	55.364	20.3	0.95957	0.822519	26.3444	0	25.6928	0	25.8375	0	26.3095	0	25.8043	0	25.9394	0
P15880	RPS2	40S ribosomal protein S2	10	10	31.324	38.9	0.933404	0.809973	26.537	0	25.6146	0	26.3451	0	26.4324	0	25.7435	0	26.6192	0
P23921	RRM1	Ribonucleoside-diphosphate reductase large subunit	21	21	90.069	34.5	0.874285	0.25935	25.9661	0	25.6861	0	26.1248	0	26.2604	0	26.0157	0	26.0824	0
Q92900	UPF1	Regulator of nonsense transcripts 1	25	25	124.34	28.6	0.855063	0.23376	26.1746	0	25.9748	0	26.2045	0	26.6305	0	26.173	0	26.2281	0
P24928	POLR2A	DNA-directed RNA polymerase II subunit RPB1	29	29	217.17	18.9	0.848246	0.262542	26.3472	0	25.834	0	26.3373	0	26.5063	0	26.2811	0	26.4433	0
Q9Y5K5	UCHL5	Ubiquitin carboxyl-terminal hydrolase isozyme L5	7	7	37.606	23.7	0.994516	0.945208	26.2243	0	25.8942	0	26.156	0	26.0776	0	26.0428	0	26.178	0
Q04637	EIF4G1	Eukaryotic translation initiation factor 4 gamma 1	21	19	175.49	14.3	0.902662	0.0919856	26.0929	0	26.058	0	26.1901	0	26.2985	0	26.3308	0	26.1549	0
Q14152	EIF3A	Eukaryotic translation initiation factor 3 subunit A	24	24	166.57	19.1	0.832629	0.31819	26.382	0	25.7912	0	25.9923	0	26.6174	0	26.1024	0	26.2385	0
Q14980	NUMA1	Nuclear mitotic apparatus protein 1	34	34	238.26	22.8	0.941807	0.702724	26.3437	0	25.7525	0	26.3836	0	26.3381	0	26.2481	0	26.1532	0
P60866	RPS20	40S ribosomal protein S20	5	5	13.373	30.3	0.77057	0.175609	26.1468	0	25.5927	0	25.8763	0	26.5342	0	25.9678	0	26.2418	0
P31946	YWHAB	14-3-3 protein beta/alpha	9	5	28.082	39.4	1.14658	0.460367	25.8699	0	26.603	0	26.016	0	26.054	0	25.7833	0	26.0597	0
Q9NUQ3	TXLNG	Gamma-taxilin	15	15	60.585	28.6	1.18791	0.419207	26.3341	0	25.7606	0	25.7729	0	25.9651	0	25.3109	0	25.8463	0
Q13200	PSMD2	26S proteasome non-ATPase regulatory subunit 2	15	15	100.2	21.8	1.01598	0.892447	26.1546	0	25.7035	0	25.7749	0	25.9468	0	25.7063	0	25.9113	0
Q9Y4L1	HYOU1	Hypoxia up-regulated protein 1	21	21	111.33	30.7	0.837967	0.0530383	25.8858	0	25.9536	0	26.0848	0	26.1829	0	26.3737	0	26.1328	0
P12081	HARS	Histidine--tRNA ligase, cytoplasmic	18	18	57.41	41.1	1.39366	0.0586489	26.1432	0	26.1181	0	26.4846	0	25.8206	0	25.9814	0	25.5073	0
Q99460	PSMD1	26S proteasome non-ATPase regulatory subunit 1	21	21	105.84	27.5	0.989695	0.961485	26.2285	0	25.9034	0	25.4073	0	26.0726	0	25.5337	0	25.9778	0
P62136	PPP1CA	Serine/threonine-protein phosphatase PP1-alpha catalytic subunit	10	4	37.512	36.4	1.33497	0.130862	25.9931	0	26.1898	0	26.7231	0	25.8902	0	25.8348	0	25.9307	0
P27797	CALR	Calreticulin	11	11	48.141	42.9	1.01348	0.972946	26.3105	0	25.057	0	26.5565	0	26.4558	0	25.547	0	25.8632	0
Q14669	TRIP12	E3 ubiquitin-protein ligase TRIP12	32	32	220.43	20.7	0.861313	0.419478	25.7891	0	26.2619	0	25.7494	0	26.0863	0	26.4767	0	25.8836	0
Q5T447	HECTD3	E3 ubiquitin-protein ligase HECTD3	22	22	97.112	30.8	1.14867	0.0522372	25.93	0	26.1193	0	26.0659	0	25.894	0	25.8755	0	25.7457	0
Q14677	CLINT1	Clathrin interactor 1	20	20	68.259	29.9	0.890924	0.744511	25.9791	0	25.2525	0	26.0847	0	26.4002	0	25.1442	0	26.2718	0
O14545	TRAFD1	TRAF-type zinc finger domain-containing protein 1	8	8	64.84	17.5	0.910958	0.535582	25.373	0	25.7422	0	25.5734	0	25.9754	0	25.7209	0	25.3959	0
Q15366	PCBP2	Poly(rC)-binding protein 2	6	4	38.58	24.4	0.895162	0.691197	25.776	0	26.0833	0	25.3764	0	25.6501	0	26.5276	0	25.5372	0
Q14257	RCN2	Reticulocalbin-2	8	8	36.876	25.9	1.10373	0.45544	26.0869	0	25.9613	0	26.3971	0	26.1153	0	25.7783	0	26.1246	0
Q9Y262	EIF3L	Eukaryotic translation initiation factor 3 subunit L	20	20	66.726	37.9	1.05189	0.773567	26.1179	0	25.6731	0	25.9353	0	26.2058	0	25.5243	0	25.7773	0
O14964	HGS	Hepatocyte growth factor-regulated tyrosine kinase substrate	15	15	86.191	16.7	1.01461	0.960995	25.7157	0	26.3573	0	25.3135	0	25.8516	0	25.2847	0	26.1874	0
Q96G28	CFAP36	Cilia- and flagella-associated protein 36	5	5	39.446	24.6	1.25022	0.312696	26.2106	0	25.597	0	26.4491	0	25.8798	0	25.5309	0	25.8794	0
O76003	GLRX3	Glutaredoxin-3	13	13	37.432	41.8	0.878181	0.550078	26.4494	0	25.7078	0	25.9561	0	26.4283	0	25.8505	0	26.3967	0
Q14008	CKAP5	Cytoskeleton-associated protein 5	32	32	225.49	19.7	0.871259	0.385482	25.743	0	26.0827	0	25.8441	0	25.9857	0	26.4349	0	25.8457	0
P52209	PGD	6-phosphogluconate dehydrogenase, decarboxylating	13	13	53.139	32.3	0.946869	0.605918	25.9836	0	25.8399	0	26.1252	0	25.8404	0	26.2219	0	26.1227	0
Q96CS3	FAF2	FAS-associated factor 2	11	11	52.623	36.2	0.992918	0.9706	26.2011	0	25.3745	0	25.5983	0	25.7325	0	25.5867	0	25.8855	0
Q9BXW9	FANCD2	Fanconi anemia group D2 protein	23	23	166.46	21.1	1.01888	0.956644	25.4436	0	26.4486	0	25.6438	0	25.5659	0	26.5119	0	25.3773	0
O14929	HAT1	Histone acetyltransferase type B catalytic subunit	6	6	49.512	14.1	1.43529	0.102525	26.4889	0	25.8864	0	26.2606	0	25.6888	0	25.3904	0	25.9927	0
Q02413	DSG1	Desmoglein-1	15	15	113.75	19.8	0.883004	0.716363	26.4575	0	25.4156	0	25.3385	0	26.0985	0	25.3569	0	26.2947	0
P09429	HMGB1	High mobility group protein B1	6	5	24.893	22.8	0.956081	0.889524	25.8174	0	26.2022	0	25.2003	0	25.8768	0	26.3307	0	25.2067	0
Q8TC07	TBC1D15	TBC1 domain family member 15	18	18	79.49	26.3	1.08173	0.233476	25.8804	0	25.8745	0	25.7577	0	25.8543	0	25.6131	0	25.7052	0
Q9NSD9	FARSB	Phenylalanine--tRNA ligase beta subunit	16	16	66.115	29	1.11784	0.287533	25.8889	0	25.9022	0	25.9671	0	25.9781	0	25.5319	0	25.7661	0
P31153	MAT2A	S-adenosylmethionine synthase isoform type-2	13	13	43.66	29.9	1.48455	0.264586	25.8329	0	26.0998	0	26.122	0	25.4299	0	26.2016	0	24.7131	0
P57740	NUP107	Nuclear pore complex protein Nup107	19	19	106.37	25.5	1.02868	0.849618	26.1221	0	25.8981	0	25.5602	0	26.0039	0	25.5987	0	25.8554	0
O14818	PSMA7	Proteasome subunit alpha type-7	10	10	27.887	42.3	0.836253	0.0966718	25.8784	0	25.568	0	25.9306	0	26.1013	0	26.0733	0	25.9764	0
Q16576	RBBP7	Histone-binding protein RBBP7	9	4	47.82	19.5	1.26319	0.313316	25.4949	0	26.1956	0	26.4023	0	25.8338	0	25.7493	0	25.4985	0
P63010	AP2B1	AP-2 complex subunit beta	24	12	104.55	26.1	0.973049	0.906756	25.8334	0	25.3084	0	25.6931	0	25.9151	0	25.1026	0	25.9356	0
Q8IVM0	CCDC50	Coiled-coil domain-containing protein 50	10	10	35.822	37.6	1.41903	0.375376	25.1268	0	26.094	0	25.8223	0	25.4531	0	25.7186	0	24.3567	0
Q92499	DDX1	ATP-dependent RNA helicase DDX1	12	12	82.431	20	1.08608	0.564622	25.8982	0	25.5803	0	25.9996	0	25.6847	0	25.4729	0	25.963	0
Q8TEX9	IPO4	Importin-4	21	21	118.71	26.1	0.907107	0.146543	25.8243	0	25.6296	0	25.8394	0	25.8747	0	25.9833	0	25.8573	0
P25205	MCM3	DNA replication licensing factor MCM3	20	20	90.98	27.5	0.902829	0.211699	25.6343	0	25.6531	0	25.571	0	25.6695	0	25.9592	0	25.6721	0
P49591	SARS	Serine--tRNA ligase, cytoplasmic	11	11	58.777	27	0.734864	0.0623046	25.4533	0	25.0504	0	25.5014	0	25.6989	0	25.9742	0	25.6654	0
O43390	HNRNPR	Heterogeneous nuclear ribonucleoprotein R	15	11	70.942	27.2	1.2802	0.42449	25.7508	0	26.5757	0	25.3198	0	25.736	0	25.626	0	25.2151	0
Q9UJX3	ANAPC7	Anaphase-promoting complex subunit 7	15	15	66.855	28.5	1.06013	0.872358	26.1434	0	25.0762	0	25.9092	0	25.7244	0	24.9401	0	26.2116	0
Q9HAV4	XPO5	Exportin-5	18	18	136.31	18.4	0.942067	0.283258	25.7819	0	25.8064	0	25.8645	0	26.0313	0	25.8621	0	25.8177	0
Q969T9	WBP2	WW domain-binding protein 2	6	6	28.087	20.7	0.818523	0.394171	25.1227	0	25.8236	0	25.3786	0	25.7941	0	26.0814	0	25.3161	0
Q9H832	UBE2Z	Ubiquitin-conjugating enzyme E2 Z	7	7	38.21	18.6	0.99562	0.990358	25.2419	0	26.0903	0	24.841	0	25.1785	0	26.0407	0	24.973	0
O95229	ZWINT	ZW10 interactor	9	9	31.293	34.3	0.720623	0.31377	25.7702	0	24.7306	0	25.9035	0	26.1952	0	25.6019	0	26.0251	0
Q15293	RCN1	Reticulocalbin-1	6	6	38.89	18.7	1.17644	0.118974	25.8554	0	25.806	0	25.9814	0	25.813	0	25.4487	0	25.6778	0
O15355	PPM1G	Protein phosphatase 1G	13	13	59.271	25.5	1.38446	0.0934824	26.2602	0	26.2234	0	25.6279	0	25.5202	0	25.6909	0	25.4925	0
O60749	SNX2	Sorting nexin-2	17	15	58.47	37.2	0.999121	0.996402	25.476	0	25.8177	0	25.3157	0	25.705	0	25.8048	0	25.1035	0
Q9UJ41	RABGEF1	Rab5 GDP/GTP exchange factor	14	14	79.37	20.9	0.87644	0.454679	25.8632	0	25.3849	0	25.1148	0	25.7862	0	25.5641	0	25.5834	0
Q14126	DSG2	Desmoglein-2	21	21	122.29	25.8	0.935913	0.587497	25.9355	0	25.4677	0	25.5906	0	25.9059	0	25.6227	0	25.7518	0
O60264	SMARCA5	SWI/SNF-related matrix-associated actin-dependent regulator of chromatin subfamily A member 5	24	14	121.9	22	1.05278	0.402623	25.9682	0	25.7783	0	25.9691	0	25.9157	0	25.8266	0	25.7509	0
P54252	ATXN3	Ataxin-3	9	9	41.78	35.2	0.957953	0.516026	25.328	0	25.5188	0	25.4426	0	25.6229	0	25.4516	0	25.4008	0
Q9Y4X5	ARIH1	E3 ubiquitin-protein ligase ARIH1	5	5	64.117	12.9	1.10429	0.334262	25.9357	0	25.6698	0	25.7425	0	25.7367	0	25.4325	0	25.7494	0
O95376	ARIH2	E3 ubiquitin-protein ligase ARIH2	9	9	57.818	22.3	0.9995	0.998148	25.9995	0	25.6921	0	25.2314	0	25.8614	0	25.2671	0	25.7966	0
O95155	UBE4B	Ubiquitin conjugation factor E4 B	17	17	146.18	17.4	0.983111	0.807563	25.7872	0	25.7345	0	25.9253	0	25.9397	0	25.6924	0	25.8886	0
Q14103	HNRNPD	Heterogeneous nuclear ribonucleoprotein D0	6	5	38.434	15.2	1.03826	0.760925	25.6473	0	25.8073	0	25.8916	0	25.6443	0	26.0193	0	25.5201	0
Q7L1Q6	BZW1	Basic leucine zipper and W2 domain-containing protein 1	12	12	48.043	28.4	0.986175	0.920194	26.0326	0	25.4761	0	25.6402	0	25.601	0	25.6998	0	25.9083	0
P24534	EEF1B2	Elongation factor 1-beta	5	5	24.763	19.6	0.824012	0.401981	25.1905	0	25.4938	0	25.9615	0	25.9578	0	26.0842	0	25.4417	0
P48739	PITPNB	Phosphatidylinositol transfer protein beta isoform	8	8	31.54	38	0.977369	0.77402	25.5424	0	25.3748	0	25.7462	0	25.5954	0	25.5789	0	25.5883	0
Q92878	RAD50	DNA repair protein RAD50	22	22	153.89	16.8	0.86975	0.203289	25.7126	0	25.4986	0	25.9291	0	26.0067	0	25.8673	0	25.8702	0
P49736	MCM2	DNA replication licensing factor MCM2	19	19	101.89	25.4	0.958668	0.7172	25.8689	0	25.7153	0	25.4879	0	25.6875	0	25.9674	0	25.5999	0
O00762	UBE2C	Ubiquitin-conjugating enzyme E2 C	9	9	19.652	67.6	1.24933	0.13717	25.7792	0	26.0556	0	25.9032	0	25.5099	0	25.8887	0	25.3759	0
P23528	CFL1	Cofilin-1	6	5	18.502	39.2	1.46453	0.0599294	26.215	0	25.9248	0	26.1255	0	25.5267	0	25.2088	0	25.8784	0
P13667	PDIA4	Protein disulfide-isomerase A4	19	19	72.932	29.3	1.20328	0.205635	25.593	0	25.7205	0	25.766	0	25.6829	0	25.1071	0	25.4885	0
Q08554	DSC1	Desmocollin-1	9	9	99.986	12.2	0.929476	0.763537	26.095	0	25.3704	0	25.3414	0	25.3275	0	26.0745	0	25.7214	0
Q99873	PRMT1	Protein arginine N-methyltransferase 1	7	7	41.515	19.9	0.823855	0.618359	25.5457	0	24.7772	0	26.1771	0	25.9656	0	25.1491	0	26.2239	0
P26639	TARS	Threonine--tRNA ligase, cytoplasmic	18	15	83.434	28.1	0.932212	0.371813	25.4868	0	25.413	0	25.6187	0	25.7104	0	25.448	0	25.664	0
P46063	RECQL	ATP-dependent DNA helicase Q1	16	16	73.457	29.1	0.962825	0.866988	25.6201	0	24.9119	0	25.537	0	25.7769	0	25.0523	0	25.4038	0
Q9Y5A7	NUB1	NEDD8 ultimate buster 1	10	10	70.537	21.3	1.13032	0.406629	25.3717	0	25.4136	0	25.9013	0	25.2278	0	25.4023	0	25.5262	0
O60784	TOM1	Target of Myb protein 1	14	14	53.818	33.5	0.966031	0.873638	24.9093	0	25.1757	0	25.3301	0	24.6784	0	25.5822	0	25.304	0
P60228	EIF3E	Eukaryotic translation initiation factor 3 subunit E	14	14	52.22	36.9	0.903592	0.686507	25.9225	0	24.9647	0	25.7669	0	25.7696	0	25.3928	0	25.9305	0
P69849	NOMO3	Nodal modulator 3	21	21	134.13	26.5	1.10063	0.720527	25.6971	0	25.4614	0	26.3172	0	25.8867	0	25.1821	0	25.992	0
P78527	PRKDC	DNA-dependent protein kinase catalytic subunit	43	43	469.08	12.5	0.829521	0.673246	26.0092	0	24.5443	0	25.9425	0	26.3157	0	25.1093	0	25.88	0
Q01105	SET	Protein SET	5	5	33.488	14.1	0.95127	0.778259	25.3008	0	25.9962	0	25.3075	0	25.5749	0	25.7293	0	25.5166	0
P14373	TRIM27	Zinc finger protein RFP	8	8	58.489	25.7	0.799327	0.129324	25.4459	0	25.0625	0	25.472	0	25.7916	0	25.4427	0	25.7156	0
O43491	EPB41L2	Band 4.1-like protein 2	20	19	112.59	25.3	0.789157	0.213658	25.4716	0	25.5742	0	25.1153	0	25.752	0	26.0363	0	25.3976	0
Q96AX1	VPS33A	Vacuolar protein sorting-associated protein 33A	16	16	67.61	31.9	1.26789	0.0776104	25.4884	0	25.6773	0	25.89	0	25.1791	0	25.3733	0	25.4761	0
P55036	PSMD4	26S proteasome non-ATPase regulatory subunit 4	10	7	40.736	29.4	0.842719	0.498499	25.4039	0	24.7198	0	25.3057	0	25.7132	0	24.8884	0	25.5686	0
Q86T24	ZBTB33	Transcriptional regulator Kaiso	13	13	74.484	25.4	0.985097	0.873348	25.4602	0	25.3	0	25.4649	0	25.5769	0	25.5108	0	25.2024	0
P04637	TP53	Cellular tumor antigen p53	10	10	43.653	23.9	0.85257	0.553967	24.7114	0	25.5379	0	25.7858	0	25.764	0	25.6767	0	25.2847	0
P55786	NPEPPS	Puromycin-sensitive aminopeptidase	22	22	103.28	30.4	1.15635	0.293501	25.7612	0	25.2516	0	25.6117	0	25.4171	0	25.162	0	25.4166	0
Q13347	EIF3I	Eukaryotic translation initiation factor 3 subunit I	12	12	36.501	48	1.38833	0.178205	25.9917	0	25.341	0	25.8795	0	25.6826	0	25.038	0	25.0715	0
P02786	TFRC	Transferrin receptor protein 1	17	17	84.87	27.6	0.984328	0.873567	25.294	0	25.5774	0	25.2417	0	25.4715	0	25.4854	0	25.2246	0
P17844	DDX5	Probable ATP-dependent RNA helicase DDX5	17	12	69.147	23.8	1.05206	0.837874	25.3834	0	25.7772	0	25.0225	0	25.5318	0	25.618	0	24.8137	0
P49454	CENPF	Centromere protein F	38	38	367.76	13.7	0.815796	0.305443	25.6853	0	24.9559	0	25.7232	0	25.7231	0	25.7747	0	25.7478	0
Q6P2Q9	PRPF8	Pre-mRNA-processing-splicing factor 8	39	39	273.6	20.1	0.711634	0.807829	26.2816	0	21.9329	0	26.0257	0	26.5949	0	22.7235	0	26.3941	0
P62495	ETF1	Eukaryotic peptide chain release factor subunit 1	10	10	49.03	25.6	0.9847	0.914711	25.6922	0	25.2835	0	25.6813	0	25.4463	0	25.4205	0	25.8568	0
P53621	COPA	Coatomer subunit alpha	20	20	138.34	21.9	0.8416	0.644711	25.7952	0	24.8394	0	25.8433	0	26.2311	0	24.9978	0	25.9954	0
Q9P2E9	RRBP1	Ribosome-binding protein 1	22	21	152.47	18.7	0.976803	0.923545	25.3914	0	25.8564	0	25.2387	0	25.1995	0	26.0743	0	25.3143	0
P07384	CAPN1	Calpain-1 catalytic subunit	15	15	81.889	25.4	0.974714	0.734908	25.1536	0	25.3479	0	25.3247	0	25.3585	0	25.4243	0	25.1544	0
Q9Y230	RUVBL2	RuvB-like 2	12	12	51.156	31.3	0.90155	0.243611	25.541	0	25.1994	0	25.4874	0	25.5128	0	25.6063	0	25.5573	0
O15294	OGT	UDP-N-acetylglucosamine--peptide N-acetylglucosaminyltransferase 110 kDa subunit	24	24	116.92	25.3	0.927559	0.696806	25.7894	0	25.1051	0	25.5132	0	25.8021	0	25.2535	0	25.6775	0
Q92905	COPS5	COP9 signalosome complex subunit 5	13	13	37.578	48.2	1.2016	0.299424	25.3331	0	25.5467	0	25.9931	0	25.5724	0	25.2218	0	25.2838	0
P41252	IARS	Isoleucine--tRNA ligase, cytoplasmic	23	23	144.5	22.6	0.878935	0.280556	25.5697	0	25.3299	0	25.5377	0	25.8702	0	25.427	0	25.6986	0
P61160	ACTR2	Actin-related protein 2	9	9	44.76	36	1.16825	0.413254	25.3065	0	24.9313	0	25.4716	0	25.3724	0	24.9183	0	24.7457	0
P35520	CBS	Cystathionine beta-synthase	9	9	60.586	26	0.763832	0.56087	24.2176	0	25.763	0	24.5066	0	24.8745	0	25.9945	0	24.7843	0
O75533	SF3B1	Splicing factor 3B subunit 1	21	21	145.83	19.5	0.905196	0.0833681	25.4207	0	25.536	0	25.4376	0	25.7109	0	25.5534	0	25.561	0
Q9UKF6	CPSF3	Cleavage and polyadenylation specificity factor subunit 3	11	11	77.485	19	0.988087	0.941753	25.4135	0	24.9106	0	25.4999	0	25.4827	0	25.056	0	25.3373	0
O00264	PGRMC1	Membrane-associated progesterone receptor component 1	8	8	21.671	32.3	0.837066	0.10263	25.1606	0	25.1472	0	25.4613	0	25.4462	0	25.644	0	25.4486	0
P15104	GLUL	Glutamine synthetase	7	7	42.064	18.2	1.47604	0.211825	25.7446	0	25.2011	0	26.1479	0	25.5241	0	24.6407	0	25.2437	0
Q99536	VAT1	Synaptic vesicle membrane protein VAT-1 homolog	9	9	41.92	34.1	1.11615	0.508116	25.5566	0	25.7523	0	25.1325	0	25.1005	0	25.5095	0	25.3558	0
P78344	EIF4G2	Eukaryotic translation initiation factor 4 gamma 2	27	27	102.36	32.7	0.869347	0.433674	25.1266	0	24.6763	0	24.991	0	25.3145	0	24.753	0	25.3324	0
P35606	COPB2	Coatomer subunit beta	19	19	102.49	27.9	0.806296	0.402852	25.0634	0	24.6361	0	25.3715	0	25.6298	0	24.8268	0	25.5462	0
Q9UNM6	PSMD13	26S proteasome non-ATPase regulatory subunit 13	11	11	42.945	37	0.854563	0.250188	25.0599	0	24.8119	0	25.2895	0	25.3001	0	25.1032	0	25.4382	0
P35998	PSMC2	26S protease regulatory subunit 7	12	12	48.633	29.3	1.09606	0.698797	25.247	0	24.9637	0	25.979	0	25.4264	0	25.2803	0	25.0859	0
Q6ZVM7	TOM1L2	TOM1-like protein 2	15	15	55.556	33.7	1.08044	0.496036	25.2298	0	25.3307	0	25.1736	0	25.1309	0	25.3801	0	24.8883	0
Q96R06	SPAG5	Sperm-associated antigen 5	19	19	134.42	23.9	0.708752	0.124997	25.3253	0	24.7745	0	25.6081	0	25.8341	0	25.7821	0	25.5815	0
P37837	TALDO1	Transaldolase	8	8	37.54	25.8	0.937142	0.614134	25.234	0	25.0418	0	25.6229	0	25.3683	0	25.4193	0	25.392	0
P25788	PSMA3	Proteasome subunit alpha type-3	9	9	28.433	39.6	0.915925	0.737918	25.5578	0	24.5721	0	25.4456	0	25.6155	0	25.0403	0	25.2997	0
Q9NRZ9	HELLS	Lymphoid-specific helicase	12	12	97.073	15.9	0.899391	0.69924	25.6161	0	24.4806	0	25.0933	0	25.5502	0	25.0274	0	25.0714	0
Q5D862	FLG2	Filaggrin-2	5	5	248.07	2.3	1.05585	0.895295	24.9593	0	26.5247	0	25.0988	0	25.2698	0	25.134	0	25.9437	0
Q13435	SF3B2	Splicing factor 3B subunit 2	15	15	100.23	17.1	0.853311	0.442982	25.1505	0	25.4575	0	25.0899	0	25.2835	0	25.9437	0	25.1572	0
P11388	TOP2A	DNA topoisomerase 2-alpha	17	12	174.38	11.4	0.982932	0.819871	25.5759	0	25.498	0	25.3816	0	25.678	0	25.4498	0	25.4022	0
Q13616	CUL1	Cullin-1	19	19	89.677	31.1	0.922751	0.66099	25.3372	0	25.0131	0	24.9598	0	25.5508	0	24.8161	0	25.2911	0
Q5TDH0	DDI2	Protein DDI1 homolog 2	9	9	44.522	27.3	1.47195	0.091283	25.6761	0	25.0501	0	25.8587	0	24.9973	0	25.0577	0	24.8567	0
O43242	PSMD3	26S proteasome non-ATPase regulatory subunit 3	14	14	60.977	32.8	0.77274	0.309591	25.1197	0	24.1634	0	25.0527	0	25.3107	0	25.0175	0	25.1234	0
Q9BPX3	NCAPG	Condensin complex subunit 3	15	15	114.33	15.7	1.04742	0.591662	25.3752	0	25.5232	0	25.4994	0	25.4776	0	25.1907	0	25.529	0
P61011	SRP54	Signal recognition particle 54 kDa protein	15	15	55.704	33.7	1.34582	0.118907	25.2076	0	25.586	0	25.5762	0	24.7386	0	25.3496	0	24.9961	0
Q9P0K7	RAI14	Ankycorbin	26	26	110.04	30.2	0.869515	0.111398	25.3667	0	25.176	0	25.3853	0	25.5262	0	25.6294	0	25.3776	0
O60488	ACSL4	Long-chain-fatty-acid--CoA ligase 4	13	10	79.187	25.7	1.17107	0.496444	25.5243	0	24.8326	0	25.5467	0	25.2549	0	24.6837	0	25.2815	0
Q5VYK3	ECM29	Proteasome-associated protein ECM29 homolog	23	23	204.29	16.9	0.792942	0.093532	25.2752	0	25.1948	0	25.3427	0	25.8765	0	25.3729	0	25.5674	0
Q9NXR7	BRE	BRCA1-A complex subunit BRE	8	8	43.551	26.9	0.927371	0.829842	25.0893	0	24.6686	0	25.8809	0	25.3738	0	24.7535	0	25.8379	0
Q9NVI1	FANCI	Fanconi anemia group I protein	22	22	149.32	21.1	1.03778	0.855185	25.5429	0	25.3603	0	25.6642	0	25.8373	0	24.9661	0	25.6035	0
P35613	BSG	Basigin	5	5	42.2	16.9	0.918521	0.792085	24.3391	0	25.4876	0	24.9344	0	24.9432	0	25.5731	0	24.6126	0
Q92890	UFD1L	Ubiquitin fusion degradation protein 1 homolog	10	10	34.5	31.3	0.984618	0.934973	25.5022	0	24.841	0	25.436	0	25.5526	0	25.2539	0	25.0398	0
Q13561	DCTN2	Dynactin subunit 2	10	10	44.23	28.7	0.911387	0.66567	25.0283	0	24.8734	0	25.3511	0	25.0462	0	25.7119	0	24.8963	0
Q86UX2	ITIH5	Inter-alpha-trypsin inhibitor heavy chain H5	2	2	104.58	3.7	1.47228	0.0703364	25.692	0	25.502	0	25.7682	0	24.7088	0	25.4453	0	25.1339	0
P62750	RPL23A	60S ribosomal protein L23a	6	6	17.695	36.5	1.45025	0.302263	25.5437	0	25.8021	0	25.1758	0	25.4508	0	25.3179	0	24.1439	0
Q5VTR2	RNF20	E3 ubiquitin-protein ligase BRE1A	24	22	113.66	27.1	0.99229	0.852222	25.3401	0	25.4042	0	25.4813	0	25.3426	0	25.4545	0	25.4622	0
Q16625	OCLN	Occludin	8	8	59.143	15.5	0.851711	0.188565	25.0755	0	24.6909	0	24.949	0	25.3207	0	25.025	0	25.0644	0
Q08752	PPID	Peptidyl-prolyl cis-trans isomerase D	10	10	40.763	23.5	0.862838	0.13128	25.1488	0	25.077	0	25.2833	0	25.2431	0	25.5635	0	25.3411	0
O60502	MGEA5	Protein O-GlcNAcase	12	12	102.91	19.5	0.883441	0.247879	25.2843	0	25.259	0	25.3132	0	25.5763	0	25.6141	0	25.2025	0
Q15075	EEA1	Early endosome antigen 1	24	24	162.46	20.1	1.20998	0.0569154	25.6387	0	25.4518	0	25.552	0	25.3933	0	25.0999	0	25.3243	0
Q9P2I0	CPSF2	Cleavage and polyadenylation specificity factor subunit 2	15	15	88.486	21.9	1.18739	0.219799	25.3015	0	25.5785	0	25.2692	0	24.9895	0	25.414	0	25.0024	0
P08865	RPSA	40S ribosomal protein SA	5	5	32.854	24.4	1.17416	0.36489	25.3035	0	25.4112	0	25.5649	0	24.9207	0	25.6161	0	25.048	0
P32119	PRDX2	Peroxiredoxin-2	12	11	21.892	37.9	0.952678	0.811968	24.8505	0	25.54	0	25.3147	0	25.1323	0	25.6766	0	25.1061	0
P47897	QARS	Glutamine--tRNA ligase	16	16	87.798	24.9	1.02603	0.87002	25.1051	0	24.9596	0	25.5287	0	25.3141	0	24.9094	0	25.2587	0
P46736	BRCC3	Lys-63-specific deubiquitinase BRCC36	6	6	36.072	19	0.800765	0.255034	24.9681	0	24.8683	0	25.2953	0	25.6673	0	24.9759	0	25.4502	0
Q15018	FAM175B	BRISC complex subunit Abro1	9	9	46.9	25.5	1.28351	0.118641	25.4275	0	25.2537	0	25.7769	0	25.2995	0	24.9649	0	25.1134	0
P43003	SLC1A3	Excitatory amino acid transporter 1	3	3	59.572	7.9	0.812221	0.308702	24.5591	0	25.1434	0	24.9732	0	24.9607	0	25.5694	0	25.0458	0
P83731	RPL24	60S ribosomal protein L24	4	4	17.779	19.7	0.842234	0.495268	25.1083	0	24.3255	0	25.0899	0	25.4599	0	24.7455	0	25.0615	0
Q08945	SSRP1	FACT complex subunit SSRP1	11	11	81.074	20.2	1.26974	0.207156	25.1215	0	25.5798	0	25.1493	0	24.8336	0	25.2801	0	24.7033	0
Q9BSJ8	ESYT1	Extended synaptotagmin-1	16	16	122.85	23.2	0.888979	0.201076	25.3166	0	25.0246	0	25.3211	0	25.43	0	25.2872	0	25.4543	0
Q06203	PPAT	Amidophosphoribosyltransferase	10	10	57.398	20.7	0.767539	0.227459	25.2742	0	24.4906	0	24.7727	0	25.4328	0	24.9627	0	25.287	0
P51572	BCAP31	B-cell receptor-associated protein 31	6	6	27.991	26.4	0.883302	0.329357	25.3406	0	25.288	0	24.8327	0	25.3421	0	25.3274	0	25.3288	0
O00425	IGF2BP3	Insulin-like growth factor 2 mRNA-binding protein 3	16	14	63.704	34.7	0.968197	0.689959	25.0581	0	25.0239	0	24.7598	0	25.0991	0	24.9197	0	24.9629	0
P51149	RAB7A	Ras-related protein Rab-7a	10	10	23.489	56	1.05659	0.487658	25.4368	0	25.1908	0	25.2223	0	25.1382	0	25.3429	0	25.1305	0
Q9H3U1	UNC45A	Protein unc-45 homolog A	18	18	103.08	22.7	0.959236	0.821971	24.7154	0	24.9026	0	25.0583	0	24.5045	0	25.2634	0	25.0885	0
Q13085	ACACA	Acetyl-CoA carboxylase 1	32	32	265.55	17.7	0.896911	0.864983	25.8686	0	23.8428	0	25.8019	0	25.9995	0	24.226	0	25.7587	0
Q92945	KHSRP	Far upstream element-binding protein 2	13	12	73.114	25	1.21115	0.418276	24.7765	0	25.5113	0	24.8377	0	24.9003	0	25.0176	0	24.3786	0
Q15046	KARS	Lysine--tRNA ligase	14	14	68.047	22.6	0.981943	0.787898	25.0975	0	24.8891	0	24.8102	0	25.0214	0	24.9197	0	24.9345	0
P53618	COPB1	Coatomer subunit beta	15	15	107.14	22.9	0.875061	0.505274	25.0468	0	24.4301	0	25.0509	0	25.2821	0	24.7253	0	25.098	0
Q13765	NACA	Nascent polypeptide-associated complex subunit alpha	4	4	23.384	25.6	0.762489	0.199053	25.3036	0	24.5219	0	25.154	0	25.3058	0	25.2913	0	25.556	0
P49459	UBE2A	Ubiquitin-conjugating enzyme E2 A	3	3	17.315	43.4	1.05315	0.775933	24.9696	0	25.1406	0	25.6184	0	25.3015	0	24.8688	0	25.3342	0
Q14149	MORC3	MORC family CW-type zinc finger protein 3	15	15	107.11	17.5	0.991499	0.95924	25.3752	0	24.9757	0	25.1757	0	25.5493	0	24.8806	0	25.1337	0
Q92845	KIFAP3	Kinesin-associated protein 3	6	6	91.204	9.7	1.0498	0.816124	25.6504	0	24.8294	0	25.1771	0	25.221	0	24.8569	0	25.3687	0
P61247	RPS3A	40S ribosomal protein S3a	8	8	29.945	30.7	1.36968	0.0582237	25.1951	0	25.3716	0	25.4174	0	24.9403	0	25.11	0	24.5722	0
Q15645	TRIP13	Pachytene checkpoint protein 2 homolog	8	8	48.55	23.1	1.2375	0.200701	25.0326	0	24.7682	0	25.307	0	24.8833	0	24.8259	0	24.4764	0
Q86UE4	MTDH	Protein LYRIC	13	13	63.836	30.4	1.21474	0.384075	25.0781	0	25.5961	0	24.7073	0	24.7477	0	25.0988	0	24.6931	0
P10155	TROVE2	60 kDa SS-A/Ro ribonucleoprotein	10	10	60.67	23.8	0.851431	0.319688	24.8132	0	24.6263	0	24.253	0	24.9927	0	24.8205	0	24.5754	0
Q96L92	SNX27	Sorting nexin-27	12	12	61.264	25.5	0.801955	0.29634	24.8254	0	24.725	0	24.2294	0	25.2078	0	24.9725	0	24.5548	0
O00186	STXBP3	Syntaxin-binding protein 3	12	12	67.764	25.5	1.11684	0.429626	24.8781	0	24.7768	0	25.0774	0	25.0368	0	24.4884	0	24.7288	0
Q13439	GOLGA4	Golgin subfamily A member 4	27	27	261.14	13.2	0.890905	0.136849	25.1056	0	24.9567	0	25.1452	0	25.2025	0	25.3685	0	25.1365	0
P51665	PSMD7	26S proteasome non-ATPase regulatory subunit 7	7	7	37.025	35.8	0.870566	0.557102	24.6457	0	24.443	0	25.4431	0	25.0831	0	24.913	0	25.1356	0
P43686	PSMC4	26S protease regulatory subunit 6B	10	10	47.366	26.3	1.17635	0.585146	25.0451	0	24.539	0	25.7419	0	25.1362	0	24.5145	0	24.9722	0
Q7L2H7	EIF3M	Eukaryotic translation initiation factor 3 subunit M	5	5	42.502	23	1.07697	0.835469	25.3122	0	24.3807	0	25.8948	0	25.3677	0	24.7097	0	25.1894	0
Q9UBW8	COPS7A	COP9 signalosome complex subunit 7a	9	9	30.276	34.2	1.12352	0.203627	25.2281	0	25.3132	0	25.3581	0	25.2005	0	25.2674	0	24.9276	0
P09651	HNRNPA1	Heterogeneous nuclear ribonucleoprotein A1	7	7	38.746	21.5	1.25918	0.263186	25.3079	0	25.6369	0	24.9594	0	24.6473	0	25.1899	0	25.0696	0
P09960	LTA4H	Leukotriene A-4 hydrolase	15	15	69.284	31.6	0.968391	0.881287	25.0443	0	24.6152	0	24.6535	0	25.0515	0	24.3041	0	25.0963	0
P38159	RBMX	RNA-binding motif protein, X chromosome	9	9	42.331	19.7	1.111	0.305162	25.0861	0	25.1439	0	25.0649	0	24.9848	0	25.1448	0	24.7097	0
P06744	GPI	Glucose-6-phosphate isomerase	9	9	63.146	23.1	0.729643	0.413129	24.054	0	24.1413	0	25.1136	0	24.17	0	25.3472	0	25.1559	0
P61758	VBP1	Prefoldin subunit 3	6	6	22.658	38.1	1.0878	0.7196	24.6576	0	24.9994	0	25.2027	0	24.3756	0	24.8034	0	25.3165	0
Q99707	MTR	Methionine synthase	17	17	140.53	21	0.780066	0.237166	25.1739	0	24.4865	0	25.2249	0	25.5103	0	25.1751	0	25.2749	0
Q04917	YWHAH	14-3-3 protein eta	8	6	28.218	28.9	1.00611	0.977678	24.5516	0	25.2952	0	24.9083	0	25.0376	0	25.1779	0	24.5132	0
P67775	PPP2CA	Serine/threonine-protein phosphatase 2A catalytic subunit alpha isoform	5	5	35.594	21.7	0.654563	0.103134	24.3228	0	24.942	0	24.4702	0	24.9924	0	25.6339	0	24.9429	0
Q8IZ07	ANKRD13A	Ankyrin repeat domain-containing protein 13A	15	14	67.618	29.8	0.825327	0.205022	24.4703	0	24.5	0	24.8205	0	25.097	0	24.6024	0	24.9223	0
Q07812	BAX	Apoptosis regulator BAX	5	5	21.184	35.9	0.825514	0.555694	24.2536	0	25.0381	0	24.1815	0	24.462	0	25.4312	0	24.4099	0
Q96K76	USP47	Ubiquitin carboxyl-terminal hydrolase 47	19	19	157.31	15.8	0.86892	0.100777	25.0379	0	24.9381	0	24.9859	0	25.3612	0	25.1576	0	25.0512	0
Q9UHB9	SRP68	Signal recognition particle subunit SRP68	13	13	70.729	27.3	1.24796	0.214011	25.4616	0	24.7388	0	25.1275	0	24.6817	0	24.8762	0	24.8112	0
Q15459	SF3A1	Splicing factor 3A subunit 1	14	14	88.885	16.8	1.1307	0.355011	25.0787	0	25.0871	0	24.9804	0	24.5434	0	25.0807	0	24.9903	0
P52732	KIF11	Kinesin-like protein KIF11	17	17	119.16	21.4	0.960047	0.45481	25.1506	0	24.9757	0	25.0685	0	25.0467	0	25.2177	0	25.1069	0
O43847	NRD1	Nardilysin	12	12	131.57	13.7	1.07099	0.374697	25.2426	0	25.1298	0	25.1386	0	25.2384	0	24.9198	0	25.0559	0
P52701	MSH6	DNA mismatch repair protein Msh6	16	16	152.78	12.9	0.987247	0.907516	25.2285	0	24.9959	0	25.1686	0	25.392	0	24.9359	0	25.1206	0
Q9H9Q2	COPS7B	COP9 signalosome complex subunit 7b	5	5	29.622	28	1.14	0.309363	25.31	0	25.2065	0	24.9181	0	24.9698	0	24.7544	0	25.1433	0
Q86YT6	MIB1	E3 ubiquitin-protein ligase MIB1	13	13	110.13	16.5	0.996215	0.976475	25.0809	0	25.1579	0	25.0725	0	25.431	0	24.8418	0	25.0549	0
P14868	DARS	Aspartate--tRNA ligase, cytoplasmic	12	12	57.136	25.9	1.10072	0.762409	25.2273	0	24.5385	0	25.1483	0	25.2299	0	24.0972	0	25.1717	0
P30041	PRDX6	Peroxiredoxin-6	9	9	25.035	46.9	0.876868	0.335919	24.8655	0	25.0643	0	24.6691	0	24.965	0	25.3136	0	24.889	0
Q8ND90	PNMA1	Paraneoplastic antigen Ma1	10	10	39.761	36.3	1.1972	0.52867	25.4647	0	24.6229	0	25.3894	0	25.0113	0	24.3966	0	25.2901	0
Q15019	SEPT2	Septin-2	7	7	41.487	24.9	1.23116	0.42202	25.3067	0	24.5999	0	25.5346	0	25.0168	0	24.4811	0	25.0432	0
Q6Y7W6	GIGYF2	PERQ amino acid-rich with GYF domain-containing protein 2	13	13	150.07	16.8	0.791433	0.562738	24.3922	0	25.3525	0	24.2525	0	24.8089	0	25.7882	0	24.4125	0
P62253	UBE2G1	Ubiquitin-conjugating enzyme E2 G1	8	8	19.509	44.1	1.22694	0.45709	24.3679	0	25.5361	0	25.1826	0	24.6264	0	24.9242	0	24.6506	0
Q93077	HIST1H2AC	Histone H2A type 1-C	5	1	14.105	35.4	1.25149	0.769538	24.8343	0	25.41	0	23.9273	0	22.6646	0	25.8832	0	24.6529	0
P49427	CDC34	Ubiquitin-conjugating enzyme E2 R1	6	5	26.736	23.3	1.33036	0.194097	25.4226	0	25.3452	0	24.598	0	24.6871	0	24.6804	0	24.7629	0
Q9Y678	COPG1	Coatomer subunit gamma-1	13	11	97.717	20	0.962531	0.733795	24.3762	0	24.7357	0	24.8805	0	24.7556	0	24.7086	0	24.6935	0
P41091	EIF2S3	Eukaryotic translation initiation factor 2 subunit 3	9	9	51.109	27.8	0.921171	0.713684	25.0626	0	24.1749	0	24.7814	0	24.7739	0	24.5449	0	25.0554	0
Q9NYH9	UTP6	U3 small nucleolar RNA-associated protein 6 homolog	14	14	70.193	25.5	1.26026	0.195565	25.1054	0	24.7066	0	25.1332	0	24.8987	0	24.3367	0	24.7087	0
Q9BZZ5	API5	Apoptosis inhibitor 5	10	10	59.004	23.1	0.943166	0.814312	24.6042	0	25.0546	0	24.601	0	24.2365	0	25.1642	0	25.1123	0
Q8WUM0	NUP133	Nuclear pore complex protein Nup133	22	22	128.98	24.7	1.05925	0.601006	25.1674	0	24.9722	0	25.1586	0	25.2441	0	24.7872	0	25.0178	0
P52597	HNRNPF	Heterogeneous nuclear ribonucleoprotein F	9	7	45.671	33.7	1.42715	0.456651	24.017	0	25.7617	0	24.7072	0	24.3118	0	24.9448	0	23.6899	0
Q92797	SYMPK	Symplekin	16	16	141.15	17.3	1.00307	0.969075	25.0466	0	25.1174	0	24.9375	0	24.8694	0	25.1939	0	25.0249	0
P42224	STAT1	Signal transducer and activator of transcription 1-alpha/beta	14	14	87.334	24.3	1.01103	0.944366	24.881	0	24.4095	0	24.9712	0	24.8992	0	24.4971	0	24.818	0
Q15084	PDIA6	Protein disulfide-isomerase A6	9	9	48.121	24.8	1.11127	0.501094	24.7247	0	25.0672	0	25.299	0	24.6363	0	25.0065	0	24.9915	0
Q96JH7	VCPIP1	Deubiquitinating protein VCIP135	16	16	134.32	17.4	0.966494	0.911025	24.6965	0	25.2129	0	24.4913	0	24.4335	0	25.5516	0	24.5631	0
P68371	TUBB4B	Tubulin beta-4B chain	20	3	49.83	50.8	1.17297	0.484963	24.929	0	24.4549	0	24.4499	0	24.5557	0	24.7066	0	23.881	0
Q9UPN3	MACF1	Microtubule-actin cross-linking factor 1, isoforms 1/2/3/5	35	34	838.3	6.7	0.747272	0.0885564	24.5528	0	24.6027	0	24.8074	0	24.8987	0	25.4158	0	24.9093	0
P61088	UBE2N	Ubiquitin-conjugating enzyme E2 N	5	5	17.138	45.4	1.01153	0.936134	24.6967	0	25.1605	0	24.8159	0	24.9289	0	25.0767	0	24.6179	0
Q08J23	NSUN2	tRNA (cytosine(34)-C(5))-methyltransferase	13	13	86.47	20.3	1.01284	0.94362	24.311	0	24.5253	0	25.0201	0	24.6217	0	24.8061	0	24.3734	0
Q6PKG0	LARP1	La-related protein 1	15	15	123.51	18.2	0.875432	0.674744	24.452	0	24.9859	0	24.5301	0	24.5971	0	25.6142	0	24.3324	0
P49589	CARS	Cysteine--tRNA ligase, cytoplasmic	15	15	85.472	19.7	1.07821	0.275016	24.6922	0	24.8479	0	24.8257	0	24.5596	0	24.8051	0	24.6751	0
P25685	DNAJB1	DnaJ homolog subfamily B member 1	8	8	38.044	25.6	0.852484	0.162569	24.9031	0	24.5008	0	24.8975	0	24.9815	0	24.9733	0	25.0374	0
P20020	ATP2B1	Plasma membrane calcium-transporting ATPase 1	14	7	138.75	14.5	0.986834	0.890993	24.8978	0	25.1181	0	24.8118	0	25.1436	0	24.9121	0	24.8295	0
Q9UHP3	USP25	Ubiquitin carboxyl-terminal hydrolase 25	22	22	122.22	22.7	0.730686	0.237106	24.6201	0	25.1938	0	24.1701	0	25.3302	0	25.1481	0	24.8637	0
O95373	IPO7	Importin-7	15	15	119.52	15.7	1.2183	0.292714	25.0326	0	25.329	0	24.5752	0	24.551	0	24.8468	0	24.6843	0
P35249	RFC4	Replication factor C subunit 4	9	9	39.681	30.3	0.973944	0.776174	24.8196	0	24.8185	0	24.9044	0	24.7341	0	25.1269	0	24.7959	0
P29508	SERPINB3	Serpin B3	16	7	44.564	42.3	1.71333	0.395359	24.2153	0	26.58	0	24.4529	0	23.8927	0	24.0917	0	24.9334	0
P00918	CA2	Carbonic anhydrase 2	6	6	29.246	30	0.779328	0.0847891	24.5022	0	24.6722	0	24.5986	0	24.9073	0	25.2292	0	24.7155	0
P83916	CBX1	Chromobox protein homolog 1	6	5	21.418	28.1	0.983332	0.930478	24.367	0	24.585	0	24.9225	0	24.5485	0	25.0439	0	24.3549	0
Q12904	AIMP1	Aminoacyl tRNA synthase complex-interacting multifunctional protein 1	5	5	34.352	25.3	0.843846	0.400211	24.4769	0	24.4606	0	24.8454	0	24.8846	0	25.2097	0	24.4234	0
Q9Y295	DRG1	Developmentally-regulated GTP-binding protein 1	6	6	40.542	22.6	0.968556	0.806079	24.8683	0	24.471	0	25.0401	0	24.8037	0	24.7763	0	24.9377	0
Q08211	DHX9	ATP-dependent RNA helicase A	19	19	140.96	17.7	1.0973	0.697892	25.1937	0	24.6609	0	25.0693	0	25.2877	0	24.3315	0	24.9028	0
Q9Y5Q9	GTF3C3	General transcription factor 3C polypeptide 3	15	15	101.27	22.7	1.04206	0.708629	24.6046	0	24.9584	0	25.0113	0	24.9002	0	24.6524	0	24.8434	0
Q9Y6I3	EPN1	Epsin-1	7	6	60.293	19.1	1.10192	0.707003	24.5131	0	24.922	0	24.3708	0	24.7583	0	24.7752	0	23.8523	0
Q14232	EIF2B1	Translation initiation factor eIF-2B subunit alpha	10	10	33.712	44.9	0.984729	0.858231	24.7007	0	24.7442	0	24.9792	0	24.6743	0	24.8987	0	24.9177	0
P05089	ARG1	Arginase-1	9	9	34.735	28.6	0.903078	0.677568	25.2803	0	24.8481	0	24.3198	0	24.681	0	24.9234	0	25.285	0
P40925	MDH1	Malate dehydrogenase, cytoplasmic	7	7	36.426	27.8	0.896679	0.649943	24.9814	0	24.0769	0	25.01	0	25.0231	0	24.6902	0	24.827	0
Q9Y5B9	SUPT16H	FACT complex subunit SPT16	17	17	119.91	22	1.09638	0.443664	24.7819	0	25.1504	0	24.718	0	24.6112	0	24.7553	0	24.8856	0
P09972	ALDOC	Fructose-bisphosphate aldolase C	3	2	39.455	9.1	0.602752	0.293504	22.8759	0	24.2953	0	24.8876	0	24.7267	0	24.9263	0	24.5969	0
P62241	RPS8	40S ribosomal protein S8	5	5	24.205	26.4	1.39323	0.125551	24.5694	0	25.1343	0	25.3145	0	24.518	0	24.7136	0	24.3514	0
Q8N7H5	PAF1	RNA polymerase II-associated factor 1 homolog	10	10	59.975	21.8	1.27427	0.112312	24.869	0	24.5696	0	24.8891	0	24.5942	0	24.1528	0	24.5317	0
Q15813	TBCE	Tubulin-specific chaperone E	10	10	59.345	27.5	0.880849	0.631062	24.1152	0	24.3827	0	24.698	0	23.9622	0	24.8937	0	24.8891	0
Q9H2G2	SLK	STE20-like serine/threonine-protein kinase	12	11	142.69	11.7	0.967591	0.713613	24.775	0	24.8551	0	24.6263	0	24.6892	0	24.9998	0	24.7099	0
P07737	PFN1	Profilin-1	5	5	15.054	38.6	0.872804	0.603849	24.544	0	24.7645	0	24.076	0	24.1168	0	25.0774	0	24.7792	0
Q16543	CDC37	Hsp90 co-chaperone Cdc37	5	5	44.468	16.7	1.2154	0.0528957	24.9815	0	24.6703	0	24.9748	0	24.5873	0	24.5768	0	24.6182	0
P48444	ARCN1	Coatomer subunit delta	10	10	57.21	17.6	0.607355	0.0794511	24.0576	0	23.8924	0	23.6667	0	25.1285	0	24.1527	0	24.4937	0
Q53EL6	PDCD4	Programmed cell death protein 4	7	7	51.735	22.6	0.893233	0.772663	23.6477	0	25.1731	0	24.1135	0	24.0853	0	24.9981	0	24.3395	0
P51965	UBE2E1	Ubiquitin-conjugating enzyme E2 E1	3	3	21.404	19.2	1.0237	0.913119	24.3145	0	25.1939	0	24.8259	0	24.6249	0	25.0236	0	24.5845	0
Q96FW1	OTUB1	Ubiquitin thioesterase OTUB1	5	5	31.284	22.5	0.918077	0.454196	24.5375	0	24.8237	0	24.5315	0	24.716	0	24.9671	0	24.5795	0
P49643	PRIM2	DNA primase large subunit	12	12	58.805	28.5	0.915543	0.56761	24.8767	0	24.3391	0	24.3535	0	24.807	0	24.4562	0	24.688	0
Q9BVP2	GNL3	Guanine nucleotide-binding protein-like 3	10	10	61.992	27.1	1.36385	0.322345	24.5092	0	25.2265	0	24.4003	0	23.8709	0	24.8546	0	24.0676	0
Q13838	DDX39B	Spliceosome RNA helicase DDX39B	8	8	48.991	21.3	1.08397	0.205354	24.7243	0	24.7427	0	24.7892	0	24.6489	0	24.7578	0	24.5006	0
P60510	PPP4C	Serine/threonine-protein phosphatase 4 catalytic subunit	8	8	35.08	25.1	1.28012	0.457779	25.2893	0	24.0848	0	25.0454	0	24.608	0	23.996	0	24.7466	0
Q13618	CUL3	Cullin-3	12	12	88.929	17.6	0.933721	0.799641	24.3103	0	24.1848	0	24.9858	0	24.8862	0	24.0599	0	24.8317	0
Q9HCM4	EPB41L5	Band 4.1-like protein 5	9	9	81.855	19.8	0.877127	0.649401	23.6527	0	24.8522	0	24.0713	0	24.1975	0	24.6966	0	24.2495	0
P30086	PEBP1	Phosphatidylethanolamine-binding protein 1	6	6	21.057	51.9	1.12162	0.214743	24.6906	0	24.9779	0	24.6576	0	24.6426	0	24.6714	0	24.5154	0
O60684	KPNA6	Importin subunit alpha-7	9	4	60.029	22.9	0.76058	0.142136	24.2378	0	24.0591	0	23.8747	0	24.1315	0	24.4378	0	24.7869	0
Q99459	CDC5L	Cell division cycle 5-like protein	15	15	92.25	29.7	0.817375	0.256031	24.5298	0	23.9641	0	24.0746	0	24.3403	0	24.751	0	24.35	0
P46777	RPL5	60S ribosomal protein L5	5	5	34.362	20.2	0.769655	0.526074	25.0317	0	24.2929	0	23.2842	0	24.9788	0	24.3473	0	24.4159	0
O75347	TBCA	Tubulin-specific chaperone A	4	4	12.855	35.2	0.959571	0.835589	24.5641	0	24.5545	0	24.7322	0	25.0425	0	24.8196	0	24.1673	0
Q14738	PPP2R5D	Serine/threonine-protein phosphatase 2A 56 kDa regulatory subunit delta isoform	10	8	69.991	21.9	0.917113	0.299982	24.5006	0	24.2006	0	24.3527	0	24.3578	0	24.5315	0	24.5391	0
P15121	AKR1B1	Aldose reductase	6	6	35.853	19.6	0.765332	0.219992	24.8969	0	24.2095	0	24.3058	0	24.7842	0	24.6297	0	25.1558	0
Q14651	PLS1	Plastin-1	9	6	70.253	21.5	1.31356	0.131814	24.7222	0	24.3859	0	24.6819	0	23.9345	0	24.543	0	24.132	0
Q15393	SF3B3	Splicing factor 3B subunit 3	12	12	135.58	12.8	1.17729	0.339918	25.0988	0	24.5452	0	24.8509	0	24.8904	0	24.4584	0	24.4396	0
Q13620	CUL4B	Cullin-4B	13	13	103.98	15.7	1.18749	0.460993	24.2474	0	24.6563	0	25.1092	0	24.1159	0	24.7224	0	24.4309	0
Q7Z4H7	HAUS6	HAUS augmin-like complex subunit 6	13	13	108.62	20	1.47634	0.0719499	24.9448	0	25.0742	0	24.6845	0	24.2738	0	24.7151	0	24.0286	0
Q96F44	TRIM11	E3 ubiquitin-protein ligase TRIM11	7	7	52.774	17.5	1.03678	0.756626	24.7033	0	24.2736	0	24.686	0	24.4305	0	24.4335	0	24.6426	0
Q12846	STX4	Syntaxin-4	8	8	34.18	36.4	1.10088	0.203573	24.5658	0	24.6678	0	24.5003	0	24.3709	0	24.3536	0	24.5935	0
Q9UMX0	UBQLN1	Ubiquilin-1	12	5	62.518	29.7	0.787012	0.154623	24.3781	0	24.1223	0	23.9116	0	24.7485	0	24.4459	0	24.2542	0
P46459	NSF	Vesicle-fusing ATPase	10	10	82.593	16	1.15544	0.359034	24.7088	0	24.4001	0	24.718	0	24.7153	0	24.1225	0	24.3637	0
Q8N1F7	NUP93	Nuclear pore complex protein Nup93	14	14	93.487	24.8	1.12976	0.409372	24.4511	0	24.3459	0	24.6911	0	24.5867	0	24.0285	0	24.3448	0
P62333	PSMC6	26S protease regulatory subunit 10B	10	10	44.172	30.8	0.980147	0.798279	24.701	0	24.3805	0	24.6109	0	24.5055	0	24.6125	0	24.6612	0
Q7KZ85	SUPT6H	Transcription elongation factor SPT6	17	17	199.07	15.7	0.831991	0.0789678	24.5789	0	24.4316	0	24.3966	0	24.7867	0	24.8726	0	24.5439	0
Q9ULT8	HECTD1	E3 ubiquitin-protein ligase HECTD1	21	21	289.38	9.9	0.879422	0.424737	24.6432	0	24.7006	0	24.3805	0	25.0258	0	24.4067	0	24.8479	0
P30520	ADSS	Adenylosuccinate synthetase isozyme 2	7	7	50.097	20.4	0.994041	0.965078	24.6232	0	24.2531	0	24.6257	0	24.4429	0	24.3112	0	24.7738	0
Q5GLZ8	HERC4	Probable E3 ubiquitin-protein ligase HERC4	11	11	118.56	14	1.172	0.755675	24.9922	0	23.9648	0	24.5036	0	25.012	0	23.029	0	24.7327	0
Q96SN8	CDK5RAP2	CDK5 regulatory subunit-associated protein 2	17	17	215.04	11.3	0.767087	0.0717381	24.3398	0	24.3572	0	24.4836	0	24.7271	0	25.0579	0	24.5433	0
Q15643	TRIP11	Thyroid receptor-interacting protein 11	21	21	227.58	12	0.822637	0.0572888	24.5995	0	24.4581	0	24.4185	0	24.6952	0	24.9556	0	24.6702	0
Q9NR09	BIRC6	Baculoviral IAP repeat-containing protein 6	19	19	530.25	5.2	1.09769	0.870086	24.84	0	24.9465	0	24.3046	0	25.7749	0	23.2049	0	24.7079	0
P00492	HPRT1	Hypoxanthine-guanine phosphoribosyltransferase	5	5	24.579	25.7	0.889555	0.687983	24.811	0	23.7642	0	24.8358	0	24.7519	0	24.3099	0	24.8558	0
P62424	RPL7A	60S ribosomal protein L7a	6	6	29.995	21.1	1.39102	0.572965	24.2447	0	24.9103	0	24.4236	0	24.5293	0	25.0427	0	22.5781	0
Q10567	AP1B1	AP-1 complex subunit beta-1	22	10	104.64	23.4	0.935199	0.798847	24.4361	0	23.9678	0	24.4738	0	24.0946	0	24.0535	0	25.0196	0
P04843	RPN1	Dolichyl-diphosphooligosaccharide--protein glycosyltransferase subunit 1	10	10	68.569	21.1	0.925218	0.46386	24.3007	0	24.3981	0	24.2039	0	24.5413	0	24.5383	0	24.1595	0
Q9C0B1	FTO	Alpha-ketoglutarate-dependent dioxygenase FTO	8	8	58.281	19.8	0.802896	0.355452	24.6971	0	24.2415	0	23.8992	0	24.2913	0	24.5331	0	24.9635	0
Q9Y2T2	AP3M1	AP-3 complex subunit mu-1	7	7	46.939	25.4	0.98672	0.968427	24.583	0	23.7934	0	24.9605	0	24.8184	0	23.8629	0	24.7135	0
O43752	STX6	Syntaxin-6	8	8	29.176	47.5	1.24519	0.42261	24.663	0	24.3952	0	25.2326	0	24.783	0	23.9483	0	24.6104	0
P28066	PSMA5	Proteasome subunit alpha type-5	4	4	26.411	24.1	0.933134	0.57845	24.3461	0	24.0246	0	24.4751	0	24.5754	0	24.2784	0	24.2916	0
O95551	TDP2	Tyrosyl-DNA phosphodiesterase 2	4	4	40.929	13.3	1.10849	0.530933	24.7988	0	24.548	0	24.2869	0	24.6929	0	24.345	0	24.15	0
Q9Y2D4	EXOC6B	Exocyst complex component 6B	10	9	94.2	16	1.08526	0.699881	24.2562	0	24.5745	0	24.3566	0	23.7758	0	24.696	0	24.3613	0
P26232	CTNNA2	Catenin alpha-2	9	1	105.31	10.7	1.11942	0.810751	24.4919	0	24.8699	0	23.6244	0	23.1547	0	24.8716	0	24.4718	0
Q12769	NUP160	Nuclear pore complex protein Nup160	13	13	162.12	12.7	1.02277	0.93602	24.7453	0	24.2964	0	24.9217	0	24.9331	0	23.9593	0	24.9734	0
Q15631	TSN	Translin	6	6	26.183	30.3	0.97423	0.861817	24.4451	0	24.303	0	24.9448	0	24.6937	0	24.4957	0	24.6164	0
Q9H223	EHD4	EH domain-containing protein 4	15	13	61.174	29.2	0.986423	0.933373	24.1756	0	24.3204	0	24.125	0	24.4342	0	24.4467	0	23.7993	0
Q15717	ELAVL1	ELAV-like protein 1	7	6	36.091	29.1	1.04588	0.518935	24.6581	0	24.4525	0	24.7065	0	24.5186	0	24.6335	0	24.4709	0
P26599	PTBP1	Polypyrimidine tract-binding protein 1	10	10	57.221	28.6	1.50886	0.34254	24.6935	0	24.8621	0	24.4444	0	23.0003	0	24.537	0	24.6823	0
Q9NWF9	RNF216	E3 ubiquitin-protein ligase RNF216	11	11	99.405	14.1	1.1026	0.216829	24.958	0	24.6745	0	24.7582	0	24.731	0	24.5703	0	24.6667	0
O14979	HNRNPDL	Heterogeneous nuclear ribonucleoprotein D-like	6	5	46.437	18.1	0.918619	0.0995382	24.4648	0	24.4105	0	24.5009	0	24.6338	0	24.6305	0	24.4793	0
P18124	RPL7	60S ribosomal protein L7	7	7	29.225	26.6	1.80624	0.0780908	24.7212	0	25.4386	0	24.4974	0	23.6682	0	24.4434	0	23.9867	0
O75643	SNRNP200	U5 small nuclear ribonucleoprotein 200 kDa helicase	27	27	244.5	15	1.00858	0.977946	24.7008	0	24.2536	0	25.1654	0	25.1383	0	24.0586	0	24.8859	0
Q96P70	IPO9	Importin-9	7	7	115.96	13	1.24601	0.1792	24.5368	0	24.8617	0	24.7096	0	24.2309	0	24.727	0	24.1983	0
Q9H000	MKRN2	Probable E3 ubiquitin-protein ligase makorin-2	5	5	46.94	13.7	0.96963	0.91751	23.7658	0	24.9805	0	23.9834	0	24.5896	0	24.1122	0	24.1614	0
Q9H2K2	TNKS2	Tankyrase-2	15	10	126.92	16.5	1.03672	0.854122	24.8793	0	24.5077	0	24.5829	0	24.8765	0	24.1263	0	24.811	0
P56192	MARS	Methionine--tRNA ligase, cytoplasmic	10	10	101.11	14.2	0.915647	0.53582	24.4991	0	23.8545	0	24.2121	0	24.3524	0	24.2713	0	24.3233	0
Q92621	NUP205	Nuclear pore complex protein Nup205	24	24	227.92	13.8	0.870791	0.834351	25.237	0	23.0916	0	24.795	0	25.2458	0	23.356	0	25.1207	0
Q9Y5L0	TNPO3	Transportin-3	8	8	104.2	11.2	0.99875	0.99539	24.5539	0	23.8634	0	24.4679	0	24.3623	0	23.9269	0	24.6014	0
Q08188	TGM3	Protein-glutamine gamma-glutamyltransferase E	11	11	76.631	20.6	1.07692	0.762537	24.7556	0	24.5808	0	24.5776	0	24.6357	0	23.9228	0	25.0348	0
P15531	NME1	Nucleoside diphosphate kinase A	4	4	17.149	34.2	0.850245	0.23717	24.3078	0	24.0664	0	24.505	0	24.7342	0	24.4924	0	24.3547	0
Q14320	FAM50A	Protein FAM50A	4	4	40.241	16.5	1.32344	0.370004	23.9649	0	25.0604	0	24.472	0	24.0767	0	24.529	0	23.6788	0
O94979	SEC31A	Protein transport protein Sec31A	10	10	133.01	11.7	0.829217	0.263653	24.4098	0	23.7271	0	24.2369	0	24.4441	0	24.4138	0	24.3264	0
Q9UPU5	USP24	Ubiquitin carboxyl-terminal hydrolase 24	20	20	294.36	8.9	0.926925	0.864589	24.8934	0	23.7769	0	24.8224	0	25.3301	0	23.6932	0	24.7979	0
Q9UBC2	EPS15L1	Epidermal growth factor receptor substrate 15-like 1	13	13	94.254	21.9	0.724471	0.0824157	23.6396	0	23.7369	0	23.995	0	24.4784	0	24.3699	0	23.9182	0
P23193	TCEA1	Transcription elongation factor A protein 1	8	8	33.969	27.2	1.21161	0.104677	24.5311	0	24.364	0	24.4159	0	23.9805	0	24.3951	0	24.1046	0
O00273	DFFA	DNA fragmentation factor subunit alpha	7	7	36.521	29.3	1.24244	0.204513	24.4723	0	24.7045	0	24.5303	0	24.0979	0	24.6431	0	24.0266	0
Q9H0H5	RACGAP1	Rac GTPase-activating protein 1	9	9	71.026	16.6	1.4778	0.0623204	24.5742	0	24.5067	0	24.7967	0	24.4627	0	23.9021	0	23.8224	0
Q7Z7E8	UBE2Q1	Ubiquitin-conjugating enzyme E2 Q1	11	11	46.126	25.8	1.08841	0.841548	24.0138	0	24.8814	0	23.9306	0	23.467	0	25.092	0	23.9001	0
P62191	PSMC1	26S protease regulatory subunit 4	6	6	49.184	16.1	1.14815	0.480832	24.5649	0	24.0644	0	24.8036	0	24.2607	0	24.0523	0	24.5219	0
O60826	CCDC22	Coiled-coil domain-containing protein 22	17	17	70.755	36.8	1.08957	0.381165	24.2138	0	24.5144	0	24.1912	0	24.0982	0	24.3231	0	24.1268	0
P51991	HNRNPA3	Heterogeneous nuclear ribonucleoprotein A3	6	6	39.594	20.6	1.1357	0.448226	24.5436	0	24.8379	0	24.281	0	24.4169	0	24.0943	0	24.6006	0
O94776	MTA2	Metastasis-associated protein MTA2	12	10	75.022	20.8	1.12389	0.641948	24.4225	0	24.1444	0	24.4655	0	24.6489	0	23.5656	0	24.3125	0
O43264	ZW10	Centromere/kinetochore protein zw10 homolog	11	11	88.828	17.8	0.90982	0.421412	24.0547	0	23.8003	0	24.1863	0	24.189	0	23.9575	0	24.3038	0
O94874	UFL1	E3 UFM1-protein ligase 1	16	16	89.594	25.7	1.16916	0.497018	24.2096	0	24.3057	0	24.2614	0	23.6013	0	24.6122	0	23.8869	0
P30876	POLR2B	DNA-directed RNA polymerase II subunit RPB2	16	16	133.9	15.9	0.96256	0.947705	24.969	0	23.4521	0	24.7879	0	25.1181	0	23.2043	0	25.0518	0
Q9UI12	ATP6V1H	V-type proton ATPase subunit H	8	8	55.882	18.4	1.39276	0.254337	24.866	0	24.171	0	24.9733	0	24.2623	0	23.7165	0	24.5977	0
Q13617	CUL2	Cullin-2	15	15	86.982	20.1	0.92803	0.754889	24.3414	0	23.6858	0	24.5623	0	24.4434	0	23.936	0	24.5334	0
P19105	MYL12A	Myosin regulatory light chain 12A	4	4	19.794	24	1.06149	0.702648	24.5876	0	24.3047	0	24.5706	0	24.717	0	24.064	0	24.4237	0
O43809	NUDT21	Cleavage and polyadenylation specificity factor subunit 5	7	7	26.227	36.6	0.882139	0.122559	24.3002	0	24.3129	0	24.0974	0	24.4641	0	24.4921	0	24.297	0
Q9Y6M1	IGF2BP2	Insulin-like growth factor 2 mRNA-binding protein 2	14	13	66.121	29.9	1.09616	0.601178	23.9859	0	24.4725	0	23.9963	0	23.9396	0	24.345	0	23.7727	0
Q96T88	UHRF1	E3 ubiquitin-protein ligase UHRF1	10	10	89.813	12	1.3108	0.393449	24.7484	0	24.8848	0	23.7345	0	24.2617	0	24.245	0	23.6897	0
Q8N3U4	STAG2	Cohesin subunit SA-2	13	11	141.32	14.3	1.11672	0.362911	24.5422	0	24.6301	0	24.427	0	24.2383	0	24.661	0	24.2222	0
P62888	RPL30	60S ribosomal protein L30	5	5	12.784	41.7	1.11812	0.685136	24.112	0	24.5681	0	24.7309	0	23.9915	0	24.948	0	23.9882	0
Q92783	STAM	Signal transducing adapter molecule 1	6	5	59.179	15.4	0.840821	0.148101	23.9444	0	24.1784	0	23.9572	0	24.3881	0	24.4002	0	24.0422	0
P50402	EMD	Emerin	6	6	28.994	33.1	0.986305	0.9084	24.2559	0	24.4122	0	24.1639	0	24.0081	0	24.4679	0	24.4156	0
P30825	SLC7A1	High affinity cationic amino acid transporter 1	4	3	67.638	8.1	1.06058	0.713995	24.0518	0	24.2005	0	24.0968	0	23.6114	0	24.2776	0	24.2055	0
Q6PJG6	BRAT1	BRCA1-associated ATM activator 1	12	12	88.118	20.6	1.23824	0.14613	24.0786	0	24.6456	0	24.4059	0	23.9728	0	24.1244	0	24.1081	0
P39748	FEN1	Flap endonuclease 1	7	7	42.592	23.4	0.898449	0.29867	24.4312	0	24.2207	0	24.2326	0	24.4454	0	24.6418	0	24.2608	0
P01040	CSTA	Cystatin-A	3	3	11.006	33.7	1.20791	0.253951	24.5862	0	24.3627	0	24.2818	0	24.2323	0	24.3973	0	23.7836	0
O75190	DNAJB6	DnaJ homolog subfamily B member 6	5	5	36.087	20.2	1.26015	0.401623	24.8341	0	24.0149	0	24.8873	0	24.4707	0	23.8122	0	24.4527	0
O00418	EEF2K	Eukaryotic elongation factor 2 kinase	12	12	82.143	21.4	0.88671	0.538839	24.1646	0	24.4595	0	23.7296	0	24.2953	0	24.5454	0	24.0334	0
P46821	MAP1B	Microtubule-associated protein 1B	14	14	270.63	8.3	1.031	0.854295	24.3776	0	24.3636	0	24.571	0	24.1384	0	24.8201	0	24.2215	0
Q96EA4	SPDL1	Protein Spindly	6	6	70.171	12.1	1.00018	0.99886	24.077	0	23.8939	0	24.3809	0	24.3115	0	24.0454	0	23.9941	0
P19367	HK1	Hexokinase-1	16	12	102.48	20	1.40826	0.068451	24.6434	0	24.3576	0	24.1005	0	24.1121	0	23.7016	0	23.8061	0
Q9NVA2	SEPT11	Septin-11	6	6	49.398	18.6	0.774445	0.169328	24.048	0	23.7628	0	24.4068	0	24.2998	0	24.6743	0	24.3499	0
P61981	YWHAG	14-3-3 protein gamma	8	5	28.302	35.2	1.14301	0.373086	24.4328	0	24.3287	0	24.5072	0	23.8905	0	24.5287	0	24.271	0
P52565	ARHGDIA	Rho GDP-dissociation inhibitor 1	3	3	23.207	15.7	0.967543	0.863617	24.4519	0	24.0024	0	24.6623	0	24.6211	0	24.5614	0	24.0768	0
Q8N448	LNX2	Ligand of Numb protein X 2	6	6	76.003	10.6	1.24013	0.31274	24.1332	0	24.7853	0	24.2883	0	23.8807	0	24.4575	0	23.9371	0
P50995	ANXA11	Annexin A11	9	9	54.389	22.6	1.27476	0.0623663	24.3483	0	24.3152	0	24.43	0	23.911	0	24.2768	0	23.855	0
P51809	VAMP7	Vesicle-associated membrane protein 7	4	4	24.935	15.5	1.14826	0.421504	24.3259	0	24.0206	0	24.5478	0	24.4007	0	23.8446	0	24.0508	0
Q96T51	RUFY1	RUN and FYVE domain-containing protein 1	11	10	79.817	15.1	0.895587	0.663097	23.7529	0	23.4779	0	24.1181	0	24.508	0	23.6899	0	23.6282	0
Q6IN85	SMEK1	Serine/threonine-protein phosphatase 4 regulatory subunit 3A	10	7	95.367	14.3	1.0895	0.485007	23.8146	0	24.2743	0	24.2035	0	23.8432	0	24.0992	0	23.9791	0
P55010	EIF5	Eukaryotic translation initiation factor 5	6	6	49.222	14.8	1.43294	0.247812	23.9606	0	24.8809	0	24.5563	0	23.5674	0	24.4777	0	23.7957	0
P14324	FDPS	Farnesyl pyrophosphate synthase	5	5	48.275	13.8	0.734072	0.166983	24.2107	0	23.7115	0	24.1327	0	24.3535	0	24.1612	0	24.8781	0
Q9UJC3	HOOK1	Protein Hook homolog 1	10	10	84.647	18.1	0.902571	0.451469	23.7769	0	23.967	0	24.2485	0	24.3704	0	24.0201	0	24.0456	0
P31944	CASP14	Caspase-14	10	10	27.679	35.5	1.07623	0.557659	24.4856	0	24.5497	0	24.293	0	24.0687	0	24.5747	0	24.3671	0
Q12756	KIF1A	Kinesin-like protein KIF1A	16	13	191.06	12.2	0.883075	0.778597	24.6234	0	23.5291	0	24.5714	0	25.0248	0	23.4763	0	24.7611	0
P20042	EIF2S2	Eukaryotic translation initiation factor 2 subunit 2	8	8	38.388	16.2	0.802142	0.394774	23.5176	0	24.5459	0	23.85	0	24.1721	0	24.5689	0	24.1267	0
P25786	PSMA1	Proteasome subunit alpha type-1	5	5	29.555	25.9	0.928107	0.567899	24.1477	0	24.012	0	24.428	0	24.2956	0	24.5194	0	24.0956	0
P62906	RPL10A	60S ribosomal protein L10a	4	4	24.831	19.8	1.09161	0.684109	24.2414	0	24.4473	0	24.4382	0	23.8533	0	24.7923	0	24.1019	0
P12273	PIP	Prolactin-inducible protein	4	4	16.572	38.4	0.888708	0.487938	24.2975	0	24.2989	0	24.0434	0	24.1945	0	24.7955	0	24.1604	0
P61158	ACTR3	Actin-related protein 3	6	6	47.371	20.3	1.19409	0.476678	24.4892	0	24.4342	0	24.385	0	23.9088	0	23.8047	0	24.8272	0
O94906	PRPF6	Pre-mRNA-processing factor 6	16	16	106.92	18.8	1.15495	0.123477	24.2807	0	24.5722	0	24.276	0	24.2463	0	24.1001	0	24.1588	0
P11171	EPB41	Protein 4.1	14	14	97.016	19.4	0.801853	0.399082	24.5385	0	23.7237	0	23.6016	0	24.5699	0	23.9945	0	24.2552	0
Q16630	CPSF6	Cleavage and polyadenylation specificity factor subunit 6	7	7	59.209	16.3	1.68352	0.173028	24.1713	0	24.9029	0	24.2797	0	23.0873	0	24.4308	0	23.5814	0
O14776	TCERG1	Transcription elongation regulator 1	11	11	123.9	11	0.983475	0.922929	24.0517	0	24.4786	0	24.1538	0	23.9502	0	24.6161	0	24.1899	0
Q96T76	MMS19	MMS19 nucleotide excision repair protein homolog	9	9	113.29	12.5	1.2107	0.495481	24.6166	0	24.745	0	23.8311	0	24.5707	0	23.7929	0	24.0015	0
Q16643	DBN1	Drebrin	6	6	71.428	14.6	1.19634	0.0536649	24.515	0	24.4105	0	24.6537	0	24.3856	0	24.1632	0	24.2545	0
O75153	CLUH	Clustered mitochondria protein homolog	13	13	146.67	10.7	0.935955	0.598868	24.3994	0	24.0138	0	24.3888	0	24.5575	0	24.1796	0	24.3514	0
P52789	HK2	Hexokinase-2	14	10	102.38	15.6	1.19693	0.382388	24.2502	0	24.6007	0	23.781	0	23.8216	0	24.1839	0	23.8483	0
Q9H8M7	FAM188A	Protein FAM188A	7	7	49.724	18.4	0.839605	0.573852	23.6838	0	22.9217	0	24.3005	0	23.9941	0	23.6773	0	23.9911	0
P50851	LRBA	Lipopolysaccharide-responsive and beige-like anchor protein	16	16	319.1	6.4	0.84803	0.131287	24.1829	0	24.0537	0	24.4284	0	24.5229	0	24.3378	0	24.5179	0
Q13492	PICALM	Phosphatidylinositol-binding clathrin assembly protein	11	11	70.754	24.4	1.18697	0.0658688	24.3535	0	24.251	0	24.5505	0	24.2261	0	24.0881	0	24.0989	0
P11387	TOP1	DNA topoisomerase 1	9	9	90.725	14.1	1.00656	0.984115	23.6218	0	24.5241	0	23.6041	0	23.5301	0	24.5563	0	23.6353	0
Q9C0H2	TTYH3	Protein tweety homolog 3	4	4	57.544	9	1.03898	0.851038	24.0493	0	24.0178	0	24.8052	0	24.233	0	24.0671	0	24.4067	0
Q9H9E3	COG4	Conserved oligomeric Golgi complex subunit 4	14	14	89.082	22.4	0.829048	0.334649	23.7212	0	23.466	0	24.0481	0	24.3461	0	23.7253	0	23.9754	0
Q9BTU6	PI4K2A	Phosphatidylinositol 4-kinase type 2-alpha	7	7	54.022	15.9	1.22103	0.123007	24.0413	0	24.1167	0	24.4823	0	24.0251	0	23.9245	0	23.8265	0
Q16513	PKN2	Serine/threonine-protein kinase N2	15	15	112.03	20.3	0.820413	0.699317	23.2506	0	24.6227	0	23.4857	0	23.8604	0	25.0982	0	23.2571	0
Q9H0E2	TOLLIP	Toll-interacting protein	4	4	30.281	16.1	1.10996	0.618066	24.2391	0	24.4531	0	24.3719	0	24.7444	0	23.9873	0	23.8809	0
Q9BSL1	UBAC1	Ubiquitin-associated domain-containing protein 1	8	8	45.338	24.7	1.19439	0.460758	23.6144	0	24.4289	0	24.6	0	23.7983	0	24.0383	0	24.0378	0
Q13576	IQGAP2	Ras GTPase-activating-like protein IQGAP2	18	16	180.58	14.6	1.13401	0.584814	23.9424	0	24.8839	0	24.1771	0	24.0554	0	24.3837	0	24.0201	0
Q13464	ROCK1	Rho-associated protein kinase 1	16	13	158.17	12.1	0.784423	0.250009	24.0639	0	24.184	0	23.5803	0	24.4442	0	24.5079	0	23.9269	0
P25311	AZGP1	Zinc-alpha-2-glycoprotein	6	6	34.258	28.9	0.923546	0.706436	23.8859	0	24.3949	0	24.2844	0	23.9206	0	24.2498	0	24.7389	0
Q58FF8	HSP90AB2P	Putative heat shock protein HSP 90-beta 2	13	2	44.348	21.8	0.984834	0.963454	23.5337	0	24.1266	0	24.2064	0	23.2168	0	24.5688	0	24.1472	0
Q96AP4	ZUFSP	Zinc finger with UFM1-specific peptidase domain protein	8	8	65.958	13.3	0.787266	0.267513	23.819	0	23.3978	0	23.7546	0	24.2337	0	23.5343	0	24.2386	0
P62820	RAB1A	Ras-related protein Rab-1A	5	4	22.677	34.6	0.980659	0.889413	24.4803	0	24.0058	0	23.8625	0	24.1554	0	24.0764	0	24.2013	0
O75674	TOM1L1	TOM1-like protein 1	6	6	52.988	15.3	1.22276	0.224349	24.4715	0	24.0362	0	24.2108	0	24.2405	0	23.6993	0	23.9083	0
Q14444	CAPRIN1	Caprin-1	9	9	78.365	14.8	0.724073	0.276849	24.184	0	23.0532	0	23.3264	0	23.7336	0	23.991	0	24.2363	0
Q96AE4	FUBP1	Far upstream element-binding protein 1	9	7	67.56	17.4	1.55815	0.0503338	24.2866	0	24.7813	0	24.4669	0	24.1539	0	23.9248	0	23.5366	0
O75821	EIF3G	Eukaryotic translation initiation factor 3 subunit G	6	6	35.611	16.9	1.07475	0.677553	24.3864	0	23.8923	0	24.4471	0	24.3711	0	23.8524	0	24.1902	0
Q5XPI4	RNF123	E3 ubiquitin-protein ligase RNF123	12	12	148.51	9.1	0.882907	0.686814	24.5206	0	23.6233	0	24.4839	0	24.7874	0	23.8186	0	24.5608	0
Q99816	TSG101	Tumor susceptibility gene 101 protein	8	8	43.944	22.8	1.044	0.849672	23.8826	0	23.7284	0	24.5236	0	24.0852	0	24.244	0	23.619	0
Q5UIP0	RIF1	Telomere-associated protein RIF1	15	15	274.46	8.1	1.3071	0.343917	24.2658	0	24.5311	0	24.2623	0	23.796	0	24.6384	0	23.4658	0
O14763	TNFRSF10B	Tumor necrosis factor receptor superfamily member 10B	2	2	47.878	7.3	1.36324	0.197517	24.1021	0	23.977	0	24.7637	0	24.1004	0	23.5607	0	23.8406	0
O95905	ECD	Protein SGT1	10	10	72.757	20	1.46424	0.106793	24.1514	0	24.0956	0	24.5809	0	23.3108	0	23.8263	0	24.0404	0
Q96SB8	SMC6	Structural maintenance of chromosomes protein 6	10	10	126.32	11.3	0.941581	0.387332	24.1924	0	24.0942	0	24.0551	0	24.2922	0	24.0418	0	24.2681	0
Q96S82	UBL7	Ubiquitin-like protein 7	5	5	40.51	16.8	0.962548	0.732728	23.9656	0	23.9788	0	24.2758	0	24.1514	0	23.9255	0	24.3086	0
Q15014	MORF4L2	Mortality factor 4-like protein 2	9	7	32.307	28.8	1.53044	0.24382	24.4505	0	23.9489	0	24.6411	0	24.122	0	22.9342	0	24.1424	0
Q8TEL6	TRPC4AP	Short transient receptor potential channel 4-associated protein	12	12	90.851	19.1	1.00036	0.99868	24.4586	0	24.0121	0	24.3189	0	24.7219	0	23.7975	0	24.2688	0
P14735	IDE	Insulin-degrading enzyme	12	12	117.97	12.7	1.07725	0.794492	24.2321	0	23.9965	0	23.314	0	24.1632	0	23.2381	0	23.8193	0
Q9Y223	GNE	Bifunctional UDP-N-acetylglucosamine 2-epimerase/N-acetylmannosamine kinase	9	9	79.274	15.9	1.05723	0.334596	23.9684	0	24.032	0	24.1376	0	24.0526	0	23.8663	0	23.9783	0
Q8WXH0	SYNE2	Nesprin-2	24	24	796.43	4.4	0.855562	0.542307	23.7875	0	23.9261	0	24.0239	0	23.5964	0	24.7392	0	24.0769	0
P61923	COPZ1	Coatomer subunit zeta-1	4	4	20.198	35	0.774955	0.215828	23.1909	0	23.5418	0	24.0471	0	23.9878	0	23.9964	0	23.8991	0
P15170	GSPT1	Eukaryotic peptide chain release factor GTP-binding subunit ERF3A	12	12	55.755	29.7	0.699848	0.488626	24.4641	0	23.4452	0	22.1693	0	24.079	0	23.6419	0	23.9024	0
Q9NZT1	CALML5	Calmodulin-like protein 5	9	9	15.892	80.1	1.00434	0.991797	25.0196	0	23.7086	0	23.4485	0	24.2529	0	23.4643	0	24.4408	0
Q8IWA4	MFN1	Mitofusin-1	8	8	84.099	16.5	0.860007	0.68142	24.1644	0	23.1212	0	24.2048	0	24.3537	0	23.3657	0	24.4236	0
Q92990	GLMN	Glomulin	8	8	68.207	13.5	1.2373	0.0511034	23.9749	0	24.07	0	24.0372	0	23.9308	0	23.5736	0	23.6562	0
O60271	SPAG9	C-Jun-amino-terminal kinase-interacting protein 4	13	13	146.2	11.8	0.932788	0.610323	24.1425	0	23.771	0	24.2661	0	24.324	0	24.191	0	23.9658	0
Q9UBE0	SAE1	SUMO-activating enzyme subunit 1	5	5	38.449	24.3	1.03148	0.696458	24.2528	0	23.9213	0	24.2249	0	24.079	0	24.0775	0	24.1084	0
Q5VIR6	VPS53	Vacuolar protein sorting-associated protein 53 homolog	8	8	79.652	15.9	0.908189	0.674374	23.7793	0	23.5391	0	24.073	0	23.4847	0	23.9198	0	24.4037	0
Q9NZW5	MPP6	MAGUK p55 subfamily member 6	11	11	61.116	25.9	0.709288	0.238538	23.8538	0	23.6561	0	22.7745	0	24.1612	0	23.9148	0	23.6951	0
Q14139	UBE4A	Ubiquitin conjugation factor E4 A	10	10	122.56	12.5	1.02912	0.826051	24.3388	0	23.9614	0	24.2007	0	24.31	0	23.8558	0	24.2108	0
Q9UBT7	CTNNAL1	Alpha-catulin	8	8	81.895	12.1	1.15347	0.451603	23.8819	0	23.8565	0	24.2575	0	23.9912	0	23.3719	0	24.015	0
Q6NUQ1	RINT1	RAD50-interacting protein 1	8	8	90.631	13.8	0.877835	0.353825	23.8336	0	23.6476	0	23.8318	0	24.0275	0	23.6391	0	24.2104	0
Q9NRW7	VPS45	Vacuolar protein sorting-associated protein 45	12	12	65.076	23.2	1.05559	0.644227	23.9169	0	23.9988	0	24.1047	0	24.025	0	23.6404	0	24.1208	0
Q9UKN8	GTF3C4	General transcription factor 3C polypeptide 4	8	8	91.981	12.5	1.19911	0.202603	23.9111	0	24.0325	0	24.3956	0	23.7985	0	23.725	0	24.0299	0
P49790	NUP153	Nuclear pore complex protein Nup153	11	10	153.94	10.2	0.919936	0.814879	24.5765	0	23.3972	0	24.2707	0	24.7844	0	23.6527	0	24.1684	0
Q9Y6K9	IKBKG	NF-kappa-B essential modulator	6	6	48.197	21	1.23873	0.18814	24.1845	0	23.726	0	24.3817	0	23.7569	0	23.8053	0	23.8033	0
Q13277	STX3	Syntaxin-3	5	5	33.155	25.6	0.906401	0.67067	24.1699	0	23.399	0	24.0984	0	24.3141	0	23.6753	0	24.1032	0
O00299	CLIC1	Chloride intracellular channel protein 1	6	6	26.922	35.7	1.09351	0.380395	24.1222	0	23.8329	0	24.2373	0	23.8867	0	24.0384	0	23.8804	0
P01876	IGHA1	Ig alpha-1 chain C region	6	6	37.654	25.5	1.08246	0.849858	23.5035	0	23.3649	0	24.8293	0	23.7852	0	24.3401	0	23.2296	0
Q13148	TARDBP	TAR DNA-binding protein 43	4	4	44.739	12.3	1.56267	0.186433	24.1606	0	24.344	0	24.2893	0	23.7933	0	24.2119	0	22.8566	0
P07197	NEFM	Neurofilament medium polypeptide	11	9	102.47	14.1	0.947397	0.803079	24.3831	0	23.9657	0	24.5953	0	24.0036	0	24.3853	0	24.789	0
P60953	CDC42	Cell division control protein 42 homolog	2	2	21.258	19.9	1.06821	0.856948	24.5273	0	23.3856	0	24.4677	0	24.307	0	23.3781	0	24.4099	0
P51148	RAB5C	Ras-related protein Rab-5C	6	4	23.482	37	1.35472	0.103513	24.3336	0	24.2484	0	24.7318	0	24.0884	0	23.7151	0	24.1963	0
Q5T749	KPRP	Keratinocyte proline-rich protein	5	5	64.135	10.2	0.998282	0.990553	24.1839	0	23.8685	0	24.1454	0	24.0427	0	23.7877	0	24.3749	0
P51114	FXR1	Fragile X mental retardation syndrome-related protein 1	8	5	69.72	13.5	1.27635	0.391215	24.0102	0	24.3245	0	23.7712	0	23.0281	0	24.0748	0	23.9469	0
O60232	SSSCA1	Sjoegren syndrome/scleroderma autoantigen 1	2	2	21.474	11.6	0.736108	0.0525606	23.4536	0	23.3508	0	23.2301	0	23.8983	0	23.9697	0	23.4925	0
Q9UKL0	RCOR1	REST corepressor 1	9	4	53.027	21.8	1.10136	0.600459	24.3271	0	23.9189	0	23.5733	0	24.0258	0	23.6935	0	23.6822	0
P98170	XIAP	E3 ubiquitin-protein ligase XIAP	10	10	56.684	26.6	0.936458	0.789015	24.0609	0	23.4555	0	23.6403	0	24.1991	0	23.2728	0	23.9689	0
Q9UBS8	RNF14	E3 ubiquitin-protein ligase RNF14	5	5	53.837	17.3	1.25121	0.0957525	24.0184	0	23.9927	0	24.0613	0	23.453	0	23.6857	0	23.9637	0
Q9BW27	NUP85	Nuclear pore complex protein Nup85	10	10	75.019	18.8	0.873025	0.204532	23.7548	0	23.5988	0	23.8721	0	23.9106	0	24.1271	0	23.7758	0
Q13596	SNX1	Sorting nexin-1	9	7	59.069	20.3	1.19256	0.279177	23.7882	0	23.9245	0	23.7546	0	23.7016	0	23.8217	0	23.1818	0
Q9Y224	C14orf166	UPF0568 protein C14orf166	8	8	28.068	36.1	1.2424	0.515312	24.2405	0	24.5177	0	23.9667	0	24.0123	0	23.1811	0	24.592	0
P50748	KNTC1	Kinetochore-associated protein 1	16	16	250.75	8	0.789425	0.093968	23.8871	0	23.6129	0	23.9059	0	24.3859	0	24.0648	0	23.9786	0
Q9Y4E8	USP15	Ubiquitin carboxyl-terminal hydrolase 15	12	11	112.42	13.5	0.687932	0.191516	23.7981	0	23.5427	0	23.443	0	24.4452	0	24.4773	0	23.4804	0
P28482	MAPK1	Mitogen-activated protein kinase 1	8	8	41.389	20.6	0.82367	0.25838	23.8326	0	23.6361	0	23.4	0	24.1824	0	23.9362	0	23.5897	0
P16435	POR	NADPH--cytochrome P450 reductase	9	9	76.689	22.6	1.17667	0.213377	23.9474	0	23.9564	0	23.8428	0	23.374	0	23.8025	0	23.866	0
P52306	RAP1GDS1	Rap1 GTPase-GDP dissociation stimulator 1	7	7	66.316	12.9	0.911314	0.676253	23.3444	0	23.9027	0	23.3582	0	23.5397	0	24.1242	0	23.3434	0
P38919	EIF4A3	Eukaryotic initiation factor 4A-III	12	9	46.871	29.2	1.06682	0.755938	23.4326	0	24.0675	0	23.9664	0	23.3939	0	24.0841	0	23.7086	0
P48556	PSMD8	26S proteasome non-ATPase regulatory subunit 8	7	7	39.611	20.3	0.741545	0.103646	23.8621	0	23.2888	0	23.65	0	24.2511	0	23.8415	0	24.0025	0
O95140	MFN2	Mitofusin-2	11	11	86.401	19.4	0.920494	0.791466	23.4799	0	23.2465	0	23.9455	0	24.1143	0	22.9421	0	23.974	0
Q00341	HDLBP	Vigilin	16	16	141.45	16.3	0.861706	0.524858	23.7135	0	23.9942	0	23.4335	0	24.0302	0	24.3241	0	23.4311	0
Q15517	CDSN	Corneodesmosin	4	4	51.522	7.8	1.17192	0.706848	25.0001	0	23.6632	0	23.3621	0	23.6266	0	23.4261	0	24.2861	0
Q9UJX4	ANAPC5	Anaphase-promoting complex subunit 5	8	8	85.076	14.6	1.0303	0.94103	24.3391	0	23.2026	0	24.0002	0	24.2667	0	22.9432	0	24.2028	0
P84098	RPL19	60S ribosomal protein L19	3	3	23.466	13.8	1.33896	0.621946	23.8808	0	23.2711	0	24.0779	0	24.2854	0	21.8424	0	23.8387	0
Q9BXP5	SRRT	Serrate RNA effector molecule homolog	10	10	100.67	8.9	0.842796	0.479542	23.7559	0	24.1706	0	23.1167	0	23.7912	0	24.068	0	23.9242	0
Q8WXW3	PIBF1	Progesterone-induced-blocking factor 1	12	12	89.804	17	0.875963	0.697018	24.1186	0	22.9183	0	23.8419	0	24.0459	0	23.2663	0	24.1399	0
Q15345	LRRC41	Leucine-rich repeat-containing protein 41	6	6	88.649	11.9	1.26033	0.452587	23.9086	0	24.6276	0	23.7711	0	23.949	0	24.1762	0	23.1806	0
O14654	IRS4	Insulin receptor substrate 4	12	12	133.77	12.8	0.785686	0.376595	24.0695	0	23.629	0	23.1716	0	24.3997	0	23.9265	0	23.5878	0
O43765	SGTA	Small glutamine-rich tetratricopeptide repeat-containing protein alpha	5	5	34.063	15.3	1.11932	0.69436	24.3282	0	23.8908	0	23.6449	0	23.1822	0	24.3106	0	23.8832	0
P62851	RPS25	40S ribosomal protein S25	2	2	13.742	15.2	1.25463	0.275458	23.9668	0	24.3174	0	23.9301	0	23.7095	0	24.1553	0	23.3677	0
Q8IV08	PLD3	Phospholipase D3	6	6	54.705	15.3	0.81898	0.507236	23.7354	0	23.0849	0	23.889	0	24.2708	0	23.2509	0	24.0519	0
P39656	DDOST	Dolichyl-diphosphooligosaccharide--protein glycosyltransferase 48 kDa subunit	7	7	50.8	18	1.08689	0.6089	24.1327	0	23.6399	0	24.2296	0	23.9869	0	23.6469	0	24.0079	0
O43396	TXNL1	Thioredoxin-like protein 1	6	6	32.251	27.7	1.08887	0.777419	24.1411	0	23.2921	0	24.2685	0	23.8636	0	23.2791	0	24.1905	0
Q9H2J7	SLC6A15	Sodium-dependent neutral amino acid transporter B(0)AT2	6	6	81.835	11.2	0.965465	0.815604	23.3657	0	23.9317	0	23.3233	0	23.5861	0	23.6881	0	23.4987	0
Q92925	SMARCD2	SWI/SNF-related matrix-associated actin-dependent regulator of chromatin subfamily D member 2	8	6	58.92	16.4	0.941528	0.710366	23.8097	0	23.6616	0	23.4244	0	24.077	0	23.6319	0	23.4476	0
O15126	SCAMP1	Secretory carrier-associated membrane protein 1	4	4	37.92	14.2	1.05608	0.646016	23.8975	0	23.7913	0	23.7883	0	23.7421	0	24.0172	0	23.4816	0
P54920	NAPA	Alpha-soluble NSF attachment protein	7	7	33.232	41.4	0.738456	0.198669	23.6849	0	22.9796	0	23.8914	0	23.8698	0	24.0899	0	23.9085	0
Q8N5J2	FAM63A	Protein FAM63A	5	5	51.777	10.2	1.88199	0.295382	24.4383	0	24.1088	0	24.4378	0	21.9152	0	24.1504	0	24.1826	0
O14920	IKBKB	Inhibitor of nuclear factor kappa-B kinase subunit beta	10	9	86.563	14.2	0.901229	0.47332	23.4077	0	23.4991	0	23.9208	0	23.912	0	23.8077	0	23.558	0
Q2M389	KIAA1033	WASH complex subunit 7	10	10	136.4	13	0.866014	0.217308	24.0381	0	23.7995	0	23.8524	0	24.3481	0	23.9888	0	23.9757	0
Q04760	GLO1	Lactoylglutathione lyase	4	4	20.777	25	1.21384	0.615486	23.0384	0	23.943	0	24.3463	0	23.1213	0	24.1726	0	23.195	0
Q9P0M6	H2AFY2	Core histone macro-H2A.2	9	7	40.058	30.1	0.793796	0.522855	23.1662	0	24.0897	0	23.1504	0	23.8557	0	24.399	0	23.151	0
Q9Y285	FARSA	Phenylalanine--tRNA ligase alpha subunit	6	6	57.563	12.2	0.754608	0.4029	23.9312	0	22.6884	0	23.7808	0	24.1096	0	23.5005	0	24.009	0
P47756	CAPZB	F-actin-capping protein subunit beta	7	7	31.35	27.8	0.837452	0.364735	24.0696	0	23.3009	0	23.7112	0	24.181	0	23.85	0	23.8184	0
Q8IWC1	MAP7D3	MAP7 domain-containing protein 3	2	2	98.428	2.4	1.1718	0.894031	19.35	1	23.3938	0	19.0887	1	20.4621	1	18.9399	1	21.7442	1
Q9Y6G9	DYNC1LI1	Cytoplasmic dynein 1 light intermediate chain 1	10	10	56.578	23.7	0.700619	0.0915314	23.524	0	23.1759	0	22.8394	0	23.8616	0	23.7611	0	23.4564	0
P25686	DNAJB2	DnaJ homolog subfamily B member 2	6	6	35.58	21.3	1.03643	0.772328	23.7813	0	23.7672	0	23.9382	0	23.5171	0	24.0611	0	23.7536	0
P61201	COPS2	COP9 signalosome complex subunit 2	8	8	51.596	21	1.24437	0.277385	23.645	0	23.8599	0	24.0615	0	23.1943	0	23.9498	0	23.4762	0
O00161	SNAP23	Synaptosomal-associated protein 23	5	5	23.354	25.6	1.03757	0.894388	23.3901	0	24.4379	0	23.4895	0	23.7824	0	23.983	0	23.3924	0
O15111	CHUK	Inhibitor of nuclear factor kappa-B kinase subunit alpha	10	9	84.639	17	1.09871	0.636732	23.2921	0	23.6298	0	23.7535	0	23.1447	0	23.8739	0	23.2493	0
P19525	EIF2AK2	Interferon-induced, double-stranded RNA-activated protein kinase	6	6	62.094	13.8	1.40931	0.0551163	23.85	0	23.934	0	23.762	0	23.0885	0	23.6914	0	23.2812	0
Q13123	IK	Protein Red	7	7	65.601	18.3	0.98798	0.934329	23.3839	0	23.589	0	23.6883	0	23.6512	0	23.8308	0	23.2315	0
Q4J6C6	PREPL	Prolyl endopeptidase-like	6	6	83.926	13.6	1.39599	0.319576	23.8002	0	23.9248	0	24.2122	0	22.7116	0	23.7154	0	24.0662	0
O95394	PGM3	Phosphoacetylglucosamine mutase	7	7	59.851	18.5	1.05094	0.756178	23.7948	0	23.712	0	23.1357	0	23.5939	0	23.41	0	23.4235	0
Q99729	HNRNPAB	Heterogeneous nuclear ribonucleoprotein A/B	6	6	36.224	21.1	1.23938	0.696883	22.4409	0	24.6056	0	24.5394	0	23.622	0	23.8648	0	23.1704	0
A2A3N6	PIPSL	Putative PIP5K1A and PSMD4-like protein	13	1	95.047	16.6	0.838785	0.863585	24.5479	0	20.3675	1	24.476	0	23.45	0	23.2007	0	23.5015	0
P05198	EIF2S1	Eukaryotic translation initiation factor 2 subunit 1	5	5	36.112	16.8	0.9236	0.361327	23.8322	0	23.7328	0	23.9427	0	24.091	0	23.7736	0	23.9871	0
O75396	SEC22B	Vesicle-trafficking protein SEC22b	4	4	24.593	20.5	0.996901	0.977123	23.7102	0	23.7076	0	23.6685	0	23.5236	0	23.99	0	23.5861	0
P35222	CTNNB1	Catenin beta-1	7	7	85.496	11.8	0.931052	0.516362	23.5523	0	23.5063	0	23.8082	0	23.9028	0	23.7504	0	23.5228	0
O43592	XPOT	Exportin-T	9	9	109.96	10.4	0.868579	0.57961	23.6813	0	23.312	0	23.4433	0	23.6241	0	23.1594	0	24.2629	0
Q15836	VAMP3	Vesicle-associated membrane protein 3	5	2	11.309	50	1.21241	0.277026	23.6087	0	24.1446	0	24.2214	0	23.4979	0	23.8078	0	23.8354	0
P51003	PAPOLA	Poly(A) polymerase alpha	7	7	82.842	11.8	0.760823	0.158435	23.0492	0	23.6181	0	23.5758	0	24.0178	0	23.5545	0	23.8538	0
Q12959	DLG1	Disks large homolog 1	10	10	100.45	16.8	1.2238	0.62724	23.7077	0	24.3553	0	22.9424	0	22.8395	0	24.1004	0	23.1914	0
Q13308	PTK7	Inactive tyrosine-protein kinase 7	11	11	118.39	15.5	1.06144	0.837558	23.3886	0	24.2382	0	23.3683	0	23.3934	0	24.1096	0	23.234	0
P53367	ARFIP1	Arfaptin-1	3	3	41.738	8.8	1.26125	0.641558	24.4961	0	23.4884	0	23.9282	0	22.5581	0	23.7232	0	24.6268	0
O95782	AP2A1	AP-2 complex subunit alpha-1	16	9	107.54	21	1.04692	0.93142	24.1186	0	24.2461	0	22.1066	0	23.3225	0	23.1338	0	23.8166	0
Q9Y3I0	RTCB	tRNA-splicing ligase RtcB homolog	7	7	55.21	18	1.51286	0.0892195	23.6377	0	24.1047	0	24.1317	0	23.0239	0	23.3006	0	23.7577	0
O75131	CPNE3	Copine-3	7	6	60.13	11	0.625733	0.0702344	23.5828	0	22.9103	0	23.1767	0	24.27	0	23.6117	0	23.8172	0
P12814	ACTN1	Alpha-actinin-1	15	8	103.06	21.1	1.07998	0.574649	23.8164	0	23.5176	0	23.3805	0	23.413	0	23.2654	0	23.703	0
O43865	AHCYL1	Putative adenosylhomocysteinase 2	5	5	58.951	10.4	0.900217	0.272773	23.6896	0	23.4828	0	23.3116	0	23.604	0	23.7422	0	23.5927	0
Q07157	TJP1	Tight junction protein ZO-1	11	11	195.46	8.7	0.901222	0.470509	23.7956	0	23.7586	0	23.5965	0	23.8862	0	24.1656	0	23.549	0
P68400	CSNK2A1	Casein kinase II subunit alpha	5	5	45.143	21.2	0.952214	0.698728	23.5783	0	23.6029	0	23.689	0	23.5913	0	24.0196	0	23.4712	0
Q9UHX1	PUF60	Poly(U)-binding-splicing factor PUF60	7	7	59.875	18.8	0.951081	0.814831	23.3853	0	23.8387	0	23.2187	0	23.303	0	23.9965	0	23.3604	0
O00232	PSMD12	26S proteasome non-ATPase regulatory subunit 12	5	5	52.904	15.8	0.626571	0.160438	22.4993	0	22.9469	0	23.7225	0	23.7687	0	23.4345	0	23.9888	0
Q9H7D7	WDR26	WD repeat-containing protein 26	6	6	72.123	13.2	1.9878	0.198465	23.4506	0	24.0494	0	24.6053	0	21.9438	0	23.6387	0	23.5493	0
O14977	AZIN1	Antizyme inhibitor 1	5	5	49.535	20.1	1.12913	0.603475	23.9669	0	23.5582	0	23.3523	0	23.7441	0	22.946	0	23.6618	0
P23381	WARS	Tryptophan--tRNA ligase, cytoplasmic	7	7	53.165	24.4	1.33106	0.279861	23.5753	0	23.5951	0	24.512	0	23.2679	0	23.671	0	23.5059	0
Q13573	SNW1	SNW domain-containing protein 1	9	9	61.494	21.8	0.948536	0.86414	23.1501	0	23.9021	0	22.8816	0	23.325	0	23.9099	0	22.9276	0
Q7Z5G4	GOLGA7	Golgin subfamily A member 7	4	4	15.824	32.1	0.811152	0.0793707	23.6315	0	23.3815	0	23.8145	0	23.9693	0	23.8689	0	23.8951	0
Q9NZL4	HSPBP1	Hsp70-binding protein 1	3	3	39.474	8.3	1.30141	0.487691	24.4065	0	23.1641	0	24.0695	0	23.1539	0	23.1823	0	24.1636	0
Q02880	TOP2B	DNA topoisomerase 2-beta	13	8	183.26	8.2	0.984455	0.921567	23.64	0	23.9775	0	23.5716	0	23.9371	0	23.9182	0	23.4017	0
Q86UV5	USP48	Ubiquitin carboxyl-terminal hydrolase 48	8	8	119.03	9.2	1.13377	0.252613	23.8382	0	24.0223	0	23.7986	0	23.8281	0	23.8158	0	23.4717	0
Q9BUL8	PDCD10	Programmed cell death protein 10	3	3	24.701	15.1	0.913537	0.510262	23.4681	0	23.6193	0	23.8574	0	23.7865	0	24.0186	0	23.5311	0
O43252	PAPSS1	Bifunctional 3-phosphoadenosine 5-phosphosulfate synthase 1	8	8	70.832	15.4	1.06419	0.72627	23.8715	0	23.2891	0	23.6282	0	23.8196	0	23.2394	0	23.4606	0
O95628	CNOT4	CCR4-NOT transcription complex subunit 4	8	8	63.509	18.3	0.764731	0.114381	22.7655	0	22.9662	0	23.2399	0	23.6275	0	23.1672	0	23.3378	0
Q9H0U9	TSPYL1	Testis-specific Y-encoded-like protein 1	3	3	49.192	11	0.959631	0.789387	23.4756	0	23.2336	0	23.713	0	23.7117	0	23.2237	0	23.6652	0
Q7Z406	MYH14	Myosin-14	8	2	227.87	3.8	0.707917	0.819522	23.9298	0	18.9585	1	23.9298	0	20.3869	1	24.196	0	23.7301	0
Q15691	MAPRE1	Microtubule-associated protein RP/EB family member 1	6	6	29.999	37.3	0.90635	0.303635	23.6593	0	23.7437	0	23.5361	0	23.5857	0	23.9313	0	23.8477	0
Q12899	TRIM26	Tripartite motif-containing protein 26	9	9	62.165	16.5	0.946176	0.757302	23.2917	0	23.1197	0	23.8666	0	23.6175	0	23.3396	0	23.5602	0
Q32P28	LEPRE1	Prolyl 3-hydroxylase 1	5	5	83.393	7.6	1.16232	0.394471	23.952	0	23.8279	0	23.8091	0	23.8623	0	23.1996	0	23.8761	0
O43143	DHX15	Pre-mRNA-splicing factor ATP-dependent RNA helicase DHX15	9	9	90.932	12.7	1.02022	0.932804	23.1224	0	23.6035	0	24.0056	0	23.8596	0	23.1865	0	23.5989	0
O60841	EIF5B	Eukaryotic translation initiation factor 5B	6	6	138.83	7.2	0.914527	0.761453	23.6006	0	23.3918	0	23.212	0	23.6823	0	24.1	0	22.8089	0
Q99613	EIF3C	Eukaryotic translation initiation factor 3 subunit C	10	10	105.34	12.2	1.01205	0.956086	23.1023	0	24.1054	0	23.44	0	23.5054	0	23.5367	0	23.5537	0
Q9BTT0	ANP32E	Acidic leucine-rich nuclear phosphoprotein 32 family member E	3	3	30.692	12.3	1.2498	0.0589685	24.0605	0	23.9755	0	23.7647	0	23.4654	0	23.7627	0	23.6075	0
Q96JN8	NEURL4	Neuralized-like protein 4	11	11	166.9	9.4	0.856227	0.590057	23.512	0	24.0031	0	23.0097	0	23.5264	0	24.2368	0	23.4334	0
P42285	SKIV2L2	Superkiller viralicidic activity 2-like 2	12	12	117.8	15.5	1.08318	0.395156	24.0398	0	23.8294	0	23.7466	0	23.9217	0	23.6468	0	23.7014	0
O75694	NUP155	Nuclear pore complex protein Nup155	11	11	155.2	9	0.947858	0.714358	23.8046	0	23.71	0	23.8932	0	24.0853	0	23.5017	0	24.0526	0
O14562	UBFD1	Ubiquitin domain-containing protein UBFD1	5	5	33.382	18.8	0.943571	0.478517	23.5949	0	23.4438	0	23.5023	0	23.4312	0	23.7701	0	23.591	0
O94782	USP1	Ubiquitin carboxyl-terminal hydrolase 1	6	6	88.206	8.4	1.05763	0.668427	23.4706	0	23.7798	0	23.3431	0	23.6844	0	23.3104	0	23.3562	0
P57076	C21orf59	UPF0769 protein C21orf59	5	5	33.224	26.2	1.21017	0.312235	23.4372	0	24.1834	0	23.9373	0	23.7614	0	23.4705	0	23.5005	0
Q5VU43	PDE4DIP	Myomegalin	9	9	265.08	4.1	0.792063	0.13645	23.745	0	23.2794	0	23.7771	0	24.099	0	23.8838	0	23.8275	0
Q9BXS5	AP1M1	AP-1 complex subunit mu-1	10	10	48.586	31.2	0.806065	0.336851	23.468	0	23.1357	0	23.6986	0	24.1781	0	23.3756	0	23.6816	0
Q14157	UBAP2L	Ubiquitin-associated protein 2-like	6	6	114.53	9.5	0.897142	0.516294	23.5961	0	23.8264	0	23.434	0	23.6551	0	24.145	0	23.5261	0
P10809	HSPD1	60 kDa heat shock protein, mitochondrial	10	10	61.054	28.3	0.753858	0.212501	23.2102	0	22.9951	0	23.6206	0	24.082	0	23.4022	0	23.5647	0
P05109	S100A8	Protein S100-A8	3	3	10.834	31.2	1.1308	0.653219	23.658	0	24.3491	0	23.541	0	23.146	0	23.8775	0	23.9926	0
Q6PCD5	RFWD3	E3 ubiquitin-protein ligase RFWD3	7	7	85.093	11.9	0.973124	0.917628	23.9911	0	23.2748	0	23.9233	0	24.1925	0	23.2549	0	23.8597	0
O15397	IPO8	Importin-8	10	10	119.94	12	0.877433	0.647471	23.6406	0	23.9467	0	22.8151	0	23.3965	0	23.9981	0	23.5738	0
Q9Y4W2	LAS1L	Ribosomal biogenesis protein LAS1L	6	6	83.064	12.8	0.961584	0.906194	23.7088	0	22.7939	0	24.0195	0	23.6942	0	23.063	0	23.9345	0
Q15149	PLEC	Plectin	20	16	531.78	5.6	1.0004	0.996997	23.6186	0	23.8888	0	23.8725	0	23.8723	0	23.5686	0	23.9373	0
Q7Z3T8	ZFYVE16	Zinc finger FYVE domain-containing protein 16	7	7	168.9	7.1	0.882495	0.455527	23.7863	0	23.3108	0	23.8209	0	23.8224	0	23.5694	0	24.0672	0
Q8NBS9	TXNDC5	Thioredoxin domain-containing protein 5	5	5	47.628	14.6	1.40895	0.245309	23.2405	0	23.9683	0	24.1915	0	23.1425	0	23.7466	0	23.0273	0
Q96P63	SERPINB12	Serpin B12	9	9	46.276	31.6	0.935032	0.707509	23.6205	0	23.4721	0	23.7354	0	23.4219	0	23.5397	0	24.1572	0
Q6S8J3	POTEE	POTE ankyrin domain family member E	9	2	121.36	8.5	0.77591	0.812006	21.0358	1	20.1893	1	19.185	1	18.8313	1	23.1483	0	19.5285	1
Q9Y3F4	STRAP	Serine-threonine kinase receptor-associated protein	7	7	38.438	27.4	0.865426	0.310106	23.4645	0	23.36	0	23.7565	0	23.8984	0	23.8401	0	23.4681	0
O60341	KDM1A	Lysine-specific histone demethylase 1A	8	8	92.902	13.6	0.909077	0.55221	23.782	0	23.3683	0	23.7765	0	24.0567	0	23.4956	0	23.787	0
Q99961	SH3GL1	Endophilin-A2	5	5	41.489	12.8	0.924843	0.727869	23.5411	0	23.4411	0	23.4666	0	23.1945	0	24.1837	0	23.4087	0
P63096	GNAI1	Guanine nucleotide-binding protein G(i) subunit alpha-1	7	4	40.361	21.2	1.26611	0.233499	23.8289	0	23.6492	0	23.4919	0	23.4335	0	23.6292	0	22.8861	0
Q14964	RAB39A	Ras-related protein Rab-39A	4	3	25.006	15.2	0.835976	0.35666	23.3041	0	23.4206	0	23.5366	0	24.0794	0	23.7048	0	23.2525	0
P36871	PGM1	Phosphoglucomutase-1	11	11	61.448	21.5	1.06651	0.80697	24.0245	0	23.4026	0	23.1789	0	23.5565	0	22.9631	0	23.8077	0
Q01518	CAP1	Adenylyl cyclase-associated protein 1	8	8	51.901	24.6	0.888398	0.721553	23.1221	0	22.9239	0	24.0568	0	23.082	0	23.4919	0	24.0411	0
O00303	EIF3F	Eukaryotic translation initiation factor 3 subunit F	7	7	37.563	24.1	1.23021	0.130449	23.8747	0	23.4944	0	23.9425	0	23.3554	0	23.4531	0	23.6064	0
P01857	IGHG1	Ig gamma-1 chain C region	5	5	36.105	18.5	1.12057	0.786854	23.4319	0	24.7663	0	22.9219	0	23.4368	0	23.8244	0	23.3661	0
Q9NTZ6	RBM12	RNA-binding protein 12	10	10	97.394	13.3	1.24202	0.221406	23.7941	0	23.8275	0	23.7486	0	23.8891	0	23.165	0	23.3781	0
P39687	ANP32A	Acidic leucine-rich nuclear phosphoprotein 32 family member A	5	5	28.585	14.9	0.942096	0.448665	23.8543	0	23.5635	0	23.8363	0	23.8672	0	23.8884	0	23.7567	0
P04083	ANXA1	Annexin A1	9	9	38.714	30.3	1.14815	0.688407	23.8248	0	23.3828	0	24.0685	0	24.0926	0	22.7394	0	23.8462	0
Q00169	PITPNA	Phosphatidylinositol transfer protein alpha isoform	4	4	31.806	20.4	0.782268	0.156528	23.1522	0	23.2968	0	23.5959	0	23.938	0	23.762	0	23.4078	0
O75436	VPS26A	Vacuolar protein sorting-associated protein 26A	4	4	38.169	15.9	0.907499	0.394261	23.6087	0	23.4202	0	23.8785	0	23.8985	0	23.6957	0	23.7333	0
P49642	PRIM1	DNA primase small subunit	7	7	49.901	19.5	1.03972	0.809574	23.5961	0	23.2352	0	23.958	0	23.646	0	23.4242	0	23.5505	0
Q03001	DST	Dystonin	15	14	860.65	3.1	0.962961	0.528745	23.5693	0	23.4744	0	23.5132	0	23.4505	0	23.7065	0	23.5633	0
P25398	RPS12	40S ribosomal protein S12	2	2	14.515	24.2	1.02637	0.943767	22.5552	0	23.6136	0	24.1888	0	23.4021	0	23.6745	0	23.1683	0
O95239	KIF4A	Chromosome-associated kinesin KIF4A	12	11	139.88	12.1	0.791951	0.175563	23.5759	0	23.3844	0	23.3134	0	24.0974	0	23.443	0	23.7428	0
Q13242	SRSF9	Serine/arginine-rich splicing factor 9	3	3	25.542	11.3	0.98604	0.652326	23.6784	0	23.5593	0	23.6086	0	23.6098	0	23.6824	0	23.615	0
P35659	DEK	Protein DEK	5	5	42.674	15.2	1.44253	0.267559	23.5418	0	23.9203	0	23.6801	0	23.0771	0	23.9184	0	22.561	0
P35250	RFC2	Replication factor C subunit 2	6	6	39.157	22.3	0.876312	0.346201	23.6022	0	23.227	0	23.6904	0	23.722	0	23.4984	0	23.8706	0
Q9UP83	COG5	Conserved oligomeric Golgi complex subunit 5	10	10	92.742	19.4	0.956029	0.722915	23.253	0	23.1776	0	23.5349	0	23.6147	0	23.3856	0	23.1598	0
A5YKK6	CNOT1	CCR4-NOT transcription complex subunit 1	11	11	266.94	5.4	0.735238	0.36758	23.8046	0	22.7948	0	23.6712	0	24.2681	0	23.2768	0	24.0569	0
O43719	HTATSF1	HIV Tat-specific factor 1	8	8	85.852	12.5	1.04683	0.874123	23.1506	0	24.1913	0	23.4211	0	23.4515	0	23.9612	0	23.1523	0
Q9Y450	HBS1L	HBS1-like protein	8	8	75.472	15.4	1.0699	0.475661	23.6643	0	23.3385	0	23.4922	0	23.438	0	23.2462	0	23.5183	0
Q9UBF2	COPG2	Coatomer subunit gamma-2	10	8	97.621	16.1	0.75121	0.248653	22.5542	0	23.4868	0	23.2473	0	23.3688	0	23.4012	0	23.7563	0
Q96PZ0	PUS7	Pseudouridylate synthase 7 homolog	9	9	75.035	17.1	1.05606	0.678546	23.439	0	23.3189	0	23.6481	0	23.6181	0	23.113	0	23.4389	0
P67936	TPM4	Tropomyosin alpha-4 chain	12	4	28.521	35.1	0.892801	0.729622	22.6851	0	24.021	0	23.3617	0	23.8417	0	23.6034	0	23.1134	0
Q9NQG5	RPRD1B	Regulation of nuclear pre-mRNA domain-containing protein 1B	6	6	36.899	30.1	1.04962	0.621075	23.7275	0	23.5701	0	23.6684	0	23.4981	0	23.827	0	23.4314	0
P49366	DHPS	Deoxyhypusine synthase	6	6	40.97	23.6	0.780369	0.590691	22.2022	0	24.1672	0	22.9655	0	23.1076	0	23.8674	0	23.4331	0
Q96PU5	NEDD4L	E3 ubiquitin-protein ligase NEDD4-like	10	8	111.93	12.4	1.2273	0.537399	23.4297	0	24.2971	0	22.9151	0	23.3861	0	23.4596	0	22.9097	0
Q14181	POLA2	DNA polymerase alpha subunit B	5	5	65.947	13.2	1.52226	0.193324	23.639	0	23.7081	0	24.3895	0	22.8341	0	23.2059	0	23.8778	0
Q9H1I8	ASCC2	Activating signal cointegrator 1 complex subunit 2	9	9	86.359	16.8	1.17567	0.730439	22.6253	0	23.6811	0	23.6996	0	22.0841	0	23.8167	0	23.4048	0
Q8IUD2	ERC1	ELKS/Rab6-interacting/CAST family member 1	8	8	128.08	9.5	0.851306	0.37248	23.3819	0	23.2902	0	23.3741	0	23.2304	0	24.0132	0	23.4995	0
Q07955	SRSF1	Serine/arginine-rich splicing factor 1	4	4	27.744	16.1	1.01014	0.916334	23.4849	0	23.753	0	23.3639	0	23.4085	0	23.5309	0	23.6187	0
Q15785	TOMM34	Mitochondrial import receptor subunit TOM34	5	5	34.559	22.3	0.900696	0.622664	23.2202	0	23.7371	0	23.0894	0	23.1639	0	23.8654	0	23.4701	0
Q9UPN9	TRIM33	E3 ubiquitin-protein ligase TRIM33	9	9	122.53	9.8	0.858708	0.543218	23.5049	0	23.5533	0	22.9477	0	23.79	0	23.8551	0	23.0201	0
Q9UJY5	GGA1	ADP-ribosylation factor-binding protein GGA1	6	5	70.383	12.5	0.84066	0.498652	23.4238	0	23.5526	0	22.6373	0	23.3414	0	23.804	0	23.2196	0
Q16222	UAP1	UDP-N-acetylhexosamine pyrophosphorylase	5	5	58.768	9	1.22863	0.521859	23.4278	0	23.9861	0	23.3073	0	22.5903	0	23.8522	0	23.3875	0
O15164	TRIM24	Transcription intermediary factor 1-alpha	8	8	116.83	9.9	0.801694	0.129485	23.6152	0	23.3126	0	23.2428	0	23.8167	0	23.8455	0	23.465	0
P63000	RAC1	Ras-related C3 botulinum toxin substrate 1	4	4	21.45	19.8	1.42599	0.273122	24.2859	0	23.9004	0	23.3801	0	23.8196	0	22.7719	0	23.4391	0
Q9H4M9	EHD1	EH domain-containing protein 1	10	5	60.626	24	1.06264	0.872744	23.3415	0	23.2472	0	23.2119	0	22.3411	0	24.1078	0	23.0888	0
P62753	RPS6	40S ribosomal protein S6	5	5	28.68	17.7	1.71468	0.109778	23.554	0	24.1212	0	23.8634	0	22.9859	0	23.6982	0	22.5207	0
P17812	CTPS1	CTP synthase 1	2	2	66.69	4.4	1.38647	0.551456	23.9303	0	24.2307	0	22.2039	0	22.2684	0	23.3158	0	23.3665	0
O15344	MID1	E3 ubiquitin-protein ligase Midline-1	4	4	75.25	6	1.16668	0.351042	23.3652	0	23.3119	0	23.7945	0	23.5487	0	23.0621	0	23.1935	0
O00429	DNM1L	Dynamin-1-like protein	7	7	81.876	17.1	1.23032	0.0684227	23.2876	0	23.636	0	23.5905	0	23.2077	0	23.116	0	23.2932	0
Q99880	HIST1H2BL	Histone H2B type 1-L	5	1	13.952	40.5	0.579829	0.645583	20.4605	1	20.1808	1	20.6429	1	19.1288	1	24.3084	0	20.2059	1
P50579	METAP2	Methionine aminopeptidase 2	5	5	52.891	12.6	0.687121	0.168265	22.8732	0	22.8286	0	22.445	0	23.8413	0	22.9628	0	22.9667	0
P52907	CAPZA1	F-actin-capping protein subunit alpha-1	3	2	32.922	15	0.975678	0.888061	23.576	0	23.0723	0	23.8611	0	23.5622	0	23.6187	0	23.435	0
P53985	SLC16A1	Monocarboxylate transporter 1	2	2	53.944	3	1.66553	0.175399	23.8906	0	24.0598	0	23.0325	0	23.1552	0	23.3174	0	22.3022	0
Q9UKK9	NUDT5	ADP-sugar pyrophosphatase	5	5	24.327	27.4	1.04292	0.775684	23.6617	0	23.2228	0	23.6949	0	23.5812	0	23.21	0	23.6063	0
Q96KP1	EXOC2	Exocyst complex component 2	9	9	104.07	10.6	0.997229	0.987316	23.1172	0	23.5457	0	23.1333	0	23.5443	0	22.903	0	23.3609	0
P28370	SMARCA1	Probable global transcription activator SNF2L1	19	9	122.6	16.5	1.1832	0.502449	24.064	0	23.3192	0	23.9593	0	23.7815	0	23.0715	0	23.7615	0
Q09161	NCBP1	Nuclear cap-binding protein subunit 1	8	8	91.838	10.8	1.09596	0.679895	23.5708	0	23.0366	0	23.2518	0	23.5467	0	22.6787	0	23.2371	0
Q6PI26	SHQ1	Protein SHQ1 homolog	3	3	65.124	10.4	0.930511	0.945864	20.3368	1	23.8925	0	24.1157	0	21.7307	0	24.304	0	22.6222	0
Q9H9T3	ELP3	Elongator complex protein 3	6	6	62.258	12.4	0.827912	0.323136	23.3868	0	22.89	0	23.2044	0	23.5345	0	23.0584	0	23.7057	0
Q15047	SETDB1	Histone-lysine N-methyltransferase SETDB1	7	7	143.16	5.3	0.997906	0.993267	23.0919	0	23.7788	0	22.9819	0	23.164	0	23.7263	0	22.9714	0
P24941	CDK2	Cyclin-dependent kinase 2	8	5	33.929	27.9	0.969941	0.819352	23.4604	0	22.9109	0	23.41	0	23.3209	0	23.2231	0	23.3695	0
Q99996	AKAP9	A-kinase anchor protein 9	14	14	453.66	4.7	0.803393	0.201756	23.4506	0	23.035	0	23.5065	0	23.6597	0	23.889	0	23.3909	0
Q9NQE9	HINT3	Histidine triad nucleotide-binding protein 3	3	3	20.361	21.4	0.868397	0.307783	23.5806	0	23.0985	0	23.1183	0	23.4105	0	23.6177	0	23.3798	0
P49419	ALDH7A1	Alpha-aminoadipic semialdehyde dehydrogenase	6	6	58.486	13.7	0.884216	0.514033	22.8932	0	23.4237	0	23.2679	0	23.26	0	23.7465	0	23.1108	0
O60499	STX10	Syntaxin-10	4	4	28.114	24.9	1.07581	0.816078	22.9224	0	23.3292	0	23.9078	0	23.8634	0	23.1921	0	22.7877	0
Q9UK61	FAM208A	Protein FAM208A	13	13	189.03	8.9	0.930106	0.359953	23.4759	0	23.4109	0	23.5705	0	23.5254	0	23.7681	0	23.4774	0
Q8TD16	BICD2	Protein bicaudal D homolog 2	13	13	93.532	17.7	0.940017	0.520221	23.0558	0	22.8015	0	23.2239	0	23.1793	0	23.0854	0	23.0842	0
P36578	RPL4	60S ribosomal protein L4	6	6	47.697	12.2	0.850794	0.594488	22.6463	0	23.8034	0	22.7493	0	23.2516	0	23.6006	0	23.0462	0
P16152	CBR1	Carbonyl reductase [NADPH] 1	8	6	30.375	39	0.87082	0.0670703	23.4273	0	23.1836	0	23.3204	0	23.4347	0	23.5491	0	23.5462	0
Q96JG8	MAGED4	Melanoma-associated antigen D4	11	9	81.377	18.9	0.747471	0.234558	23.2597	0	23.1556	0	23.1705	0	23.3791	0	24.2081	0	23.2582	0
Q5TFE4	NT5DC1	5-nucleotidase domain-containing protein 1	3	3	51.844	11	0.966322	0.818916	23.3566	0	22.9591	0	23.4991	0	23.2039	0	23.5641	0	23.1951	0
P09012	SNRPA	U1 small nuclear ribonucleoprotein A	3	2	31.279	9.2	1.04951	0.743276	23.624	0	23.7397	0	23.1063	0	23.3427	0	23.4544	0	23.4638	0
O00567	NOP56	Nucleolar protein 56	7	7	66.049	12.6	0.888381	0.794763	22.4941	0	23.8995	0	22.5881	0	23.1184	0	23.9037	0	22.4718	0
Q9BY44	EIF2A	Eukaryotic translation initiation factor 2A	10	10	64.989	19.7	0.756244	0.163731	23.0896	0	22.8063	0	22.6137	0	23.5157	0	23.3329	0	22.8702	0
Q9NYU2	UGGT1	UDP-glucose:glycoprotein glucosyltransferase 1	10	10	177.19	10	0.995244	0.97743	23.3312	0	23.3541	0	23.8579	0	23.8212	0	23.3938	0	23.3488	0
O75937	DNAJC8	DnaJ homolog subfamily C member 8	4	4	29.841	16.2	1.59909	0.586909	22.9752	0	23.7274	0	22.8109	0	23.274	0	23.9088	0	20.299	1
P11717	IGF2R	Cation-independent mannose-6-phosphate receptor	10	10	274.37	4.3	0.99003	0.922378	23.5564	0	23.6012	0	23.2304	0	23.4394	0	23.6234	0	23.3685	0
Q9BVT8	TMUB1	Transmembrane and ubiquitin-like domain-containing protein 1	4	4	26.261	21.5	1.01709	0.911365	22.9729	0	23.2683	0	23.6798	0	23.2435	0	23.2814	0	23.3228	0
Q96EK5	KIAA1279	KIF1-binding protein	6	6	71.813	11.4	0.913787	0.369622	23.2867	0	22.9453	0	22.8932	0	23.1514	0	23.2432	0	23.1208	0
P27708	CAD	CAD protein	10	10	242.98	5.7	0.71492	0.619317	23.4526	0	22.0072	0	23.8436	0	24.3908	0	22.1776	0	24.1875	0
Q9Y6W5	WASF2	Wiskott-Aldrich syndrome protein family member 2	4	4	54.283	12.2	1.22181	0.194269	23.1803	0	23.6419	0	23.5218	0	22.9225	0	23.3403	0	23.214	0
O15078	CEP290	Centrosomal protein of 290 kDa	13	13	290.38	6	0.937671	0.383063	23.4936	0	23.1918	0	23.4541	0	23.4746	0	23.4803	0	23.4633	0
P51648	ALDH3A2	Fatty aldehyde dehydrogenase	6	6	54.847	11.3	0.9134	0.507175	23.1958	0	23.1998	0	23.5532	0	23.6919	0	23.4228	0	23.2261	0
P14866	HNRNPL	Heterogeneous nuclear ribonucleoprotein L	5	5	64.132	11	1.52937	0.17577	23.8776	0	23.7236	0	22.9527	0	23.2825	0	22.4609	0	22.9716	0
Q9NR30	DDX21	Nucleolar RNA helicase 2	8	8	87.343	11.7	1.10743	0.646861	23.42	0	23.4334	0	22.9099	0	23.1777	0	23.488	0	22.6559	0
Q02952	AKAP12	A-kinase anchor protein 12	9	9	191.48	7.8	0.833269	0.222411	23.2713	0	23.1359	0	23.5717	0	23.4457	0	23.4757	0	23.847	0
Q15637	SF1	Splicing factor 1	6	6	68.329	14.4	1.46122	0.102724	23.407	0	23.7591	0	23.4904	0	22.6474	0	23.4529	0	22.9147	0
P28340	POLD1	DNA polymerase delta catalytic subunit	13	13	123.63	16.5	0.986342	0.917784	23.5145	0	23.128	0	23.5572	0	23.5169	0	23.5577	0	23.1846	0
P25705	ATP5A1	ATP synthase subunit alpha, mitochondrial	4	4	59.75	10.5	1.07052	0.90047	19.962	1	19.5974	1	21.0922	1	19.0145	1	20.3359	1	21.0063	0
Q9NRN7	AASDHPPT	L-aminoadipate-semialdehyde dehydrogenase-phosphopantetheinyl transferase	4	4	35.776	13.6	0.939727	0.51145	23.3265	0	23.2859	0	23.2869	0	23.1522	0	23.57	0	23.4461	0
P14314	PRKCSH	Glucosidase 2 subunit beta	4	4	59.425	7.8	0.80442	0.293343	22.4414	0	22.919	0	22.8913	0	23.4005	0	23.1107	0	22.6823	0
P10316	HLA-A	HLA class I histocompatibility antigen, A-69 alpha chain	4	1	40.976	12.9	1.18144	0.620615	23.2758	0	22.71	0	23.9524	0	23.5385	0	22.6044	0	23.0737	0
Q92560	BAP1	Ubiquitin carboxyl-terminal hydrolase BAP1	9	9	80.361	17	0.88435	0.304398	22.881	0	23.1672	0	23.3508	0	23.2775	0	23.221	0	23.4325	0
Q13641	TPBG	Trophoblast glycoprotein	4	4	46.031	13.8	1.13629	0.854925	22.0303	0	23.6332	0	22.53	0	21.0945	0	23.9265	0	22.6195	0
O00170	AIP	AH receptor-interacting protein	5	5	37.636	17.3	0.914897	0.090918	23.2731	0	23.1941	0	23.3072	0	23.4253	0	23.4415	0	23.2925	0
Q8N684	CPSF7	Cleavage and polyadenylation specificity factor subunit 7	6	6	52.049	17.8	1.08302	0.278228	23.2886	0	23.1066	0	23.423	0	23.1646	0	23.1579	0	23.1504	0
O00571	DDX3X	ATP-dependent RNA helicase DDX3X	9	8	73.243	17.2	1.49992	0.424991	22.9499	0	24.0417	0	23.622	0	21.8382	0	23.7708	0	23.2499	0
Q8NI27	THOC2	THO complex subunit 2	6	6	182.77	4.6	0.890176	0.405863	23.4257	0	23.0996	0	23.4102	0	23.6155	0	23.6363	0	23.1872	0
P23458	JAK1	Tyrosine-protein kinase JAK1	8	8	133.28	8.8	0.979533	0.949654	23.6435	0	22.7656	0	23.952	0	23.8768	0	22.9762	0	23.5975	0
Q96JJ3	ELMO2	Engulfment and cell motility protein 2	10	8	82.614	19.7	0.849101	0.199833	23.0345	0	22.9934	0	22.8495	0	23.3995	0	22.919	0	23.2669	0
Q9Y2I1	NISCH	Nischarin	13	13	166.63	12.6	0.777205	0.473697	22.8923	0	23.7651	0	22.4302	0	23.2829	0	23.8564	0	23.0392	0
P52888	THOP1	Thimet oligopeptidase	8	8	78.839	16.1	1.24136	0.0750361	23.4566	0	23.2184	0	23.6286	0	23.0177	0	23.1564	0	23.1937	0
P41229	KDM5C	Lysine-specific demethylase 5C	12	12	175.72	11.7	0.935188	0.570307	23.0755	0	23.5679	0	23.3568	0	23.3054	0	23.5213	0	23.4635	0
P43250	GRK6	G protein-coupled receptor kinase 6	7	7	65.99	19.1	0.538504	0.493463	23.19	0	23.6478	0	19.8909	1	23.2869	0	23.0048	0	23.1158	0
Q15276	RABEP1	Rab GTPase-binding effector protein 1	10	10	99.289	15.9	0.930857	0.691589	23.3362	0	23.2765	0	22.7102	0	23.172	0	23.4663	0	22.9948	0
P51812	RPS6KA3	Ribosomal protein S6 kinase alpha-3	9	5	83.735	12.3	1.12465	0.250713	23.3659	0	23.457	0	23.2099	0	23.0603	0	23.0824	0	23.3817	0
Q86YD1	PTOV1	Prostate tumor-overexpressed gene 1 protein	3	3	46.868	12.5	0.931777	0.861406	23.9682	0	22.9529	0	22.7391	0	23.8585	0	22.5508	0	23.5566	0
Q14839	CHD4	Chromodomain-helicase-DNA-binding protein 4	10	8	218	5.9	1.14675	0.621726	23.4918	0	23.7345	0	23.1268	0	22.8474	0	23.8964	0	23.0166	0
P36406	TRIM23	E3 ubiquitin-protein ligase TRIM23	8	8	64.066	13.8	1.0262	0.908677	23.4237	0	23.0092	0	23.6708	0	23.7055	0	22.8924	0	23.3939	0
Q14CX7	NAA25	N-alpha-acetyltransferase 25, NatB auxiliary subunit	4	4	112.29	6.8	1.10059	0.932109	20.5775	1	23.3675	0	23.1215	0	23.4073	0	23.5005	0	19.7438	1
Q9H8H0	NOL11	Nucleolar protein 11	7	7	81.123	12.8	0.997307	0.995778	23.5392	0	22.1895	0	23.077	0	23.8549	0	21.9043	0	23.0582	0
Q9UNF0	PACSIN2	Protein kinase C and casein kinase substrate in neurons protein 2	7	7	55.738	12.8	1.06532	0.64648	23.0039	0	23.1969	0	22.8382	0	22.8829	0	23.2031	0	22.6792	0
Q5VT25	CDC42BPA	Serine/threonine-protein kinase MRCK alpha	13	11	197.3	9.8	0.843682	0.416779	23.4581	0	22.9513	0	23.0744	0	23.7468	0	23.4886	0	22.984	0
P50148	GNAQ	Guanine nucleotide-binding protein G(q) subunit alpha	7	4	42.142	20.9	0.92431	0.793491	23.4893	0	22.8165	0	23.5676	0	23.2634	0	22.9198	0	24.0308	0
O94972	TRIM37	E3 ubiquitin-protein ligase TRIM37	8	8	107.9	11.6	1.13471	0.511344	23.1854	0	23.5978	0	23.4974	0	22.8411	0	23.6014	0	23.2911	0
P61421	ATP6V0D1	V-type proton ATPase subunit d 1	5	5	40.329	12.8	1.0416	0.913742	23.5037	0	22.7222	0	23.8375	0	23.815	0	22.536	0	23.536	0
O14617	AP3D1	AP-3 complex subunit delta-1	5	5	130.16	6.3	1.12358	0.65562	23.2679	0	23.1558	0	23.5403	0	23.0531	0	23.7687	0	22.6378	0
P63241	EIF5A	Eukaryotic translation initiation factor 5A-1	4	4	16.832	28.6	1.5603	0.0666454	23.2886	0	23.9335	0	23.8697	0	22.7485	0	23.2317	0	23.1861	0
O75970	MPDZ	Multiple PDZ domain protein	11	10	221.62	7.5	0.875557	0.682279	22.6861	0	23.4723	0	22.8725	0	23.1151	0	23.873	0	22.6181	0
P62318	SNRPD3	Small nuclear ribonucleoprotein Sm D3	3	3	13.916	20.6	1.11859	0.926303	20.2319	1	23.2336	0	23.0926	0	23.2641	0	23.4214	0	19.3875	1
P21266	GSTM3	Glutathione S-transferase Mu 3	5	4	26.559	23.6	1.46724	0.112885	23.2026	0	23.6205	0	23.768	0	22.5678	0	23.2919	0	23.0721	0
O00471	EXOC5	Exocyst complex component 5	10	10	81.852	16.8	1.01836	0.823425	23.0234	0	23.2864	0	23.2587	0	23.0272	0	23.2718	0	23.1908	0
P06241	FYN	Tyrosine-protein kinase Fyn	6	4	60.761	13.8	0.642106	0.106812	22.4433	0	22.9537	0	22.4646	0	23.1893	0	23.7397	0	22.8499	0
O60678	PRMT3	Protein arginine N-methyltransferase 3	6	6	59.875	14.3	1.04375	0.691027	22.86	0	23.1584	0	23.2829	0	23.0221	0	23.1702	0	22.9237	0
P13861	PRKAR2A	cAMP-dependent protein kinase type II-alpha regulatory subunit	8	7	45.518	26.5	0.987255	0.954077	23.2617	0	22.9508	0	23.8316	0	23.0881	0	23.6319	0	23.3797	0
Q15375	EPHA7	Ephrin type-A receptor 7	7	7	112.1	8.9	1.07949	0.747211	23.5107	0	22.6328	0	23.2087	0	23.2637	0	22.6381	0	23.1195	0
Q9NVR0	KLHL11	Kelch-like protein 11	4	4	80.147	7.3	1.08057	0.800281	23.6264	0	22.9247	0	23.7079	0	23.3094	0	22.7347	0	23.8795	0
Q9NP79	VTA1	Vacuolar protein sorting-associated protein VTA1 homolog	3	3	33.879	10.4	0.836273	0.332106	23.1193	0	23.0063	0	22.8664	0	23.4395	0	23.5135	0	22.8129	0
Q8WVX9	FAR1	Fatty acyl-CoA reductase 1	7	7	59.356	15.3	1.16265	0.308722	23.5167	0	22.9321	0	23.2516	0	22.9357	0	22.938	0	23.1744	0
P49959	MRE11A	Double-strand break repair protein MRE11A	8	8	80.592	13.6	1.39721	0.106861	23.5161	0	23.5743	0	23.2914	0	22.9693	0	22.6079	0	23.3568	0
Q8N766	EMC1	ER membrane protein complex subunit 1	9	9	111.76	12.9	0.856832	0.077614	23.2568	0	23.1546	0	23.103	0	23.3225	0	23.5598	0	23.3009	0
Q8WWK9	CKAP2	Cytoskeleton-associated protein 2	6	6	76.986	11.3	1.19572	0.160077	22.893	0	22.9571	0	23.3522	0	22.8143	0	22.7339	0	22.8805	0
Q71RC2	LARP4	La-related protein 4	4	4	80.595	8	1.10934	0.121301	23.063	0	23.1959	0	23.2894	0	22.9892	0	23.1106	0	22.9995	0
Q9P289	STK26	Serine/threonine-protein kinase 26	3	2	46.528	10.8	1.32028	0.233557	23.1315	0	23.7875	0	23.257	0	22.6066	0	23.298	0	23.0688	0
Q16352	INA	Alpha-internexin	10	8	55.39	19	0.680613	0.367552	23.586	0	21.8496	0	22.7479	0	23.5112	0	22.8458	0	23.4918	0
Q13547	HDAC1	Histone deacetylase 1	8	4	55.102	22.4	0.702405	0.158966	22.6747	0	22.4502	0	22.5029	0	23.6258	0	22.7489	0	22.782	0
Q9Y376	CAB39	Calcium-binding protein 39	6	6	39.869	16.7	0.995308	0.970066	23.3251	0	23.3499	0	22.8312	0	23.2097	0	23.1716	0	23.1453	0
Q9Y3A5	SBDS	Ribosome maturation protein SBDS	6	6	28.763	18.4	1.07794	0.943968	23.0867	0	22.944	0	20.8139	1	23.2984	0	23.5385	0	19.6829	1
O94986	CEP152	Centrosomal protein of 152 kDa	2	2	195.62	1.2	1.27656	0.871169	24.7502	0	20.7747	1	19.8336	1	24.1053	0	20.6442	1	19.5523	1
P31150	GDI1	Rab GDP dissociation inhibitor alpha	10	3	50.582	27.3	1.21682	0.245055	23.1319	0	23.1208	0	23.7051	0	23.0259	0	22.9072	0	23.1754	0
Q01813	PFKP	ATP-dependent 6-phosphofructokinase, platelet type	8	6	85.595	11.9	1.19216	0.0944365	23.2821	0	22.9724	0	23.0298	0	22.9745	0	22.7786	0	22.7705	0
Q99627	COPS8	COP9 signalosome complex subunit 8	3	3	23.225	23.9	0.982499	0.893196	22.9301	0	23.2617	0	23.5353	0	23.228	0	23.334	0	23.2415	0
P17480	UBTF	Nucleolar transcription factor 1	10	10	89.405	13.6	0.887825	0.52211	22.4998	0	23.1334	0	23.227	0	23.1925	0	23.2331	0	22.9494	0
O75794	CDC123	Cell division cycle protein 123 homolog	5	5	39.134	15.2	1.82632	0.107611	23.3945	0	23.7528	0	24.0322	0	22.5305	0	22.4313	0	23.6109	0
P62314	SNRPD1	Small nuclear ribonucleoprotein Sm D1	3	3	13.281	37	0.794325	0.593082	22.3236	0	23.4736	0	22.5471	0	22.4764	0	23.9874	0	22.8771	0
[truncated: 1,303 more rows]

## Sheet: USP9X
							Student's t-test (siRNA/Control)		LFQ Intensity (in log2 scale)
[truncated: 4,286 more rows]

## Sheet: USP11
							Student's t-test (siRNA/Control)		LFQ Intensity (in log2 scale)
[truncated: 858 more rows]

[truncated: 1 more sheets: USP42]
