# Supplementary material for: A Proteomic Approach for Systematic Mapping of Substrates of Human Deubiquitinating Enzymes
Source: Int J Mol Sci. 2021 May 3;22(9):4851. doi: 10.3390/ijms22094851 (PMC8124392; doi:10.3390/ijms22094851)
Supplement: Supplementary file 1 [file ijms-22-04851-s001.zip › Table S2.xlsx]

## Sheet: USP1
Protein ID	Position within proteins	Position within peptide	Sequence	z	PEP	score	Localization prob	Gene name	Description	Intensity	Intensity Control -1-	Intensity Control -2-	Intensity Control -3-	Intensity siUSP1 -1-	Intensity siUSP1 -2-	Intensity siUSP1 -3-
Q16186	34	4	MSLK(gl)GTTVTPDK	3	0.000597996	84.169	1	ADRM1	Proteasomal ubiquitin receptor ADRM1	221470000	71267000	42889000	0	42049000	42853000	0
P18848	45	3	HFK(gl)PHGFSSDK	4	0.0369242	51.286	1	ATF4	Cyclic AMP-dependent transcription factor ATF-4	4476200	0	0	0	0	4476200	0
Q9UIG0	893	8	AFQEGIAK(gl)AK(gl)LVMR	2	0.000891527	57.106	1	BAZ1B	Tyrosine-protein kinase BAZ1B	96184000	96184000	0	0	0	0	0
Q9UIG0	895	10	AFQEGIAK(gl)AK(gl)LVMR	2	0.000891527	57.106	1	BAZ1B	Tyrosine-protein kinase BAZ1B	96184000	96184000	0	0	0	0	0
Q6W2J9	1460	5	LIVNK(gl)NAGETLLQR	3	0.0562071	55.724	1	BCOR	BCL-6 corepressor	122400000	20372000	0	9453100	0	34923000	57652000
Q9HB71	41	8	SKIETEIK(gl)NK	3	0.00517005	86.189	1	CACYBP	Calcyclin-binding protein	33448000	9075300	7346300	3925000	6681100	0	6419900
P27824	380	9	PVIDNPNYK(gl)GK	3	0.00210492	86.898	1	CANX	Calnexin	37233000	20893000	0	16341000	0	0	0
Q99832	47	4	GMDK(gl)LIVDGR	3	0.00628802	62.166	1	CCT7	T-complex protein 1 subunit eta	77497000	0	42015000	0	35482000	0	0
Q5T655	661	5	LEIKK(gl)LR	3	0.049241	90.706	0.997598	CFAP58	Cilia- and flagella-associated protein 58	77278000	77278000	0	0	0	0	0
P30085	43	1	K(gl)NPDSQYGELIEK	2	0.00411223	72.891	1	CMPK1	UMP-CMP kinase	50936000	17480000	0	15694000	0	17762000	0
Q5VTE0	392	7	KLEDGPK(gl)FLK	2	4.36588e-05	140.78	1	EEF1A1P5	Putative elongation factor 1-alpha-like 3	1809700000	141610000	149660000	49627000	128490000	89065000	135850000
Q8IUX8	291	9	LLAHKNSMK(gl)K	2	0.0347333	56.258	0.905136	EGFL6	Epidermal growth factor-like protein 6	749830000	0	245850000	111160000	0	222080000	170740000
P60842	369	1	K(gl)GVAINMVTEEDKR	3	0.00488032	61.409	0.999997	EIF4A1	Eukaryotic initiation factor 4A-I	392930000	143140000	51654000	0	69093000	99523000	29526000
P06733	5	4	SILK(gl)IHAR	2	0.00244438	81.191	1	ENO1	Alpha-enolase	3140100000	10617000	613040000	0	17063000	13931000	467480000
P06733	80	9	TIAPALVSK(gl)K	3	0.000177645	108.93	1	ENO1	Alpha-enolase	403320000	71430000	85550000	34967000	69409000	81008000	60959000
P06733	64	4	GVSK(gl)AVEHINK	3	0.00265199	107.55	1	ENO1	Alpha-enolase	34395000	3259600	1253000	23166000	0	1670600	5045700
P84090	12	11	SHTILLVQPTK(gl)RPEGR	3	1.6302e-05	80.632	1	ERH	Enhancer of rudimentary homolog	50921000	32813000	0	0	0	0	0
Q9H501	788	4	AMEK(gl)ILEEK	2	0.0221824	48.423	1	ESF1	ESF1 homolog	908780000	181920000	225410000	76727000	153810000	177090000	93825000
Q96MY7	540	7	KELEEMK(gl)QR	2	0.0498291	55.064	0.999771	FAM161B	Protein FAM161B	144260000	76951000	0	0	39370000	0	27938000
Q9BXW9	561	1	K(gl)QLSSTVFK	3	0.02533	53.317	1	FANCD2	Fanconi anemia group D2 protein	181640000	34383000	32719000	34748000	6406700	36198000	37186000
Q5TBA9	152	4	TSNK(gl)SK(gl)SDEQQR	4	0.0169996	40.727	1	FRY	Protein furry homolog	46625000	3457200	10089000	24060000	9019200	0	0
Q5TBA9	154	6	TSNK(gl)SK(gl)SDEQQR	4	0.0169996	40.727	1	FRY	Protein furry homolog	46625000	3457200	10089000	24060000	9019200	0	0
P29992	102	4	ILYK(gl)YEQNK	3	0.0182422	83.168	1	GNA11	Guanine nucleotide-binding protein subunit alpha-11	173880000	41592000	42363000	18126000	25055000	46742000	0
Q7Z5G4	95	3	VSK(gl)YIQEQNEK	3	0.0216403	79.286	1	GOLGA7	Golgin subfamily A member 7	13808000	0	0	0	13808000	0	0
Q14789	260	1	K(gl)LEEHEESLVGR	2	0.0506434	43.897	1	GOLGB1	Golgin subfamily B member 1	129290000	0	0	0	129290000	0	0
O14929	15	6	FLVEYK(gl)SAVEK	3	0.0315932	73.632	1	HAT1	Histone acetyltransferase type B catalytic subunit	505070000	76279000	148900000	74331000	77898000	73118000	54548000
P52272	388	6	GEIIAK(gl)QGGGGGGGSVPGIER	2	1.22803e-13	117.38	1	HNRNPM	Heterogeneous nuclear ribonucleoprotein M	924080000	64338000	91228000	76189000	149540000	121760000	170370000
P52272	381	10	INEILSNALK(gl)R	3	0.000284979	107.34	1	HNRNPM	Heterogeneous nuclear ribonucleoprotein M	648160000	38803000	80269000	0	30183000	108160000	169630000
P08107	325	3	DAK(gl)LDKAQIHDLVLVGGSTR	3	1.58944e-09	98.3	0.999991	HSPA1A	Heat shock 70 kDa protein 1A	416730000	64020000	92399000	92452000	50780000	57738000	59344000
P08107	524	7	MVQEAEK(gl)YKAEDEVQR	2	2.60661e-85	264	1	HSPA1A	Heat shock 70 kDa protein 1A	15762000000	833880000	1356000000	983680000	574060000	828070000	575680000
P08107	451	4	AMTK(gl)DNNLLGR	3	0.00112305	123.96	1	HSPA1A	Heat shock 70 kDa protein 1A	2739400000	123980000	82234000	82275000	0	69139000	230640000
P11142	507	7	ITITNDK(gl)GR	3	0.0225861	80.219	1	HSPA1A	Heat shock 70 kDa protein 1A	27386000	3771500	7361600	2874100	846160	6765000	5767500
P11142	325	3	DAK(gl)LDKSQIHDIVLVGGSTR	3	1.75003e-06	81.144	0.997281	HSPA8	Heat shock cognate 71 kDa protein	873400000	62775000	68558000	136350000	0	58306000	58623000
P11142	524	7	MVQEAEK(gl)YKAEDEK	2	3.61589e-36	200.63	0.999974	HSPA8	Heat shock cognate 71 kDa protein	2643200000	303940000	430510000	337500000	103460000	346030000	63555000
P11142	187	16	IINEPTAAAIAYGLDK(gl)K	3	0.00276766	53.554	1	HSPA8	Heat shock cognate 71 kDa protein	161110000	0	0	39582000	27895000	29766000	63867000
Q9NZI8	450	10	IAPPETPDSK(gl)VR	3	0.0187833	72.62	1	IGF2BP1	Insulin-like growth factor 2 mRNA-binding protein 1	223600000	48047000	132190000	0	0	0	43358000
Q96J02	350	9	VYYVDHVEK(gl)R	3	0.0225815	45.433	1	ITCH	E3 ubiquitin-protein ligase Itchy homolog	184830000	37839000	38020000	15914000	22371000	49667000	21024000
Q15004	24	1	K(gl)VLGSSTSATNSTSVSSR	3	8.6675e-48	201.04	1	KIAA0101	PCNA-associated factor	378300000	33200000	23784000	35207000	85790000	89428000	44383000
Q9UBX7	261	1	K(gl)PGVYTK	3	0.0162592	84.916	1	KLK11	Kallikrein-11	56805000	20758000	4348600	1510800	12203000	17140000	844200
P07195	308	9	GLTSVINQK(gl)LK()DDEVAQLK	3	0.00141754	62.617	0.985683	LDHB	L-lactate dehydrogenase B chain	447320000	106660000	178580000	0	0	123050000	39032000
Q15345	375	19	SPSAPAATSSASSSTSSYK(gl)R	3	3.94507e-05	70.837	1	LRRC41	Leucine-rich repeat-containing protein 41	20387000	0	0	0	20387000	0	0
Q9Y5V3	656	7	FIAEVQK(gl)R	2	0.0111964	106.04	1	MAGED1	Melanoma-associated antigen D1	319320000	51757000	57232000	40699000	50197000	70885000	48554000
Q14566	422	7	AVYTSGK(gl)ASSAAGLTAAVVR	3	0.00255073	56.081	1	MCM6	DNA replication licensing factor MCM6	42322000	0	0	0	0	0	42322000
Q9NPJ6	9	8	AASSSGEK(gl)EK(gl)ER	3	0.0120177	43.897	1	MED4	Mediator of RNA polymerase II transcription subunit 4	901100000	0	0	288410000	299770000	312920000	0
Q9NPJ6	11	10	AASSSGEK(gl)EK(gl)ER	3	0.0120177	43.897	1	MED4	Mediator of RNA polymerase II transcription subunit 4	901100000	0	0	288410000	299770000	312920000	0
A6NDL7	233	3	LEK(gl)ENK(gl)FVDR	2	0.0609154	44.392	1	METTL21EP	Putative methyltransferase-like protein 21E pseudogene	471850000	0	291970000	98593000	0	81282000	0
A6NDL7	236	6	LEK(gl)ENK(gl)FVDR	2	0.0609154	44.392	1	METTL21EP	Putative methyltransferase-like protein 21E pseudogene	471850000	0	291970000	98593000	0	81282000	0
P35580	1532	7	NVHELEK(gl)SK(gl)R	4	0.0229757	41.08	1	MYH10	Myosin-10	153720000	0	81089000	0	0	0	72629000
P35580	1534	9	NVHELEK(gl)SK(gl)R	4	0.0229757	41.08	1	MYH10	Myosin-10	153720000	0	81089000	0	0	0	72629000
Q86XI2	474	9	YSLHDNSEK(gl)VR	3	0.0101381	92.866	1	NCAPG2	Condensin-2 complex subunit G2	38802000	10513000	3761100	0	0	12249000	12279000
P35240	396	9	AQITEEEAK(gl)LLAQK	2	8.20527e-06	118.26	1	NF2	Merlin	707500000	81413000	8779000	88469000	76876000	96752000	114240000
Q15155	358	2	VK(gl)TK(gl)ADGSFR	4	0.0232717	45.368	1	NOMO1	Nodal modulator 1	19602000	0	0	0	19602000	0	0
Q15155	360	4	VK(gl)TK(gl)ADGSFR	4	0.0232717	45.368	1	NOMO1	Nodal modulator 1	19602000	0	0	0	19602000	0	0
Q13153	247	2	PK(gl)MSDEEILEK	3	0.0368494	40.616	1	PAK1	Serine/threonine-protein kinase PAK 1	75100000	0	0	0	0	75100000	0
Q8WUM4	638	11	NIQVSHQEFSK(gl)MK	3	0.0276307	40.676	1	PDCD6IP	Programmed cell death 6-interacting protein	115720000	0	0	51085000	18440000	46198000	0
P52209	59	8	VVGAQSLK(gl)EMVSK	2	0.0046791	67.079	1	PGD	6-phosphogluconate dehydrogenase, decarboxylating	82693000	15583000	45977000	0	21134000	0	0
Q99755	103	17	GAIQLGITHTVGSLSTK(gl)PER	3	4.43581e-15	126.26	1	PIP5K1A	Phosphatidylinositol 4-phosphate 5-kinase type-1 alpha	1086500000	160980000	205660000	126470000	192390000	183310000	217670000
O43164	317	13	NHGSSPEQVVRPK(gl)VR	4	0.00133064	70.889	1	PJA2	E3 ubiquitin-protein ligase Praja-2	32746000	7836900	6735000	0	10984000	0	7190800
P67775	4	4	MDEK(gl)VFTK	2	0.0136154	51.949	1	PPP2CA	Serine/threonine-protein phosphatase 2A catalytic subunit alpha isoform	201650000	32321000	42278000	21780000	46203000	38297000	20773000
P30041	63	7	LAPEFAK(gl)R	3	0.0167126	66.799	1	PRDX6	Peroxiredoxin-6	5360800	0	0	0	0	5360800	0
Q9Y617	323	4	FLDK(gl)ALELNMLSLK	2	0.00181963	72.898	1	PSAT1	Phosphoserine aminotransferase	444870000	47788000	154560000	58986000	47874000	22805000	22911000
Q9Y617	51	6	SSDFAK(gl)IINNTENLVR	2	4.21227e-07	106.6	1	PSAT1	Phosphoserine aminotransferase	77990000	0	77990000	0	0	0	0
O75832	30	7	ESILADK(gl)SLATR	2	0.00147097	116.24	1	PSMD10	26S proteasome non-ATPase regulatory subunit 10	136300000	29718000	34009000	17404000	24425000	0	30748000
Q14997	1499	6	LTQVYK(gl)NVR	3	0.0453447	73.665	1	PSME4	Proteasome activator complex subunit 4	49173000	0	13775000	2198700	9873900	16273000	7052100
P06454	15	14	SDAAVDTSSEITTK(gl)DLK	2	0.00100522	52.731	1	PTMA	Prothymosin alpha	57765000	0	0	0	0	28291000	29474000
Q9Y4B4	1124	4	ATGK(gl)PK(gl)VPEDGR	2	0.0162124	64.121	1	RAD54L2	Helicase ARIP4	14923000000	2478400000	2575600000	2924900000	3047100000	3335200000	522430000
Q9Y4B4	1126	6	ATGK(gl)PK(gl)VPEDGR	2	0.0162124	64.121	1	RAD54L2	Helicase ARIP4	14923000000	2478400000	2575600000	2924900000	3047100000	3335200000	522430000
P27694	489	1	K(gl)VIDQQNGLYR	2	0.00729141	90.05	1	RPA1	Replication protein A 70 kDa DNA-binding subunit	103040000	25927000	28615000	22840000	0	25658000	0
P83731	147	6	IVK(0.005)PVK(0.995)VSAPR	3	0.0322507	68.536	0.994667	RPL24	60S ribosomal protein L24	24322000	0	0	0	6828600	13474000	4018600
P83731	93	13	AITGASLADIMAK(gl)R	2	0.00127548	74.789	1	RPL24	60S ribosomal protein L24	595270000	70918000	167810000	34002000	54621000	60463000	36699000
P46783	139	10	SAVPPGADK(gl)K(gl)AEAGAGSATEFQFR	3	1.30249e-20	164.7	1	RPS10	40S ribosomal protein S10	5263100000	847240000	548990000	516080000	589390000	477550000	270440000
P46783	138	9	SAVPPGADK(gl)K(gl)AEAGAGSATEFQFR	3	6.90457e-14	105.46	1	RPS10	40S ribosomal protein S10	4627100000	780600000	451850000	449070000	530290000	405450000	210080000
P60866	8	4	DTGK(gl)TPVEPEVAIHR	4	2.22815e-07	119.65	1	RPS20	40S ribosomal protein S20	3495800000	475290000	686070000	375020000	342730000	254620000	314250000
P60866	4	3	AFK(gl)DTGK(gl)TPVEPEVAIHR	4	1.01176e-05	79.514	1	RPS20	40S ribosomal protein S20	2506700000	373660000	526230000	281620000	259530000	192660000	230880000
P23396	214	13	KPLPDHVSIVEPK(gl)DEILPTTPISEQK	4	2.22271e-09	67.586	0.999974	RPS3	40S ribosomal protein S3	286250000	0	0	0	125230000	161010000	0
Q9Y230	9	8	ATVTATTK(gl)VPEIR	2	0.000258883	76.357	1	RUVBL2	RuvB-like 2	170380000	36592000	28643000	27679000	38514000	0	38955000
Q15413	3342	5	AMQVK(gl)SGGQDQER	4	0.014954	41.242	1	RYR3	Ryanodine receptor 3	521900000	150370000	0	0	0	371540000	0
P53985	224	1	K(gl)DLHDANTDLIGR	3	0.00311495	62.68	1	SLC16A1	Monocarboxylate transporter 1	154650000	74583000	80065000	0	0	0	0
Q15758	537	12	GPAGDATVASEK(gl)ESVM	2	7.09039e-07	102.9	1	SLC1A5	Neutral amino acid transporter B(0)	513510000	75549000	129250000	92421000	0	56816000	159470000
P08195	147	2	IK(gl)VAEDEAEAAAAAK	2	2.62784e-06	114.06	1	SLC3A2	4F2 cell-surface antigen heavy chain	477820000	75082000	100350000	70486000	55966000	60526000	115410000
Q01650	19	10	ALAAPAAEEK(gl)EEAR	3	0.000464269	80.905	1	SLC7A5	Large neutral amino acids transporter small subunit 1	278100000	55157000	56758000	0	35467000	75063000	55655000
Q92922	902	5	KLEIK(gl)LR	3	0.0604254	85.359	0.999823	SMARCC2	SWI/SNF complex subunit SMARCC2	103310000	0	0	0	0	84814000	18493000
Q8N0X7	362	9	TRPSSDQLK(gl)EASGTDVK	3	1.0455e-08	103.01	1	SPG20	Spartin	593020000	55086000	118660000	83286000	27072000	105020000	116900000
P50502	364	4	LSAK(gl)FGGQA	2	0.0203484	107.69	1	ST13	Hsc70-interacting protein	748040000	219020000	72558000	46205000	157170000	167170000	85919000
P50502	360	7	VMNLISK(gl)LSAK	2	0.00830205	63.473	1	ST13	Hsc70-interacting protein	205650000	46072000	72657000	27752000	35239000	23935000	0
H3BQB6	172	5	DIEEK(gl)MEAAEER	2	0.0560188	85.813	1	STMND1	Stathmin domain-containing protein 1	214740000	0	214740000	0	0	0	0
O43752	221	7	LDNVMKK(gl)LAK	2	0.00676127	75.652	0.972498	STX6	Syntaxin-6	567100000	0	216700000	170340000	82367000	81414000	16280000
P63165	16	15	SDQEAKPSTEDLGDK(gl)K	3	0.00249496	51.089	0.999918	SUMO1	Small ubiquitin-related modifier 1	71983000	0	0	11882000	33290000	0	26811000
P61956	11	4	EGVK(gl)TENNDHINLK	4	0.000302374	86.729	1	SUMO2	Small ubiquitin-related modifier 2	1404600000	40519000	71317000	76074000	125040000	166710000	127550000
P61956	41	6	HTPLSK(gl)LMK	3	0.0169953	53.493	1	SUMO3	Small ubiquitin-related modifier 3	81587000	12926000	5186700	25932000	0	21535000	16009000
P37837	277	8	LVPVLSAK(gl)AAQASDLEK	3	0.0191461	57.936	1	TALDO1	Transaldolase	139750000	19606000	25284000	0	43411000	36880000	14571000
Q13009	579	6	IDMDEK(gl)MK(gl)K	2	0.0553382	46.39	1	TIAM1	T-lymphoma invasion and metastasis-inducing protein 1	126940000	0	0	126940000	0	0	0
Q13009	581	8	IDMDEK(gl)MK(gl)K	2	0.0553382	46.39	1	TIAM1	T-lymphoma invasion and metastasis-inducing protein 1	126940000	0	0	126940000	0	0	0
P29401	102	1	K(gl)ISSDLDGHPVPK	3	0.0121651	49.216	1	TKT	Transketolase	273400000	0	31232000	0	63742000	56510000	121920000
Q8IY95	254	7	HNALLSK(gl)R	3	0.0157508	68.224	1	TMEM192	Transmembrane protein 192	8707500	0	0	0	6630000	0	2077500
O94972	689	10	TQMAEVRCMK(gl)TDVK	3	0.012154	55.899	1	TRIM37	E3 ubiquitin-protein ligase TRIM37	402010000	0	0	0	180130000	0	0
P07437	58	12	ISVYYNEATGGK(gl)YVPR	2	1.42622e-13	142.45	1	TUBB	Tubulin beta chain	1677800000	77487000	59777000	94922000	137940000	126480000	200730000
P07437	252	1	K(gl)LAVNMVPFPR	2	5.30133e-07	133.81	1	TUBB4A	Tubulin beta-4A chain	309600000	37623000	42734000	51791000	31757000	77372000	68319000
P0CG47	48	6	LIFAGK(gl)QLEDGR	3	2.11576e-28	196.16	1	UBB	Polyubiquitin-B	1190200000000	147300000000	155470000000	127010000000	133150000000	145360000000	151610000000
P0CG47	63	9	TLSDYNIQK(gl)ESTLHLVLRLR	3	1.5944e-97	264.88	1	UBB	Polyubiquitin-B	192280000000	15074000000	13530000000	9310900000	15444000000	13317000000	11539000000
P0CG47	11	5	TLTGK(gl)TITLEVEPSDTIENVKAK	3	7.23629e-158	308.54	1	UBB	Polyubiquitin-B	114390000000	11789000000	13258000000	11855000000	11620000000	10062000000	10368000000
P0CG47	33	4	IQDK(gl)EGIPPDQQR	3	1.87725e-16	152.16	1	UBB	Polyubiquitin-B	18488000000	950360000	3311700000	260620000	527470000	612830000	456040000
P0CG47	29	2	AK(gl)IQDK(gl)EGIPPDQQR	3	1.84352e-74	253.46	1	UBB	Polyubiquitin-B	13157000000	981680000	1486600000	878270000	297350000	1158600000	520970000
P0CG47	27	16	TITLEVEPSDTIENVK(gl)AK	2	6.29682e-36	176.49	1	UBB	Polyubiquitin-B	3648900000	127080000	365430000	230140000	357550000	273560000	645710000
P0CG47	6	6	MQIFVK(gl)TLTGK	3	0.00047742	110.08	1	UBB	Polyubiquitin-B	2273700000	99014000	88542000	98297000	93351000	59616000	158750000
P18206	219	3	NSK(gl)NQGIEEALK	2	1.11817e-22	184.34	1	VCL	Vinculin	334610000	51178000	77462000	56471000	36267000	78553000	34676000
P55072	18	17	ASGADSKGDDLSTAILK(gl)QK	3	0.00309898	47.082	0.99985	VCP	Transitional endoplasmic reticulum ATPase	269700000	45635000	0	62155000	33723000	41682000	86503000
P55072	658	5	VAILK(gl)ANLR	3	0.027616	78.77	1	VCP	Transitional endoplasmic reticulum ATPase	625540000	148090000	119380000	95465000	96695000	118450000	47470000
P63104	138	11	YLAEVAAGDDK(gl)K	2	0.000400768	108.56	1	YWHAZ	14-3-3 protein zeta/delta	339860000	38141000	44622000	14424000	0	45475000	0
P63104	9	9	MDKNELVQK(gl)AK	3	0.000315535	92.866	1	YWHAZ	14-3-3 protein zeta/delta	126160000	29117000	11425000	27627000	21586000	25222000	11188000

## Sheet: USP7
Protein ID	Position within proteins	Position within peptide	Sequence	z	PEP	score	Localization prob	Gene name	Description	Intensity	Intensity Control -1-	Intensity Control -2-	Intensity Control -3-	Intensity siUSP7 -1-	Intensity siUSP7 -2-	Intensity siUSP7 -3-
P30101	362	11	FLQDYFDGNLK(gl)R	3	0.00865073	42.976	1	PDIA3	Protein disulfide-isomerase A3	2772300	2772300	0	0	0	0	0
O43175	21	1	K(gl)ILQDGGLQVVEK	3	0.00214827	47.47	1	PHGDH	D-3-phosphoglycerate dehydrogenase	3877300	0	3877300	0	0	0	0
P35240	396	9	AQITEEEAK(gl)LLAQK	3	0.00462932	43.761	1	NF2	Merlin	4245300	0	0	0	4245300	0	0
P07195	244	11	MVVESAYEVIK(gl)LK	3	0.00259676	48.568	1	LDHB	L-lactate dehydrogenase B chain	4861100	2964400	1896700	0	0	0	0
P12004	164	15	DLSHIGDAVVISCAK(gl)DGVK	4	1.12019e-05	42.633	1	PCNA	Proliferating cell nuclear antigen	7923500	2420900	5502600	0	0	0	0
Q9Y230	9	8	ATVTATTK(gl)VPEIR	2	8.64228e-05	56.139	1	RUVBL2	RuvB-like 2	8013000	1933200	2046600	1032200	1057600	1106200	837270
P40222	463	10	DKELEGLQVK(gl)IQR	3	2.10431e-05	71.558	1	TXLNA	Alpha-taxilin	8874900	8874900	0	0	0	0	0
P50454	39	4	LSPK(gl)AATLAER	3	0.00101823	58.172	1	SERPINH1	Serpin H1	9149000	3472100	1420100	952500	919100	557600	1827700
P83731	93	13	AITGASLADIMAK(gl)R	3	0.00407334	42.317	1	RPL24	60S ribosomal protein L24	9388100	3612800	3264900	1261500	307870	940980	0
P55036	122	14	IIAFVGSPVEDNEK(gl)DLVK	3	1.49979e-05	50.831	1	PSMD4	26S proteasome non-ATPase regulatory subunit 4	9709200	9709200	0	0	0	0	0
P52272	381	10	INEILSNALK(gl)R	3	0.000648534	60.255	1	HNRNPM	Heterogeneous nuclear ribonucleoprotein M	10037000	3889500	2066600	0	2702000	0	1378800
P60174	193	7	VIADNVK(gl)DWSK	3	0.000463114	63.944	1	TPI1	Triosephosphate isomerase	11015000	11015000	0	0	0	0	0
P08107	348	3	VQK(gl)LLQDFFNGR	3	6.43598e-05	64.121	1	HSPA1A	Heat shock 70 kDa protein 1A	12179000	7162600	4007200	455690	553700	0	0
P12268	195	14	REDLVVAPAGITLK(gl)EANEILQR	4	5.23723e-05	43.349	1	IMPDH2	Inosine-5'-monophosphate dehydrogenase 2	12908000	4230300	2915600	2528700	1254000	1227900	751580
P60866	8	4	DTGK(gl)TPVEPEVAIHR	4	0.000825471	46.318	1	RPS20	40S ribosomal protein S20	13529000	10985000	0	0	1389200	0	1154700
P30153	34	1	K(gl)LSTIALALGVER	3	3.69795e-06	88.282	1	PPP2R1A	Serine/threonine-protein phosphatase 2A 65 kDa regulatory subunit A alpha isoform	17058000	0	9725200	4159100	0	2212200	961920
P13639	239	4	FAAK(gl)GEGQLGPAER	3	3.2474e-06	60.55	1	EEF2	Elongation factor 2	17459000	11234000	2688800	2259100	0	642350	634440
Q16630	456	25	AVSDASAGDYGSAIETLVTAISLIK(gl)QSK	3	1.78269e-05	43.732	1	CPSF6	Cleavage and polyadenylation specificity factor subunit 6	18591000	0	9920800	0	2901300	3214400	2554800
P35241	209	16	IAQDLEMYGVNYFEIK(gl)NK	3	0.000142734	44.391	1	RDX	Radixin	20258000	4683000	5359900	0	4930300	3370800	1913900
Q15758	537	12	GPAGDATVASEK(gl)ESVM	2	1.70324e-31	125.97	1	SLC1A5	Neutral amino acid transporter B(0)	21513000	9412700	8618400	0	0	3481700	0
Q14103	197	14	IFVGGLSPDTPEEK(gl)IR	3	0.00217988	42.314	1	HNRNPD	Heterogeneous nuclear ribonucleoprotein D0	21881000	8218200	6189200	3858400	3615100	0	0
P08243	221	13	DVPLHALYDNVEK(gl)LFPGFEIETVK	4	2.30064e-09	51.827	1	ASNS	Asparagine synthetase [glutamine-hydrolyzing]	22311000	0	15910000	6400700	0	0	0
O60506	356	13	NLANTVTEEILEK(gl)AFSQFGK	3	1.51575e-23	77.871	1	SYNCRIP	Heterogeneous nuclear ribonucleoprotein Q	25270000	0	17450000	0	0	0	0
O43390	359	13	NLATTVTEEILEK(gl)SFSEFGK	3	1.11598e-05	43.696	1	HNRNPR	Heterogeneous nuclear ribonucleoprotein R	26503000	0	15195000	7503000	3805600	0	0
P22234	11	10	ATAEVLNIGK(gl)K	2	8.38899e-09	99.283	1	PAICS	Multifunctional protein ADE2	27733000	13111000	0	5036300	5851700	0	3734100
P06733	5	4	SILK(gl)IHAR	3	0.00282795	54.157	1	ENO1	Alpha-enolase	27783000	0	14106000	5900000	7777200	0	0
Q14683	373	10	DLTLEENQVK(gl)K	1	0.00111571	42.396	1	SMC1A	Structural maintenance of chromosomes protein 1A	30953000	30953000	0	0	0	0	0
Q9NZI8	450	10	IAPPETPDSK(gl)VR	3	0.00736657	43.798	1	IGF2BP1	Insulin-like growth factor 2 mRNA-binding protein 1	31366000	16308000	7628200	3494200	2423700	0	1511700
Q00610	507	1	K(gl)VGYTPDWIFLLR	3	2.00981e-07	67.997	1	CLTC	Clathrin heavy chain 1	33671000	0	14707000	5699200	4983600	5458700	2822100
Q9Y617	323	4	FLDK(gl)ALELNMLSLK	3	3.98051e-06	59.709	1	PSAT1	Phosphoserine aminotransferase	35774000	5256900	12697000	2193200	2648700	4824700	1917800
Q5VTT5	1086	11	GSYTAQLQDGK(gl)AK	3	0.0043938	44.193	1	MYOM3	Myomesin-3	36015000	35819000	0	0	195910	0	0
P11142	187	16	IINEPTAAAIAYGLDK(gl)K	3	4.97813e-13	67.645	1	HSPA8	Heat shock cognate 71 kDa protein	36248000	15963000	8341700	7283800	0	2085900	2573700
Q99942	75	2	EK(gl)VVPLYGR	3	0.000616267	93.649	1	RNF5	E3 ubiquitin-protein ligase RNF5	36878000	23943000	1833600	963070	6751900	1109800	2277200
Q15758	522	20	SELPLDPLPVPTEEGNPLLK(gl)HYR	4	1.202e-14	58.093	1	SLC1A5	Neutral amino acid transporter B(0)	44676000	0	25876000	10164000	0	6054900	2580500
P27824	401	1	K(gl)IPNPDFFEDLEPFR	3	1.14414e-07	82.651	1	CANX	Calnexin	49512000	4993800	22509000	0	8572000	10531000	2906300
P08107	451	4	AMTK(gl)DNNLLGR	3	3.51177e-08	86.344	1	HSPA1A	Heat shock 70 kDa protein 1A	51681000	9357600	5820300	10844000	10022000	1503000	2088700
P10644	261	9	VSILESLDK(gl)WER	2	0.000127238	61.11	1	PRKAR1A	cAMP-dependent protein kinase type I-alpha regulatory subunit	55186000	26829000	1220900	11232000	6341200	5068300	0
Q15758	502	10	STEPELIQVK(gl)SELPLDPLPVPTEEGNPLLK	3	9.34118e-25	61.436	1	SLC1A5	Neutral amino acid transporter B(0)	57209000	2825000	14494000	33769000	1210700	2866500	2043300
Q5VTE0	392	7	KLEDGPK(gl)FLK	3	0.00464408	71.221	0.999308	EEF1A1P5	Putative elongation factor 1-alpha-like 3	86271000	17834000	19158000	9461300	19417000	14711000	5689900
Q9UBB4	262	9	ITSDEPLTK(gl)DDIPVFLR	3	7.177e-13	82.59	1	ATXN10	Ataxin-10	136410000	53164000	45680000	12099000	0	25465000	0
P62979	6	6	MQIFVK(gl)TLTGK	3	0.000336169	66.267	1	RPS27A	Ubiquitin-40S ribosomal protein S27a	141770000	3744200	8469200	2133800	1868400	2115200	1130900
P07195	308	9	GLTSVINQK(gl)LKDDEVAQLK	4	5.19307e-17	77.505	0.927076	LDHB	L-lactate dehydrogenase B chain	154370000	25515000	29390000	0	8380300	10711000	7544000
P62979	113	9	YYKVDENGK(gl)ISR	3	2.97093e-62	148.62	1	RPS27A	Ubiquitin-40S ribosomal protein S27a	171620000	10878000	0	7608200	4850500	8439100	1518100
P62979	33	4	IQDK(gl)EGIPPDQQR	3	3.0619e-05	77.185	1	RPS27A	Ubiquitin-40S ribosomal protein S27a	211710000	78992000	23029000	41523000	41541000	14672000	7022700
P23396	214	13	KPLPDHVSIVEPK(gl)DEILPTTPISEQK	4	2.19484e-43	80.664	0.999998	RPS3	40S ribosomal protein S3	292670000	95521000	56925000	38939000	37033000	40346000	23909000
P08107	524	7	MVQEAEK(gl)YKAEDEVQR	4	1.26388e-11	72.898	0.991063	HSPA1A	Heat shock 70 kDa protein 1A	296380000	97368000	38911000	22262000	22041000	10526000	0
O94972	689	10	TQMAEVRCMK(gl)TDVK	3	0.00921191	44.511	1	TRIM37	E3 ubiquitin-protein ligase TRIM37	352120000	11358000	19979000	36819000	16740000	20757000	10621000
P08107	507	7	ITITNDK(gl)GR	3	4.95591e-05	140.11	1	HSPA1A	Heat shock 70 kDa protein 1A	639990000	141610000	79852000	137240000	0	36802000	0
P62979	27	16	TITLEVEPSDTIENVK(gl)AK	3	1.72875e-41	129.05	1	RPS27A	Ubiquitin-40S ribosomal protein S27a	1429000000	489760000	322220000	217440000	142210000	9014800	176960000
Q12968	636	6	IIFLEK(gl)GQDGR	2	0.00769476	57.532	1	NFATC3	Nuclear factor of activated T-cells, cytoplasmic 3	1701200000	325390000	377280000	199750000	353980000	218100000	127250000
P62979	29	2	AK(gl)IQDKEGIPPDQQR	4	9.89053e-65	132.31	0.999892	RPS27A	Ubiquitin-40S ribosomal protein S27a	2199200000	290040000	115600000	80754000	124660000	96448000	56868000
P62979	11	5	TLTGK(gl)TITLEVEPSDTIENVKAK	4	1.69926e-258	211.96	1	RPS27A	Ubiquitin-40S ribosomal protein S27a	19164000000	5833200000	5374800000	2168400000	1720000000	1669900000	1273200000
P62979	63	9	TLSDYNIQK(gl)ESTLHLVLRLR	5	2.80812e-95	168.05	1	RPS27A	Ubiquitin-40S ribosomal protein S27a	26827000000	4934000000	6217600000	1456100000	1335500000	1975300000	454410000
P62979	48	6	LIFAGK(gl)QLEDGRTLSDYNIQK	4	8.09479e-67	167.2	1	RPS27A	Ubiquitin-40S ribosomal protein S27a	156350000000	31865000000	25304000000	15152000000	14030000000	13604000000	7770300000

## Sheet: USP11
Protein ID	Position within proteins	Position within peptide	Sequence	z	PEP	score	Localization prob	Gene name	Description	Intensity	Intensity Control -1-	Intensity Control -2-	Intensity Control -3-	Intensity siUSP11 -1-	Intensity siUSP11 -2-	Intensity siUSP11 -3-
P62979	48	6	LIFAGK(gl)QLEDGRTLSDYNIQK	3	1.80104e-140	277.15	1	RPS27A	Ubiquitin-40S ribosomal protein S27a	8251300	97398	249820	244160	142310	304080	63799
P62979	63	9	TLSDYNIQK(gl)ESTLHLVLRLR	4	1.14075e-57	195.49	1	RPS27A	Ubiquitin-40S ribosomal protein S27a	1691600	231550	59956	106260	322000	194250	15826
P62979	11	5	TLTGK(gl)TITLEVEPSDTIENVK	3	2.85085e-168	255.69	1	RPS27A	Ubiquitin-40S ribosomal protein S27a	940440	228320	219980	71136	192830	188540	24669
O60318	461	3	IAK(gl)VQRIFTR	3	0.00128914	107.95	1	MCM3AP	Germinal-center associated nuclear protein	224940	59050	16843	0	65047	19506	25291
Q8N7Y1	3	3	MEK(gl)RGESLDLGVR	2	0.0152621	43.761	1	KIRREL3-AS3	Putative uncharacterized protein KIRREL3-AS3	79919	12174	15004	0	14651	13298	24793
P62979	27	16	TITLEVEPSDTIENVK(gl)AK	3	1.03523e-179	276.1	1	RPS27A	Ubiquitin-40S ribosomal protein S27a	56029	0	26559	0	0	16395	13074
P62979	113	9	YYKVDENGK(gl)ISR	3	7.92697e-22	206.49	1	RPS27A	Ubiquitin-40S ribosomal protein S27a	41352	0	9265.6	7442.7	0	8788.8	3913.8
P11142	507	7	ITITNDK(gl)GR	3	0.000996832	126.07	1	HSPA1A	Heat shock 70 kDa protein 1A	29817	0	2830.9	3217.6	11508	7987.4	4272.5
P46783	138	9	SAVPPGADK(gl)K(gl)AEAGAGSATEFQFR	4	3.59643e-18	106.23	1	RPS10	40S ribosomal protein S10	29165	17102	6268.9	0	0	5794	0
P46783	139	10	SAVPPGADK(gl)K(gl)AEAGAGSATEFQFR	4	3.59643e-18	106.23	1	RPS10	40S ribosomal protein S10	29165	17102	6268.9	0	0	5794	0
O60476	143	2	NK(gl)VVQEMK(gl)IK	2	0.0020651	85.622	1	MAN1A2	Mannosyl-oligosaccharide 1,2-alpha-mannosidase IB	28492	0	0	0	0	28492	0
O60476	149	8	NK(gl)VVQEMK(gl)IK	2	0.0020651	85.622	1	MAN1A2	Mannosyl-oligosaccharide 1,2-alpha-mannosidase IB	28492	0	0	0	0	28492	0
Q12968	636	6	IIFLEK(gl)GQDGR	2	0.0181398	89.827	1	NFATC3	Nuclear factor of activated T-cells, cytoplasmic 3	25430	0	0	14585	0	0	10844
P06733	5	4	SILK(gl)IHAR	2	0.00435508	91.069	1	ENO1	Alpha-enolase	22064	0	0	6385.1	0	0	2737.2
P62979	29	2	AK(gl)IQDKEGIPPDQQR	3	2.12926e-24	139.86	0.999794	RPS27A	Ubiquitin-40S ribosomal protein S27a	20491	0	706.78	1462.5	2490.4	2197.5	0
P05387	41	16	ILDSVGIEADDDRLNK(gl)VISELNGK	4	1.13138e-12	71.428	1	RPLP2	60S acidic ribosomal protein P2	16950	10926	0	0	4340.8	0	814.25
Q9BZE3	140	8	AAEDFRDK(gl)LDK	2	0.000740344	105.98	1	BARHL1	BarH-like 1 homeobox protein	15250	0	6738.7	0	8511	0	0
P23396	214	13	KPLPDHVSIVEPK(gl)DEILPTTPISEQK	4	2.22344e-28	110.83	1	RPS3	40S ribosomal protein S3	14819	0	0	0	6818.2	0	8001.3
Q9UBB4	262	9	ITSDEPLTK(gl)DDIPVFLR	3	2.22579e-28	140.22	1	ATXN10	Ataxin-10	13559	5811.2	4393.2	0	0	0	3354.3
P07195	308	9	GLTSVINQK(gl)LK	2	7.34186e-20	137.89	1	LDHB	L-lactate dehydrogenase B chain	9032.3	0	0	0	0	0	0
P38159	22	13	LFIGGLNTETNEK(gl)ALEAVFGK	3	8.1759e-08	89.859	1	RBMX	RNA-binding motif protein, X chromosome	7510.5	0	2322.5	0	0	2673.9	2514.1
P60866	4	3	AFK(gl)DTGK	2	0.00990122	75.738	1	RPS20	40S ribosomal protein S20	5585.5	0	3569	2016.5	0	0	0
P08107	524	7	MVQEAEK(gl)YKAEDEVQR	4	1.98019e-06	103.79	0.999856	HSPA1A	Heat shock 70 kDa protein 1A	2010.9	0	645.61	0	0	1365.3	0
Q12986	933	14	ITDMQLGGSVEISK(gl)LITKK	2	0.010182	52.862	0.985967	NFX1	Transcriptional repressor NF-X1	1980.2	0	0	0	1980.2	0	0
Q96EZ8	56	1	K(gl)FDDELVESSLAK	2	0.0129322	59.248	1	MCRS1	Microspherule protein 1	1396.8	993.18	0	0	403.65	0	0
Q13023	749	9	SERASSSEK(gl)NESHSATK	4	0.00514614	56.514	1	AKAP6	A-kinase anchor protein 6	346.27	0	0	0	50.801	295.47	0

## Sheet: USP9X
Protein ID	Position within proteins	Position within peptide	Sequence	z	PEP	score	Localization prob	Gene name	Description	Intensity	Intensity Control -1-	Intensity Control -2-	Intensity Control -3-	Intensity siUSP9X -1-	Intensity siUSP9X -2-	Intensity siUSP9X -3-
Q15836	83	17	ADALQAGASQFETSAAK(gl)LK	2	1.15195e-45	209.79	0.982127	VAMP2	Vesicle-associated membrane protein 2	782100000	21838000	0	25314000	33509000	32749000	37670000
P15311	209	16	IAQDLEMYGINYFEIK(gl)NK	3	0.00056764	86.8	0.843357	EZRI	Ezrin	172510000	0	0	66220000	55675000	0	50619000
P26038	209	16	IAQDLEMYGVNYFSIK(gl)NK	2	3.64642e-06	119.73	0.861625	MOES	Moesin	22860000	0	0	0	22860000	0	0
P50991	319	13	DALSDLALHFLNK(gl)MK	3	1.1194e-05	113.35	0.872304	TCPD	T-complex protein 1 subunit delta	185510000	0	57184000	63566000	19819000	44939000	0
O75367-3	116	20	GVTIASGGVLPNIHPELLAK(gl)K(0.189)	3	0.00268062	89.557	0.811068	H2AY	Isoform 3 of Core histone macro-H2A.1	432090000	69769000	64276000	77663000	60565000	86232000	73588000
Q96AP4	174	13	IEEHSEDMETHVK(gl)TK	4	0.0011663	84.566	0.885815	ZUFSP	Zinc finger with UFM1-specific peptidase domain protein	5479100	0	0	5479100	0	0	0
P47914	103	8	LAYIAHPK(gl)LGK	3	0.0120794	66.19	0.975946	RL29	60S ribosomal protein L29	80019000	8148700	0	14621000	35073000	12233000	9942600
P55011	1125	13	LHEDDKEQDIADK(gl)MK	3	0.000682967	96.673	0.975719	S12A2	Solute carrier family 12 member 2	58690000	6717500	0	11280000	0	6193800	9897600
Q9UNF1	494	10	AAAEAAAEAK(gl)AR	2	0.00331199	108.67	1	MAGD2	Melanoma-associated antigen D2	25652000	13633000	0	1996100	0	0	8347900
P30153	188	5	AAASK(gl)LGEFAK	3	0.0194556	61.344	0.999932	2AAA	Serine/threonine-protein phosphatase 2A 65 kDa regulatory subunit A alpha isoform	34991000	0	15128000	0	0	19863000	0
P06454-2	102	13	AAEDDEDDDVDTK(gl)K	3	0.00100393	120.6	0.958462	PTMA	Isoform 2 of Prothymosin alpha	17622000	0	0	17622000	0	0	0
P49458	16	4	AAEK(gl)LYLADPMK	3	0.0107284	59.227	0.999997	SRP09	Signal recognition particle 9 kDa protein	236890000	41946000	84179000	0	32843000	34711000	43212000
P52272-2	134	7	AAEVLNK(gl)HSLSGR	3	0.00163624	86.291	1	HNRPM	Isoform 2 of Heterogeneous nuclear ribonucleoprotein M	39423000	0	14682000	0	5958200	18783000	0
B00003	38	5	AAINK(gl)HIQTLR	2	1.88488e-56	241.13	1	BIRA	Bifunctional ligase/repressor BirA	42533000000	2226800000	2501800000	9281900000	5024300000	3660600000	16186000000
P61970	55	6	AAIVEK(gl)LSSLPFQK	2	0.0052942	104.82	1	NTF2	Nuclear transport factor 2	23357000	0	23357000	0	0	0	0
Q3KNV8	135	7	ADDSSNK(gl)EAAEEKPEEDNDYHR	4	4.63653e-40	170.91	1	PCGF3	Polycomb group RING finger protein 3	377870000	29243000	90627000	0	128590000	41621000	46714000
P61956-2	7	6	ADEK(gl)PK(gl)EGVK	3	0.0090818	73.233	0.999482	SUMO2	Isoform 2 of Small ubiquitin-related modifier 2	27163000	6584900	0	1990100	0	0	18588000
P61956-2	5	4	ADEK(gl)PK(gl)EGVK	3	0.0090818	63.408	0.999994	SUMO2	Isoform 2 of Small ubiquitin-related modifier 2	25173000	6584900	0	0	0	0	18588000
P15880	58	4	AEDK(gl)EWMPVTK	2	0.00144998	150.04	1	RS2	40S ribosomal protein S2	503030000	36436000	0	25825000	41280000	0	32491000
Q96GX1-2	410	8	AEINAHQK(gl)GIMTQR	3	0.00185196	91.441	1	TECT2	Isoform 2 of Tectonic-2	14961000	3492200	3564300	0	4795200	3109800	0
P49915	389	5	AELIK(gl)THHNDTELIR	3	0.00370855	77.562	1	GUAA	GMP synthase [glutamine-hydrolyzing]	235780000	30033000	77162000	11850000	32110000	0	29658000
Q9NR28-2	93	6	AEMTSK(gl)HQEYLK	3	0.0210722	51.286	0.998269	DBLOH	Isoform 2 of Diablo homolog, mitochondrial	1416500	0	0	1416500	0	0	0
Q13233	1168	8	AENDDTYK(gl)DDVNHNQK	4	0.0188343	52.527	0.981207	M3K1	Mitogen-activated protein kinase kinase kinase 1	6909500	0	0	0	3632600	3276900	0
Q9NP97	9	8	AEVEETLK(gl)R	2	4.59552e-05	143.01	1	DLRB1	Dynein light chain roadblock-type 1	372600000	53884000	128060000	0	62390000	70342000	57930000
O75419-2	482	4	AFEK(gl)AAESTSSR	3	0.01888	96.113	1	CDC45	Isoform 2 of Cell division control protein 45 homolog	98947000	22752000	0	30175000	0	0	12333000
Q96FW1	109	15	AFGFSHLEALLDDSK(gl)ELQR	3	3.00554e-07	111.77	1	OTUB1	Ubiquitin thioesterase OTUB1	91498000	0	33468000	31798000	26233000	0	0
P60866	4	3	AFK(gl)DTGK(gl)TPVEPEVAIHR	4	4.28942e-05	101.5	1	RS20	40S ribosomal protein S20	3778200000	140090000	365410000	153700000	117390000	171940000	91156000
O60506-3	363	7	AFSQFGK(gl)LER	2	0.0127169	121.64	1	HNRPQ	Isoform 3 of Heterogeneous nuclear ribonucleoprotein Q	914400000	153940000	9900200	16942000	186110000	161350000	94687000
P06753-5	11	10	AGITTIEAVK(gl)R	2	0.000198806	130.75	1	TPM3	Isoform 5 of Tropomyosin alpha-3 chain	1095600000	86604000	149340000	105780000	259860000	308560000	185460000
Q99808	263	3	AGK(gl)EESGVSVSNSQPTNESHSIK	3	1.1486e-07	110.6	1	S29A1	Equilibrative nucleoside transporter 1	114030000	0	27317000	0	36594000	2861900	14584000
P67936	11	10	AGLNSLEAVK(gl)R	2	0.000220627	128.86	1	TPM4	Tropomyosin alpha-4 chain	150870000	18619000	29576000	0	33537000	35186000	33954000
P54920	153	13	AIAHYEQSADYYK(gl)GEESNSSANK	4	0.00238321	77.575	0.999942	SNAA	Alpha-soluble NSF attachment protein	29960000	0	15316000	0	0	14643000	0
P83731	93	13	AITGASLADIMAK(gl)R	2	4.79951e-05	136.86	1	RL24	60S ribosomal protein L24	321830000	0	141040000	31573000	97476000	51733000	0
P0DMV9	3	2	AK(gl)AAAIGIDLGTTYSCVGVFQHGK	3	0.00940373	42.454	0.999943	HS71B	Heat shock 70 kDa protein 1B	34613000	0	0	0	34613000	0	0
Q9NV92	193	2	AK(gl)AAAMAAAAAETSQR	3	3.35002e-07	136.3	1	NFIP2	NEDD4 family-interacting protein 2	1175000000	74882000	139240000	104830000	375610000	93474000	217900000
Q02790	426	2	AK(gl)AEASSGDHPTDTEMKEEQK	4	0.00234173	71.535	0.999999	FKBP4	Peptidyl-prolyl cis-trans isomerase FKBP4	4332400	0	0	1954100	0	0	2378400
B00003	50	2	AK(gl)IQDK(gl)EGIPPDQQR	3	5.22361e-151	284.15	1	BIOUB	UBP BioUb precursor sequence	10725000000	129420000	163650000	128360000	303450000	134960000	190330000
P31949	3	2	AK(gl)ISSPTETER	2	0.00249409	83.862	1	S10AB	Protein S100-A11	180340000	68168000	41023000	0	21686000	0	49466000
P40855	33	2	AK(gl)PSPAPPSTTTAPDASGPQK	3	0.0103011	67.251	1	PEX19	Peroxisomal biogenesis factor 19	28884000	0	10245000	0	9491800	9146800	0
P06737-2	10	9	AKPLTDQEK(gl)R	3	0.0101154	58.676	0.999858	PYGL	Isoform 2 of Glycogen phosphorylase, liver form	50605000	12682000	0	13139000	23269000	0	0
P54764-2	536	9	AKQEADEEK(gl)HLNQGVR	4	0.00474222	63.29	0.999807	EPHA4	Isoform 2 of Ephrin type-A receptor 4	5941200	3906900	0	0	2034200	0	0
Q01650	19	10	ALAAPAAEEK(gl)EEAR	2	0.000110173	109.44	1	LAT1	Large neutral amino acids transporter small subunit 1	358300000	106950000	37768000	9233100	80815000	0	72438000
Q7Z6Z7-2	2172	10	ALAMAESTEK(gl)HAR	3	0.00112986	83.314	1	HUWE1	Isoform 2 of E3 ubiquitin-protein ligase HUWE1	1547700	0	0	1547700	0	0	0
P46734-2	154	8	ALEHLHSK(gl)LSVIHR	4	0.00183663	75.462	1	MP2K3	Isoform 1 of Dual specificity mitogen-activated protein kinase kinase 3	67549000	0	17813000	0	29525000	20211000	0
Q9BZX2	78	3	ALK(gl)GQFNFDHPDAFDNELILK	3	0.000216662	94.463	1	UCK2	Uridine-cytidine kinase 2	435550000	33372000	54125000	92914000	38096000	34069000	33197000
P04075	312	8	ALQASALK(gl)AWGGK	2	0.00520962	126.71	0.999742	ALDOA	Fructose-bisphosphate aldolase A	336100000	24330000	36112000	28794000	31875000	42636000	27586000
P04637-4	125	6	AMAIYK(gl)QSQHMTEVVR	3	0.000209922	100.43	1	P53	Isoform 4 of Cellular tumor antigen p53	82946000	17548000	20977000	0	21202000	23219000	0
P08758	29	3	AMK(gl)GLGTDEESILTLLTSR	3	5.74848e-19	163.23	1	ANXA5	Annexin A5	271160000	32450000	44942000	44967000	62670000	0	61925000
P11142	451	4	AMTK(gl)DNNLLGK	2	0.0108427	104.05	1	HSP7C	Heat shock cognate 71 kDa protein	293920000	46181000	0	87542000	0	0	66203000
P0DMV9	451	4	AMTK(gl)DNNLLGR	2	0.000229618	113.93	1	HS71B	Heat shock 70 kDa protein 1B	3178200000	207840000	30437000	211040000	148750000	0	108820000
P00491	265	11	ANHEEVLAAGK(gl)QAAQK	3	1.0739e-07	126.77	1	PNPH	Purine nucleoside phosphorylase	163100000	28233000	55587000	16499000	38791000	0	23991000
P0DMV9	500	3	ANK(gl)ITITNDK(gl)GR	3	0.00352354	100.04	1	HS71B	Heat shock 70 kDa protein 1B	75010000	3902300	0	3014500	0	0	3182600
Q9UM54-6	1141	3	APK(gl)SVTDYAQQNPAAQIPAR	3	5.31088e-90	244.36	1	MYO6	Isoform 6 of Unconventional myosin-VI	471420000	56372000	90946000	44634000	101620000	99225000	62206000
P08243-2	364	6	APSPEK(gl)AEEESER	3	0.00026707	109	1	ASNS	Isoform 2 of Asparagine synthetase [glutamine-hydrolyzing]	105240000	18144000	35397000	15330000	18841000	17527000	0
P39656-2	152	7	APTIVGK(gl)SSLNPILFR	3	0.00143803	92.65	1	OST48	Isoform 2 of Dolichyl-diphosphooligosaccharide--protein glycosyltransferase 48 kDa subunit	100200000	0	27630000	10062000	0	42966000	19547000
P62913	8	7	AQDQGEK(gl)ENPMR	2	0.000247831	114.86	1	RL11	60S ribosomal protein L11	11593000	0	0	0	0	0	11593000
Q4VCS5	231	12	AQGPLPNQHSLK(gl)GMEHR	5	0.0153616	44.005	1	AMOT	Angiomotin	19203000	0	0	0	0	10647000	8555300
P35240-8	367	9	AQITEEEAK(gl)LLAQK	2	6.863e-28	210.44	1	MERL	Isoform 8 of Merlin	1568100000	59346000	126380000	70235000	36220000	42264000	32076000
P25786	256	13	AQPAQPADEPAEK(gl)ADEPMEH	3	0.00534554	70.335	1	PSA1	Proteasome subunit alpha type-1	52425000	0	21143000	0	12152000	19129000	0
P22392-2	164	7	ASEEHLK(gl)QHYIDLK	3	0.0152023	61.165	0.999975	NDKB	Isoform 3 of Nucleoside diphosphate kinase B	18538000	0	18538000	0	0	0	0
P55072	8	7	ASGADSK(gl)GDDLSTAILK	2	1.49343e-14	160.48	1	TERA	Transitional endoplasmic reticulum ATPase	491500000	0	112970000	74632000	111670000	100150000	92072000
P61289	6	5	ASLLK(gl)VDQEVK	2	0.00147619	92.445	0.999973	PSME3	Proteasome activator complex subunit 3	157030000	28360000	46710000	32349000	0	0	49611000
P48643	20	19	ASMGTLAFDEYGRPFLIIK(gl)DQDR	3	0.0131538	52.909	1	TCPE	T-complex protein 1 subunit epsilon	7109700	0	0	7109700	0	0	0
P07910-2	8	7	ASNVTNK(gl)TDPR	2	0.000469489	152.54	1	HNRPC	Heterogeneous nuclear ribonucleoproteins C1/C2	103700000	17131000	48626000	14018000	23928000	0	0
Q9UEU0	13	12	ASSAASSEHFEK(gl)LHEIFR	3	1.54619e-20	165.9	1	VTI1B	Vesicle transport through interaction with t-SNAREs homolog 1B	430150000	23302000	47396000	32391000	26123000	47060000	30038000
Q9Y508-2	126	4	ATIK(gl)DASLQPR	3	0.0149052	64.121	1	RN114	Isoform 2 of E3 ubiquitin-protein ligase RNF114	121240000	22714000	10297000	19537000	20640000	13734000	29948000
Q9Y230	9	8	ATVTATTK(gl)VPEIR	2	9.77016e-05	117.52	1	RUVB2	RuvB-like 2	98772000	0	51997000	0	17124000	29651000	0
Q2M389	1089	4	AVAK(gl)QQNVQSASQDEK	3	0.000217342	107.07	1	WASC4	WASH complex subunit 4	25826000	11487000	0	6283200	3941500	0	4114700
P06733	71	7	AVEHINK(gl)TIAPALVSK	3	0.0118322	62.813	0.99998	ENOA	Alpha-enolase	49178000	0	25862000	0	0	23316000	0
Q8N5J2	255	4	AVGK(gl)LSYNQLVER	3	0.0142284	62.042	1	MINY1	Ubiquitin carboxyl-terminal hydrolase MINDY-1	110610000	28647000	0	31937000	25399000	0	24624000
Q8WU90	51	7	AVTHQVK(gl)FGQQNPR	4	0.0119913	58.098	1	ZC3HF	Zinc finger CCCH domain-containing protein 15	45532000	9590900	0	0	23268000	0	12674000
Q14566	422	7	AVYTSGK(gl)ASSAAGLTAAVVR	3	0.0157677	64.2	1	MCM6	DNA replication licensing factor MCM6	118730000	0	52594000	23503000	0	42634000	0
P50991	288	8	AYILNLVK(gl)QIK	2	0.0119654	113.5	0.999697	TCPD	T-complex protein 1 subunit delta	38936000	7060900	0	11147000	20728000	0	0
P07108	77	5	AYINK(gl)VEELK	3	0.00564339	79.974	0.999995	ACBP	Acyl-CoA-binding protein	116310000	23622000	30245000	24512000	0	22817000	15108000
P61981	162	10	AYSEAHEISK(gl)EHMQPTHPIR	4	2.40693e-09	115.34	1	1433G	14-3-3 protein gamma	295740000	11149000	31934000	23280000	36001000	0	18879000
O14979-3	85	7	DAASVDK(gl)VLELK	2	0.00868636	118.28	0.999996	HNRDL	Isoform 3 of Heterogeneous nuclear ribonucleoprotein D-like	92143000	17122000	0	0	27876000	24463000	22682000
P53680	45	3	DAK(gl)HTNFVEFR	3	0.0061524	75.695	1	AP2S1	AP-2 complex subunit sigma	29628000	0	29628000	0	0	0	0
P61221	332	7	DASLVFK(gl)VAETANEEEVKK	4	0.00535876	66.264	0.999676	ABCE1	ATP-binding cassette sub-family E member 1	65603000	19867000	25881000	19855000	0	0	0
P17987	541	3	DDK(gl)HGSYEDAVHSGALND	3	0.0073349	69.148	1	TCPA	T-complex protein 1 subunit alpha	247700000	29121000	56838000	26387000	36752000	64229000	34373000
Q8WUM4-2	707	5	DELLK(gl)DLQQSIAR	3	0.00011561	140.09	1	PDC6I	Programmed cell death 6-interacting protein	351520000	44879000	39571000	42482000	52685000	40684000	43187000
P60842	309	14	DFTVSAMHGDMDQK(gl)ER	3	0.000575916	92.211	1	IF4A1	Eukaryotic initiation factor 4A-I	284970000	46088000	73660000	9542100	78313000	44338000	33024000
P0DP25	31	9	DGDGTITTK(gl)ELGTVMR	2	2.24335e-18	168.82	1	CALM3	Calmodulin-3	384910000	25145000	46063000	0	16862000	29710000	19649000
Q3KNV8	217	5	DHTLK(gl)FVVVTR	3	0.00563662	76.522	1	PCGF3	Polycomb group RING finger protein 3	70938000	8181700	0	8319100	0	42220000	12217000
Q07955	38	8	DIEDVFYK(gl)YGAIR	2	2.08597e-06	161.76	1	SRSF1	Serine/arginine-rich splicing factor 1	242140000	27884000	33984000	29667000	31616000	28347000	20723000
P51665	180	3	DIK(gl)DTTVGTLSQR	2	0.00123503	138.99	1	PSMD7	26S proteasome non-ATPase regulatory subunit 7	379740000	110970000	88050000	14547000	45327000	120850000	0
Q9NQE9	78	3	DIK(gl)PAATHHYLVVPK	4	0.0123919	57.288	0.999978	HINT3	Histidine triad nucleotide-binding protein 3	224500000	42779000	82017000	0	47650000	52056000	0
Q96GX9	90	9	DISGPSPSK(gl)K(gl)	1	0.00919007	62.546	1	MTNB	Methylthioribulose-1-phosphate dehydratase	26477000	26477000	0	0	0	0	0
Q96GX9	91	10	DISGPSPSK(gl)K(gl)	1	0.00919007	62.546	1	MTNB	Methylthioribulose-1-phosphate dehydratase	26477000	26477000	0	0	0	0	0
Q86YT6	938	2	DK(gl)DNTNVNADVQK	3	0.00101074	92.039	1	MIB1	E3 ubiquitin-protein ligase MIB1	32242000	21586000	10656000	0	0	0	0
P27797	64	2	DK(gl)GLQTSQDAR	2	0.0175151	94.616	1	CALR	Calreticulin	50191000	0	0	11726000	0	0	32131000
O96005	460	2	DK(gl)STYIESSTK	2	0.00411388	138.36	1	CLPT1	Cleft lip and palate transmembrane protein 1	345400000	33461000	55215000	23261000	35393000	67069000	28077000
P05023-4	9	2	DK(gl)YEPAAVSEQGDKK	3	0.00173839	105.53	1	AT1A1	Isoform 4 of Sodium/potassium-transporting ATPase subunit alpha-1	129090000	13026000	21842000	0	23073000	15800000	13560000
P12268	293	2	DK(gl)YPNLQVIGGNVVTAAQAK	2	1.43239e-20	154.88	1	IMDH2	Inosine-5'-monophosphate dehydrogenase 2	684460000	61418000	80100000	61642000	105640000	135510000	99822000
P40222	463	10	DKELEGLQVK(gl)IQR	3	9.64706e-06	149.57	1	TXLNA	Alpha-taxilin	902320000	113040000	160370000	83393000	211680000	215230000	118610000
P05455	37	5	DKFLK(gl)EQIK	3	0.0225274	105.52	0.999991	LA	Lupus La protein	22007000	0	0	9456300	0	0	12551000
P61978-3	381	9	DLAGSIIGK(gl)GGQR	2	0.00612412	111.06	1	HNRPK	Isoform 3 of Heterogeneous nuclear ribonucleoprotein K	127660000	18117000	35489000	18215000	22485000	19665000	13684000
Q9Y3I0	190	24	DLEEALEMGVDWSLREGYAWAEDK(gl)	3	0.0217228	45.011	1	RTCB	tRNA-splicing ligase RtcB homolog	26411000	0	0	0	0	26411000	0
P0DMV9	361	4	DLNK(gl)SINPDEAVAYGAAVQAAILMGDK	3	4.97055e-09	91.615	1	HS71B	Heat shock 70 kDa protein 1B	154930000	0	39021000	52398000	44257000	19251000	0
Q9NVJ2	141	9	DLPNALDEK(gl)QLIEK	2	5.96286e-07	160.86	0.999999	ARL8B	ADP-ribosylation factor-like protein 8B	640720000	46321000	95723000	56394000	39459000	51893000	42452000
Q15287	7	6	DLSGVK(gl)K(gl)K(gl)	2	0.0183598	54.525	1	RNPS1	RNA-binding protein with serine-rich domain 1	1504500000	198700000	394190000	248790000	0	354910000	307890000
Q15287	8	7	DLSGVK(gl)K(gl)K(gl)	2	0.0183598	54.525	1	RNPS1	RNA-binding protein with serine-rich domain 1	1504500000	198700000	394190000	248790000	0	354910000	307890000
Q15287	9	8	DLSGVK(gl)K(gl)K(gl)	2	0.0183598	54.525	1	RNPS1	RNA-binding protein with serine-rich domain 1	1504500000	198700000	394190000	248790000	0	354910000	307890000
P63261	191	8	DLTDYLMK(gl)ILTER	2	2.65048e-19	192.3	1	ACTB	Actin, cytoplasmic 1	878850000	136190000	107840000	129940000	87659000	84736000	89661000
Q5TDH0	153	14	DMLLANPHELSLLK(gl)ER	3	0.000737638	92.977	1	DDI2	Protein DDI1 homolog 2	205160000	23407000	31434000	19759000	48431000	29487000	31191000
B00003	591	7	DNTVPLK(gl)LIALLANGEFHSGEQLGETLGMSR	3	8.65313e-65	168.95	1	BIOUB	UBP BioUb precursor sequence	3450700000	43583000	349340000	38675000	194110000	372140000	285020000
B00002	9	7	DNTVPLK(gl)LIALLANGEFHSGEQLGETLGMSR	3	6.63147e-103	198.74	1	BIRA	Bifunctional ligase/repressor BirA	4138900000	43583000	349340000	38675000	194110000	372140000	285020000
P06744	12	6	DPQFQK(gl)LQQWYR	2	0.00625653	125.48	1	G6PI	Glucose-6-phosphate isomerase	33597000	0	0	0	16622000	16976000	0
Q15836	59	3	DQK(gl)LSELDDR	2	0.00644001	118.71	1	VAMP2	Vesicle-associated membrane protein 2	1070300000	95219000	126490000	79711000	52197000	0	58652000
Q8WUM9	389	6	DSGLYK(gl)ELLHK	3	0.00990845	69.672	0.999858	S20A1	Sodium-dependent phosphate transporter 1	84003000	0	37325000	18334000	0	28344000	0
O14579	265	20	DSGYPETLVNLIVLSQHLGK(gl)PPEVTNR	3	1.89028e-12	106.11	1	COPE	Coatomer subunit epsilon	222170000	21156000	30108000	41047000	0	23873000	53577000
P63261	61	11	DSYVGDEAQSK(gl)R	2	1.25419e-16	191.48	1	ACTB	Actin, cytoplasmic 1	1010200000	146520000	16026000	134350000	70840000	64703000	206000000
O60337-6	11	10	DTAEEGRIYK(gl)	2	0.0176451	69.998	1	MARH6	Isoform 3 of E3 ubiquitin-protein ligase MARCH6	456810000	0	139730000	78575000	70246000	93425000	74841000
P53985	494	7	DTDGGPK(gl)EEESPV	2	0.00826834	107.08	1	MOT1	Monocarboxylate transporter 1	20172000	0	20172000	0	0	0	0
P60866	8	4	DTGK(gl)TPVEPEVAIHR	3	2.92672e-07	152.96	1	RS20	40S ribosomal protein S20	5184400000	244550000	627680000	214880000	237380000	354070000	151040000
Q96IV0	419	8	DTINGLNK(gl)QR	2	3.79136e-16	196.25	1	NGLY1	Peptide-N(4)-(N-acetyl-beta-glucosaminyl)asparagine amidase	361260000	56122000	0	43160000	73731000	0	41582000
Q9NZI8	272	3	DTK(gl)TADEVPLK	2	0.00427927	136.63	1	IF2B1	Insulin-like growth factor 2 mRNA-binding protein 1	323020000	39066000	85530000	33352000	30793000	29289000	25163000
Q08752	218	4	DVDK(gl)ILLITEDLK	2	0.00165211	130.56	1	PPID	Peptidyl-prolyl cis-trans isomerase D	152210000	20824000	37596000	22177000	21950000	24533000	25130000
B00003	56	12	DWGVDVFTVPGK(gl)GYSLPEPIQLLNAK	2	2.67954e-130	255.21	1	BIRA	Bifunctional ligase/repressor BirA	12885000000	1643800000	1895600000	1686900000	2673900000	1702700000	2685600000
P58546	24	5	DYVAK(gl)GEDVNR	3	0.0178556	104.22	1	MTPN	Myotrophin	75164000	17843000	11691000	2600300	15327000	0	9478700
Q3KNV8	141	6	EAAEEK(gl)PEEDNDYHR	3	1.78048e-11	158.31	1	PCGF3	Polycomb group RING finger protein 3	178820000	43777000	21910000	19884000	36320000	19615000	31422000
Q8NC51-3	52	13	EAGGGGVGGPGAK(gl)SAAQAAAQTNSNAAGK	3	2.37779e-05	69.444	0.999999	PAIRB	Plasminogen activator inhibitor 1 RNA-binding protein	12854000	0	0	0	0	12854000	0
P60174-1	142	7	EAGITEK(gl)VVFEQTK	2	8.00389e-38	224.09	1	TPIS	Isoform 2 of Triosephosphate isomerase	784760000	106000000	200750000	93736000	111110000	215090000	58070000
Q9NUQ9	74	10	EAIQHPADEK(gl)LQEK	3	0.00839771	65.12	0.99979	FA49B	Protein FAM49B	30552000	0	0	0	0	0	30552000
Q9UNF1	484	8	EAMEADLK(gl)AAAEAAAEAK	3	0.00308353	71.909	0.999999	MAGD2	Melanoma-associated antigen D2	305650000	32575000	49057000	27728000	23998000	23056000	26156000
Q8N0X7	370	8	EASGTDVK(gl)QLDQGNK	2	3.68629e-10	160.67	1	SPART	Spartin	365790000	55040000	63194000	6399400	66939000	63124000	53173000
P67809	264	8	EDGNEEDK(gl)ENQGDETQGQQPPQR	3	2.47067e-57	193.27	1	YBOX1	Nuclease-sensitive element-binding protein 1	347110000	0	196180000	17807000	64565000	53533000	0
O43242	54	16	EEAATGGGSTGEADGK(gl)TAAAAAEHSQR	4	7.30283e-15	114.2	1	PSMD3	26S proteasome non-ATPase regulatory subunit 3	38967000	0	0	0	25313000	13654000	0
P53985	473	11	EEETSIDVAGK(gl)PNEVTK	2	5.71945e-38	209.25	0.999997	MOT1	Monocarboxylate transporter 1	468180000	55030000	90518000	80436000	51139000	85803000	39172000
P40222	325	6	EEHIDK(gl)VFK	2	0.00107361	146.58	1	TXLNA	Alpha-taxilin	48803000	22364000	26439000	0	0	0	0
P08195	171	5	EELLK(gl)VAGSPGWVR	2	0.00129441	130.56	1	4F2	4F2 cell-surface antigen heavy chain	251290000	30788000	45944000	22680000	10135000	17611000	24022000
O95628-8	232	7	EEMQAGK(gl)HQEYEQK	3	0.000174637	105.95	0.999996	CNOT4	Isoform 8 of CCR4-NOT transcription complex subunit 4	15178000	3796600	0	2792700	0	0	8588700
Q58FF6	439	5	EFDGK(gl)SLLSVTK	2	0.0107915	111.61	1	H90B4	Putative heat shock protein HSP 90-beta 4	525820000	24292000	27503000	450040000	0	0	23979000
Q5XPI4	467	3	EGK(gl)ESTEMKEETAEER	3	0.0133394	62.646	0.999845	RN123	E3 ubiquitin-protein ligase RNF123	5967800	2452800	0	1470700	0	0	2044300
O00273	208	7	EGSLLSK(gl)QEESK	3	0.00805314	68.515	0.999994	DFFA	DNA fragmentation factor subunit alpha	22199000	0	0	0	0	0	22199000
P61956-2	11	4	EGVK(gl)TENNDHINLK	2	2.87782e-06	155	1	SUMO2	Isoform 2 of Small ubiquitin-related modifier 2	1886200000	131710000	150370000	169120000	271380000	164900000	177000000
O15126	89	11	EHALAQAELLK(gl)R	3	0.00391893	115.33	1	SCAM1	Secretory carrier-associated membrane protein 1	40895000	0	29175000	0	0	11720000	0
O95229	111	7	EHVEAIK(gl)IGLTK	3	0.00012702	139.86	0.999999	ZWINT	ZW10 interactor	357310000	92950000	96399000	0	79825000	14107000	33778000
P22392-2	56	7	EHYVDLK(gl)DRPFFAGLVK	4	0.000732657	85.493	0.999988	NDKA	Nucleoside diphosphate kinase A	821510000	78783000	134530000	60557000	61863000	112160000	63928000
P67775	41	5	EILTK(gl)ESNVQEVR	3	1.27385e-06	164.33	1	PP2AA	Serine/threonine-protein phosphatase 2A catalytic subunit alpha isoform	326380000	0	79117000	38317000	19345000	111970000	28575000
Q15631	56	20	EILTLLQGVHQGAGFQDIPK(gl)R	3	2.94171e-05	105	1	TSN	Translin	180850000	29513000	45120000	19924000	26145000	24977000	35171000
P49773	30	5	EIPAK(gl)IIFEDDR	3	0.00429768	103.22	1	HINT1	Histidine triad nucleotide-binding protein 1	420920000	0	47739000	24947000	48003000	95631000	37606000
P52565	127	7	EIVSGMK(gl)YIQHTYR	3	4.29456e-05	116.84	1	GDIR1	Rho GDP-dissociation inhibitor 1	474050000	30707000	44948000	23078000	20119000	45106000	25339000
Q12904	35	2	EK(gl)AILQATLR	3	0.00359874	85.963	1	AIMP1	Aminoacyl tRNA synthase complex-interacting multifunctional protein 1	62627000	0	20446000	11110000	16074000	4758300	10238000
Q9UHD9	43	2	EK(gl)EEFAVPENSSVQQFK	3	0.000186032	104.16	1	UBQL2	Ubiquilin-2	156520000	33065000	47971000	29705000	0	45776000	0
Q96BN8	66	2	EK(gl)ELLIHER	3	0.0203391	64.297	1	OTUL	Ubiquitin thioesterase otulin	20003000	0	0	15563000	0	0	4439900
P55327-2	62	2	EK(gl)HLAEIK(gl)R	3	9.78539e-12	153.95	1	TPD52	Isoform 2 of Tumor protein D52	211620000	21927000	23418000	34475000	34880000	56723000	40197000
P63104	85	2	EK(gl)IETELR	3	0.0095352	90.709	1	1433Z	14-3-3 protein zeta/delta	100420000	19721000	21689000	36432000	0	0	22580000
P10599	96	2	EK(gl)LEATINELV	2	0.0012679	155.07	1	THIO	Thioredoxin	451890000	65512000	98711000	91524000	55833000	81087000	59222000
P08670	188	2	EK(gl)LQEEMLQR	3	0.0156223	56.725	1	VIME	Vimentin	41039000	7674900	14292000	0	0	19071000	0
Q00839	464	2	EK(gl)PYFPIPEEYTFIQNVPLEDR	3	0.00275728	76.21	1	HNRPU	Heterogeneous nuclear ribonucleoprotein U	161820000	25323000	30919000	37093000	19888000	26253000	22344000
Q99942	75	2	EK(gl)VVPLYGR	3	0.00380224	95.608	1	RNF5	E3 ubiquitin-protein ligase RNF5	922070000	186620000	198600000	194720000	70814000	111530000	159780000
Q02878	239	2	EK(gl)YEITEQR	3	0.00891612	81.95	1	RL6	60S ribosomal protein L6	70375000	9359200	21726000	8610600	5854300	17986000	6838400
P08238	283	2	EK(gl)YIDQEELNK	2	0.000997506	156.26	1	HS90A	Heat shock protein HSP 90-alpha	156520000	0	29417000	0	16857000	19760000	10751000
Q13505-3	78	2	EK(gl)YNADYDLSAR	2	0.00101353	103.34	1	MTX1	Isoform 3 of Metaxin-1	47882000	0	0	0	0	30335000	0
Q9H2J7	21	11	ELDDDVTESVK(gl)DLLSNEDAADDAFK	3	6.56365e-05	79.426	0.999999	S6A15	Sodium-dependent neutral amino acid transporter B(0)AT2	66869000	14245000	0	16612000	14019000	0	21994000
P49915	65	19	ELFVQSEIFPLETPAFAIK(gl)EQGFR	3	3.80323e-05	92.01	1	GUAA	GMP synthase [glutamine-hydrolyzing]	31451000	0	0	13014000	18437000	0	0
P08238	407	7	EMLQQSK(gl)ILK	2	0.00166467	143.01	0.999886	HS90A	Heat shock protein HSP 90-alpha	682750000	19961000	26541000	24900000	20998000	29085000	16081000
P11142	500	3	ENK(gl)ITITNDK	2	0.0194918	114.5	1	HSP7C	Heat shock cognate 71 kDa protein	111580000	17285000	0	23649000	0	0	13952000
P04075	322	4	ENLK(gl)AAQEEYVK	2	0.000450566	121.9	1	ALDOA	Fructose-bisphosphate aldolase A	1061200000	85419000	161550000	95924000	111080000	55290000	117170000
Q9Y6I3-3	107	10	ENMYAVQTLK(gl)DFQYVDR	3	0.000138489	101.15	1	EPN1	Isoform 3 of Epsin-1	254800000	38391000	43642000	36843000	43013000	38668000	54246000
O75832	30	7	ESILADK(gl)SLATR	2	0.00023205	159.83	1	PSD10	26S proteasome non-ATPase regulatory subunit 10	1217600000	123770000	64467000	129910000	188580000	222700000	132420000
P20042	52	10	EVEPEPTEDK(gl)DLEADEEDTR	3	0.000287434	93.837	1	IF2B	Eukaryotic translation initiation factor 2 subunit 2	117740000	12961000	24486000	0	27685000	30569000	22041000
Q9P2W9	62	8	EVISHIGK(gl)LR	3	0.0114811	70.1	1	STX18	Syntaxin-18	78749000	19927000	0	24324000	16795000	0	17703000
Q96EI5	142	3	EYK(gl)EAIHDMNFSNEDMIR	3	0.00402481	64.83	1	TCAL4	Transcription elongation factor A protein-like 4	224520000	21938000	43737000	25249000	38128000	63569000	31903000
P13639	239	4	FAAK(gl)GEGQLGPAER	2	4.26744e-10	177.83	1	EF2	Elongation factor 2	1126000000	70739000	125670000	62000000	68761000	150800000	38093000
P08670	120	7	FANYIDK(gl)VR	3	0.0185008	65.305	1	VIME	Vimentin	390400000	39887000	90809000	62083000	61727000	80567000	55326000
P40222	403	10	FEEFQNTLSK(gl)SSEVFTTFK	3	0.0141208	64.83	0.999803	TXLNA	Alpha-taxilin	51362000	23484000	0	0	27878000	0	0
P61313	140	12	FFEVILIDPFHK(gl)AIR	3	2.09503e-05	112.15	1	RL15	60S ribosomal protein L15	145760000	10114000	35102000	10479000	25265000	28135000	36660000
P15311	139	6	FGDYNK(gl)EVHK	3	0.00222388	93.096	0.999958	EZRI	Ezrin	193370000	0	0	47805000	88056000	0	57506000
P23396	90	14	FGFPEGSVELYAEK(gl)VATR	3	0.0159338	61.102	1	RS3	40S ribosomal protein S3	92279000	24112000	29536000	11102000	0	0	27529000
Q96CS2	197	4	FGIK(gl)AAEEQLSAR	3	0.000833553	94.507	1	HAUS1	HAUS augmin-like complex subunit 1	101030000	20820000	29735000	0	25647000	24830000	0
P62993	109	9	FGNDVQHFK(gl)VLR	3	0.000560315	102.4	1	GRB2	Growth factor receptor-bound protein 2	218060000	13803000	20755000	13870000	24854000	35817000	0
O00370	126	3	FIK(gl)QVLSDLQR	3	0.0225977	59.426	1	LORF2	LINE-1 retrotransposable element ORF2 protein	114690000	0	26539000	45782000	0	13887000	28479000
Q13616	410	9	FINNNAVTK(gl)MAQSSSK	3	0.00135045	84.859	0.999952	CUL1	Cullin-1	610440000	47767000	95608000	43577000	70845000	60203000	29190000
Q96J02-2	391	15	FIYGNQDLFATSQSK(gl)EFDPLGPLPPGWEK	3	2.07978e-07	82.089	1	ITCH	Isoform 2 of E3 ubiquitin-protein ligase Itchy homolog	58012000	15873000	0	22534000	0	0	19606000
P46977	67	9	FLAEEGFYK(gl)FHNWFDDR	3	1.68265e-08	132.47	1	STT3A	Dolichyl-diphosphooligosaccharide--protein glycosyltransferase subunit STT3A	30649000	8921700	12158000	0	0	9569300	0
Q9Y617	323	4	FLDK(gl)ALELNMLSLK	2	0.000106656	142.89	1	SERC	Phosphoserine aminotransferase	1354900000	90997000	107310000	70353000	102860000	154830000	105560000
O14929	15	6	FLVEYK(gl)SAVEK	2	0.00445081	134.84	1	HAT1	Histone acetyltransferase type B catalytic subunit	1849500000	76925000	152850000	109380000	105130000	157050000	83731000
Q8WVC6	14	13	FLVGLTGGIASGK(gl)	2	0.00321291	69.954	1	DCAKD	Dephospho-CoA kinase domain-containing protein	784150000	209770000	184760000	5094100	98827000	48363000	146560000
P62826	71	11	FNVWDTAGQEK(gl)FGGLR	3	1.19061e-07	137.59	1	RAN	GTP-binding nuclear protein Ran	345710000	26084000	41701000	30814000	36558000	76903000	35177000
P49841	360	5	FPQIK(gl)AHPWTK	3	0.00824461	72.34	0.999994	GSK3A	Glycogen synthase kinase-3 alpha	130290000	0	49719000	27269000	19830000	33472000	0
P52209-2	235	7	FQDTDGK(gl)HLLPK	3	0.00677815	72.34	0.99975	6PGD	Isoform 2 of 6-phosphogluconate dehydrogenase, decarboxylating	72872000	13128000	29032000	21718000	8995000	0	0
Q13148	160	9	FTEYETQVK(gl)VMSQR	3	0.0162808	53.377	1	TADBP	TAR DNA-binding protein 43	35170000	0	0	0	15638000	19532000	0
P51572	167	8	GAAVDGGK(gl)LDVGNAEVK	2	9.20108e-48	220.48	1	BAP31	B-cell receptor-associated protein 31	1567100000	36563000	125760000	50319000	61632000	163280000	75220000
O60331-4	97	17	GAIQLGIGYTVGHLSSK(gl)PER	3	2.59853e-13	128.38	1	PI51C	Isoform 4 of Phosphatidylinositol 4-phosphate 5-kinase type-1 gamma	419710000	73367000	82834000	64556000	75047000	80911000	42996000
Q99755-3	103	17	GAIQLGITHTVGSLSTK(gl)PER	2	0	352.41	1	PI51A	Phosphatidylinositol 4-phosphate 5-kinase type-1 alpha	8342000000	839410000	1871100000	1036200000	1081300000	1133500000	857000000
Q16186	21	5	GASNK(gl)YLVEFR	3	0.00416917	135.8	1	ADRM1	Proteasomal ubiquitin receptor ADRM1	932970000	135760000	118560000	54486000	87709000	83299000	146370000
P61313	83	6	GATYGK(gl)PVHHGVNQLK	3	0.00170305	90.444	0.999981	RL15	60S ribosomal protein L15	80863000	13505000	5413700	3392800	16204000	6018700	7486400
P07910-2	284	9	GDDQLELIK(gl)DDEK	2	3.1133e-27	209.95	0.999975	HNRPC	Heterogeneous nuclear ribonucleoproteins C1/C2	307560000	33964000	73616000	46801000	50551000	69398000	33229000
P02701	69	19	GEFTGTYITAVTATSNEIK(gl)ESPLHGTQNTINK(gl)R	3	1.97431e-29	122.53	1	AVID	CHICK Avidin	4866500000	461240000	946300000	1390300000	257580000	328110000	668350000
P02701	82	32	GEFTGTYITAVTATSNEIK(gl)ESPLHGTQNTINK(gl)R	3	1.97431e-29	122.53	1	AVID	CHICK Avidin	4866500000	461240000	946300000	1390300000	257580000	328110000	668350000
P22626	168	15	GFGFVTFDDHDPVDK(gl)IVLQK	3	0.00114266	86.727	0.999615	ROA2	Heterogeneous nuclear ribonucleoproteins A2/B1	168900000	10666000	46454000	0	0	42715000	69064000
P48200	483	8	GFQIAAEK(gl)QK(gl)	3	0.0116852	59.426	1	IREB2	Iron-responsive element-binding protein 2	340020000	52563000	0	40952000	103310000	0	143200000
P48200	485	10	GFQIAAEK(gl)QK(gl)	3	0.0116852	59.426	1	IREB2	Iron-responsive element-binding protein 2	340020000	52563000	0	40952000	103310000	0	143200000
Q07065	21	11	GGHGAASPSEK(gl)GAHPSGGADDVAK	4	0.0033228	54.225	0.999649	CKAP4	Cytoskeleton-associated protein 4	10667000	4327800	0	0	3939900	0	2399300
B00003	108	13	GGMGLNDIFEAQK(gl)IEWHEGSGSGMQIFVK(gl)	3	1.88041e-05	70.799	1	BIOUB	UBP BioUb precursor sequence	1017900000	59019000	72547000	79203000	45315000	60420000	188740000
P68363	112	7	GHYTIGK(gl)EIIDLVLDR	3	3.59459e-18	169.19	1	TBA1B	Tubulin alpha-1B chain	564390000	22496000	159780000	80729000	73339000	124960000	24467000
B00003	294	4	GIDK(gl)QGALLLEQDGIIK(gl)PWMGGEISLR	3	9.91645e-69	181.77	1	BIRA	Bifunctional ligase/repressor BirA	8529600000	934560000	1111100000	844950000	812130000	755970000	1418800000
P04075	42	14	GILAADESTGSIAK(gl)R	2	5.02482e-15	158.31	1	ALDOA	Fructose-bisphosphate aldolase A	103230000	16995000	35161000	19521000	21292000	0	10265000
Q15233	198	8	GIVEFSGK(gl)PAAR	3	0.00430111	77.062	1	NONO	Non-POU domain-containing octamer-binding protein	39907000	0	39907000	0	0	0	0
P60842	60	9	GIYAYGFEK(gl)PSAIQQR	3	1.1308e-18	176.42	1	IF4A3	Eukaryotic initiation factor 4A-III	641410000	16414000	31264000	29575000	39781000	47536000	27619000
O75367-3	123	2	GK(gl)LEAIITPPPAK	2	0.0128694	99.5	1	H2AY	Isoform 3 of Core histone macro-H2A.1	124500000	16395000	29234000	22424000	18271000	23021000	15159000
P51809-3	84	4	GLDK(gl)VMETQAQVDELK	3	0.000532906	96.208	1	VAMP7	Isoform 3 of Vesicle-associated membrane protein 7	172840000	26050000	54811000	19073000	26639000	23249000	23015000
P07437	362	3	GLK(gl)MAVTFIGNSTAIQELFK	3	2.44144e-09	113.54	1	TBB5	Tubulin beta chain	296700000	30613000	85771000	67271000	36947000	32950000	43148000
B00003	11	10	GLNDIFEAQK(gl)IEWHEGSGSGMQIFVK(gl)	2	8.80146e-13	104.76	1	BIOUB	UBP BioUb precursor sequence	3643200000	156730000	215620000	159200000	94192000	200170000	351390000
B00003	27	26	GLNDIFEAQK(gl)IEWHEGSGSGMQIFVK(gl)	2	9.43616e-08	102.64	1	BIOUB	UBP BioUb precursor sequence	144470000	0	0	13994000	0	0	18613000
P07195	308	9	GLTSVINQK(gl)LKDDEVAQLK	2	0	391.76	0.999997	LDHB	L-lactate dehydrogenase B chain	10376000000	314400000	430930000	413380000	267400000	410490000	263490000
Q99832	47	4	GMDK(gl)LIVDGR	3	0.00140636	89.171	1	TCPH	T-complex protein 1 subunit eta	735340000	114180000	127770000	134340000	100750000	135610000	122690000
P12268	422	10	GMGSLDAMDK(gl)HLSSQNR	3	5.65548e-07	119.4	1	IMDH2	Inosine-5'-monophosphate dehydrogenase 2	445610000	43758000	73925000	18099000	114800000	66934000	39794000
O75832	153	4	GNLK(gl)MIHILLYYK	2	0.00272774	90.142	1	PSD10	26S proteasome non-ATPase regulatory subunit 10	343830000	59086000	102780000	37734000	0	49158000	58834000
Q15758	537	12	GPAGDATVASEK(gl)ESVM	2	7.68635e-242	337.99	1	AAAT	Neutral amino acid transporter B(0)	1076400000	169430000	329910000	117220000	141300000	235280000	83226000
Q9BX70	481	9	GPDSHYGTK(gl)GLR	3	0.00335392	81.431	1	BTBD2	BTB/POZ domain-containing protein 2	41178000	17729000	0	8543500	0	0	14906000
P62826	60	4	GPIK(gl)FNVWDTAGQEK	2	0.00807835	102.62	0.999999	RAN	GTP-binding nuclear protein Ran	205800000	21066000	50723000	0	27155000	15015000	0
Q96S66	414	13	GQMGPTEQGPYAK(gl)TYEGR	3	2.15947e-07	117.26	1	CLCC1	Chloride channel CLIC-like protein 1	236640000	23695000	41661000	4482700	51013000	80105000	35683000
Q5W0B1	292	9	GSEEDVVSK(gl)NQGDSAR	3	0.000434982	102.64	1	RN219	RING finger protein 219	71964000	14665000	29467000	12275000	0	15558000	0
Q14126	706	9	GSSSASIVK(gl)GQHEMSEMDGR	4	0.0139045	48.616	1	DSG2	Desmoglein-2	67060000	3689300	10552000	6104800	7644200	5331800	5736400
Q9NR09	2270	5	GSSYK(gl)LLVEQAK	2	0.000839636	152.07	1	BIRC6	Baculoviral IAP repeat-containing protein 6	57914000	11488000	11892000	8122700	11817000	14595000	0
Q9Y230	427	10	GTEVQVDDIK(gl)R	2	3.94357e-05	150.27	1	RUVB2	RuvB-like 2	83543000	0	0	0	0	0	17976000
P53611	6	5	GTPQK(gl)DVIIK	2	0.0219064	64.711	0.999953	PGTB2	Geranylgeranyl transferase type-2 subunit beta	81194000	0	33276000	0	25075000	22843000	0
P30041	209	5	GVFTK(gl)ELPSGK	3	0.0113343	67.385	0.999899	PRDX6	Peroxiredoxin-6	42822000	0	42822000	0	0	0	0
Q05996-2	669	8	GVGSSDLK(gl)ASGSSGEK(gl)	2	0.00035539	119.53	1	ZP2	Isoform 2 of Zona pellucida sperm-binding protein 2	172650000	0	0	82088000	0	71000000	19560000
Q05996-2	677	16	GVGSSDLK(gl)ASGSSGEK(gl)	2	0.00035539	119.53	1	ZP2	Isoform 2 of Zona pellucida sperm-binding protein 2	172650000	0	0	82088000	0	71000000	19560000
Q00839	524	8	HAAENPGK(gl)YNILGTNTIMDK	3	0.00014179	94.234	1	HNRPU	Heterogeneous nuclear ribonucleoprotein U	124800000	56810000	67990000	0	0	0	0
P15927	85	4	HAEK(gl)APTNIVYK	3	0.000940818	96.745	1	RFA2	Replication protein A 32 kDa subunit	58256000	0	0	32974000	0	0	25282000
Q12756	1039	11	HDEAFSTEPLK(gl)NTGR	3	0.00224532	81.632	1	KIF1A	Kinesin-like protein KIF1A	93429000	15496000	20831000	13146000	12896000	18525000	12535000
Q96DA2	140	5	HEAEK(gl)LAAAYGMK	2	0.00157743	127.42	1	RB39B	Ras-related protein Rab-39B	190740000	44441000	3115600	39530000	43713000	0	45232000
P25788-2	223	6	HEIVPK(gl)DIR	3	0.0105836	75.378	1	PSA3	Isoform 2 of Proteasome subunit alpha type-3	132680000	19114000	29766000	18795000	6639000	16216000	42146000
Q8TBX8-3	392	17	HGAGAEISTVHPEQYAK(gl)R	4	3.04695e-07	113.47	1	PI42C	Isoform 3 of Phosphatidylinositol 5-phosphate 4-kinase type-2 gamma	52521000	0	24890000	0	15482000	12148000	0
P48426	395	17	HGAGAEISTVNPEQYSK(gl)R	3	0.00363451	95.767	1	PI42A	Phosphatidylinositol 5-phosphate 4-kinase type-2 alpha	34929000	0	22147000	0	0	12782000	0
Q6ZNC8-3	218	5	HIHMK(gl)LLEVNWK	2	0.0131087	98.033	1	MBOA1	Isoform 3 of Lysophospholipid acyltransferase 1	113900000	19586000	24445000	0	11156000	38218000	20496000
P46977	613	3	HIK(gl)ENDYYTPTGEFR	3	0.00194336	83.633	1	STT3A	Dolichyl-diphosphooligosaccharide--protein glycosyltransferase subunit STT3A	109770000	11267000	21000000	14300000	21346000	23217000	18637000
Q06481-5	503	4	HLNK(gl)MQNHGYENPTYK	4	0.0122354	58.079	0.999936	APLP2	Isoform 5 of Amyloid-like protein 2	4191700	0	0	4191700	0	0	0
Q8WU67	288	5	HMFVK(gl)QVDMDHVMK	4	0.00445668	58.098	0.999893	ABHD3	Phospholipase ABHD3	72362000	14490000	15104000	0	10620000	32149000	0
P54577	391	11	HPDADSLYVEK(gl)IDVGEAEPR	3	1.20432e-09	120.31	1	SYYC	Tyrosine--tRNA ligase, cytoplasmic	124540000	10931000	35482000	21938000	21577000	16243000	18372000
Q9NRN7	263	11	HQDVPSQDDSK(gl)PTQR	3	1.93615e-06	141.55	1	ADPPT	L-aminoadipate-semialdehyde dehydrogenase-phosphopantetheinyl transferase	43047000	0	3991700	21985000	0	3133000	13938000
P63261	50	11	HQGVMVGMGQK(gl)DSYVGDEAQSK	3	2.52887e-22	138.04	1	ACTB	Actin, cytoplasmic 1	1228500000	42221000	149710000	48636000	59552000	143360000	34727000
P61956-2	41	6	HTPLSK(gl)LMK	3	0.0123756	66.692	0.999703	SUMO3	Small ubiquitin-related modifier 3	139840000	33017000	0	45706000	0	0	61120000
Q15392-2	272	7	HVENYLK(gl)TNR	3	0.00985537	72.434	1	DHC24	Isoform 2 of Delta(24)-sterol reductase	46732000	2188200	0	9091500	13859000	5380500	16213000
Q7Z6Z7-2	3329	11	HVLDTLIQLAK(gl)VFPSHFTQQR	4	0.000136182	94.057	1	HUWE1	Isoform 2 of E3 ubiquitin-protein ligase HUWE1	141670000	13984000	28965000	30283000	0	34650000	33784000
Q76N32-2	575	3	IAK(gl)QSGELESHADR	4	0.000704117	90.444	1	CEP68	Isoform 2 of Centrosomal protein of 68 kDa	37478000	6781100	7289600	3455700	4454300	1696100	3171600
Q9NZI8	450	10	IAPPETPDSK(gl)VR	3	0.00618611	73.466	1	IF2B1	Insulin-like growth factor 2 mRNA-binding protein 1	15822000	0	15822000	0	0	0	0
Q14103-3	72	5	IDASK(gl)NEEDEGHSNSSPR	4	0.0120729	57.936	1	HNRPD	Isoform 3 of Heterogeneous nuclear ribonucleoprotein D0	8096400	0	0	5323400	0	0	2773000
P52565	141	3	IDK(gl)TDYMVGSYGPR	2	3.86862e-10	176.87	1	GDIR1	Rho GDP-dissociation inhibitor 1	715090000	63480000	85267000	74188000	76900000	101650000	63446000
P52292	486	14	IEALQNHENESVYK(gl)ASLSLIEK	3	0.0141586	58.952	0.999665	IMA1	Importin subunit alpha-1	43668000	0	0	43668000	0	0	0
P51114	325	8	IEGDNENK(gl)LPR	3	0.0103939	68.893	1	FXR1	Fragile X mental retardation syndrome-related protein 1	19743000	0	10282000	0	0	9460900	0
O14908	80	8	IEGFTNVK(gl)ELYGK	2	0.00160611	136.96	1	GIPC1	PDZ domain-containing protein GIPC1	346960000	0	28740000	17500000	19143000	0	17337000
P20839-2	170	13	IELVVAPAGVTLK(gl)EANEILQR	3	6.8914e-07	109.66	1	IMDH1	Isoform 2 of Inosine-5'-monophosphate dehydrogenase 1	28224000	0	0	0	15099000	0	13125000
Q15041-3	96	6	IFGSNK(gl)WTTEQQQR	3	0.0177745	59.67	1	AR6P1	Isoform 3 of ADP-ribosylation factor-like protein 6-interacting protein 1	135680000	31664000	41878000	25374000	0	0	36761000
Q14103-3	197	14	IFVGGLSPDTPEEK(gl)IR	3	3.32055e-13	137.59	1	HNRPD	Isoform 3 of Heterogeneous nuclear ribonucleoprotein D0	544910000	45700000	123530000	58619000	97372000	108910000	110780000
B00003	102	5	IGELK(gl)SGDACIAEYQQAGR	3	4.04832e-174	302.63	1	BIRA	Bifunctional ligase/repressor BirA	13744000000	1883900000	2943800000	1207900000	1788400000	1742100000	2131100000
P61978-3	195	12	IILDLISESPIK(gl)GR	3	0.0165181	60.401	1	HNRPK	Isoform 3 of Heterogeneous nuclear ribonucleoprotein K	55980000	8214500	6598500	0	17267000	10379000	13521000
Q6ZVM7	106	5	IISPK(gl)NNPPTIVQDK	3	0.0211637	57.288	0.999972	TM1L2	TOM1-like protein 2	74910000	0	0	0	74910000	0	0
P62258	69	8	IISSIEQK(gl)EENK	3	7.89262e-11	180.67	0.99998	1433E	14-3-3 protein epsilon	354180000	24642000	70706000	22552000	33110000	0	18695000
P09429	114	2	IK(gl)GEHPGLSIGDVAK	4	0.00147905	79.771	1	HMGB1	High mobility group protein B1	506690000	58036000	101990000	63311000	89615000	101070000	59167000
P63261	328	2	IK(gl)IIAPPER	3	0.00903158	70.1	1	ACTB	Actin, cytoplasmic 1	1736900000	68553000	122200000	0	100930000	0	67253000
O43396	104	2	IK(gl)QHLENDPGSNEDTDIPK	3	0.0174176	62.362	0.999996	TXNL1	Thioredoxin-like protein 1	228830000	36315000	33424000	28751000	26601000	79931000	23803000
P26583	114	2	IK(gl)SEHPGLSIGDTAK	3	0.00318888	76.391	1	HMGB2	High mobility group protein B2	220670000	27470000	53938000	39064000	33739000	0	66463000
P08195	147	2	IK(gl)VAEDEAEAAAAAK	2	1.64009e-09	148.62	1	4F2	4F2 cell-surface antigen heavy chain	171360000	0	95935000	0	0	75429000	0
P13639	159	9	IKPVLMMNK(gl)MDR	3	0.0181401	45.28	0.999799	EF2	Elongation factor 2	28373000	8037100	0	6351600	8256900	0	5727400
P26641	147	10	ILGLLDAYLK(gl)TR	3	0.0198075	59.57	1	EF1G	Elongation factor 1-gamma	41658000	11498000	20935000	9224400	0	0	0
P36578	294	3	ILK(gl)SPEIQR	3	0.0182086	65.465	1	RL4	60S ribosomal protein L4	28425000	0	13771000	0	6910800	7743500	0
P55036	559	4	ILSK(gl)LHTVQPK	3	0.0051426	77.64	0.999976	PIPSL	Putative PIP5K1A and PSMD4-like protein	168100000	17869000	23475000	14619000	38315000	26279000	47548000
Q9UH99-3	502	11	ILTHVAEMQGK(gl)	3	0.0146419	61.353	1	SUN2	Isoform 3 of SUN domain-containing protein 2	374620000	113520000	118100000	25535000	76316000	0	41147000
Q9UI12-2	378	4	ILTK(gl)LLEVSDDPQVLAVAAHDVGEYVR	3	1.40115e-20	130.9	1	VATH	Isoform 2 of V-type proton ATPase subunit H	119570000	23067000	16349000	22415000	0	24111000	23780000
P29992	102	4	ILYK(gl)YEQNK	3	0.00183261	113.71	1	GNA11	Guanine nucleotide-binding protein subunit alpha-11	204160000	0	0	82073000	0	0	122090000
Q8WVC6	168	10	INAQLPLTDK(gl)AR	3	0.00870424	68.676	1	DCAKD	Dephospho-CoA kinase domain-containing protein	34535000	9525000	7774800	0	0	17235000	0
P52272-2	342	10	INEILSNALK(gl)R	3	0.00809007	122.44	1	HNRPM	Isoform 2 of Heterogeneous nuclear ribonucleoprotein M	107590000	0	0	0	24153000	35447000	12906000
B00003	54	4	IQDK(gl)EGIPPDQQR	2	1.94342e-27	211.46	1	BIOUB	UBP BioUb precursor sequence	88433000000	4073700000	1695000000	573030000	5253900000	1206700000	4157500000
P11586	553	10	ITIGQAPTEK(gl)GHTR	4	0.000570555	87.647	1	C1TC	C-1-tetrahydrofolate synthase, cytoplasmic	70303000	12756000	1203800	0	10083000	1197100	9971000
P0DMV9	507	7	ITITNDK(gl)GR	3	0.00124832	143.12	1	HS71B	Heat shock 70 kDa protein 1B	6605300000	46183000	7070800	1554500000	5732300	4261200	3663400000
P11142	507	7	ITITNDK(gl)GR	3	0.00124832	143.12	1	HSP7C	Heat shock cognate 71 kDa protein	6540400000	18086000	7070800	1554500000	5732300	4261200	3626600000
Q9UBB4-2	198	9	ITSDEPLTK(gl)DDIPVFLR	2	1.3672e-29	192.86	1	ATX10	Isoform 2 of Ataxin-10	1459700000	249130000	291820000	209890000	179760000	191230000	179560000
Q92530	148	15	IVSGIITPIHEQWEK(gl)ANVSSPHR	5	0.0174504	40.137	1	PSMF1	Proteasome inhibitor PI31 subunit	128600000	28028000	0	0	37333000	33920000	29320000
Q92879-5	53	1	K(gl)AALEAQNALHNMK	3	0.000554554	105.19	1	CELF1	Isoform 5 of CUGBP Elav-like family member 1	24346000	0	0	0	6490900	0	17855000
P16403	64	1	K(gl)ALAAAGYDVEK	2	5.10732e-12	169.52	1	H14	Histone H1.4	203920000	18246000	15026000	0	85828000	0	0
O14908	10	1	K(gl)APPLVENEEAEPGR	3	0.00522106	98.676	1	GIPC1	PDZ domain-containing protein GIPC1	106600000	0	26101000	0	14779000	65718000	0
P25786	243	1	K(gl)AQPAQPADEPAEK	3	0.0121332	69.345	1	PSA1	Proteasome subunit alpha type-1	3256600	0	0	3256600	0	0	0
Q9UQ80	373	1	K(gl)ASK(gl)TAENATSGETLEENEAGD	3	3.18797e-14	128.32	1	PA2G4	Proliferation-associated protein 2G4	347450000	23492000	81748000	23539000	61288000	122600000	26068000
Q9UQ80	376	4	K(gl)ASK(gl)TAENATSGETLEENEAGD	3	2.68114e-141	276.59	1	PA2G4	Proliferation-associated protein 2G4	117070000	0	0	0	0	104250000	0
O75970-5	1654	1	K(gl)ATHDEAINVLR	3	0.0161094	91.914	1	MPDZ	Isoform 4 of Multiple PDZ domain protein	57021000	7960800	17473000	7614200	0	14951000	9021100
P53985	224	1	K(gl)DLHDANTDLIGR	3	0.000390408	119.79	1	MOT1	Monocarboxylate transporter 1	1204600000	145810000	328480000	157080000	171700000	259730000	115700000
P62258	142	1	K(gl)EAAENSLVAYK	2	0.000239172	160.62	1	1433E	14-3-3 protein epsilon	127090000	28224000	0	34182000	41144000	0	23537000
P29966	176	1	K(gl)EAGEGGEAEAPAAEGGK	2	1.54327e-11	140.84	1	MARCS	Myristoylated alanine-rich C-kinase substrate	268420000	29546000	0	33692000	121240000	0	64330000
P50402	79	1	K(gl)EDALLYQSK	2	0.0169211	119.34	1	EMD	Emerin	39178000	0	0	18664000	0	0	20514000
P11940	312	1	K(gl)EFSPFGTITSAK	2	0.00720093	119.55	1	PABP1	Polyadenylate-binding protein 1	146330000	34635000	35844000	27900000	20465000	19190000	8296100
Q9Y2S2-2	29	1	K(gl)EMK(gl)LLEQAGSLK(gl)	2	0.00497019	79.974	1	CRYL1	Isoform 2 of Lambda-crystallin homolog	218810000	0	218810000	0	0	0	0
Q9Y2S2-2	32	4	K(gl)EMK(gl)LLEQAGSLK(gl)	2	0.00497019	79.974	1	CRYL1	Isoform 2 of Lambda-crystallin homolog	218810000	0	218810000	0	0	0	0
Q9Y2S2-2	41	13	K(gl)EMK(gl)LLEQAGSLK(gl)	2	0.00497019	79.974	1	CRYL1	Isoform 2 of Lambda-crystallin homolog	218810000	0	218810000	0	0	0	0
P55011	1098	1	K(gl)ENIIAFEEIIEPYR	3	0.010114	92.575	1	S12A2	Solute carrier family 12 member 2	37270000	10747000	0	13654000	0	0	12868000
Q9Y617	363	1	K(gl)FLEMHQL	2	0.020769	93.267	1	SERC	Phosphoserine aminotransferase	213430000	106670000	0	0	47420000	0	59339000
P51572	159	1	K(gl)GAAVDGGK(gl)LDVGNAEVK	3	0.000205712	100.77	1	BAP31	B-cell receptor-associated protein 31	79079000	0	14398000	0	0	29745000	13446000
Q719I0	126	1	K(gl)GDGVILK(gl)DLMK(gl)	2	0.0171081	59.757	1	AHSA2	Activator of 90 kDa heat shock protein ATPase homolog 2	514890000	140090000	96622000	72293000	76923000	39108000	89856000
Q719I0	133	8	K(gl)GDGVILK(gl)DLMK(gl)	2	0.0171081	59.757	1	AHSA2	Activator of 90 kDa heat shock protein ATPase homolog 2	514890000	140090000	96622000	72293000	76923000	39108000	89856000
Q719I0	137	12	K(gl)GDGVILK(gl)DLMK(gl)	2	0.0171081	59.757	1	AHSA2	Activator of 90 kDa heat shock protein ATPase homolog 2	514890000	140090000	96622000	72293000	76923000	39108000	89856000
P49368	249	1	K(gl)GESQTDIEITR	2	9.99613e-17	193.73	1	TCPG	T-complex protein 1 subunit gamma	1416900000	55692000	115440000	76736000	77075000	79053000	57289000
O95050-2	2	1	K(gl)GGFTGGDEYQK	2	0.0215661	57.859	0.999987	INMT	Isoform 2 of Indolethylamine N-methyltransferase	18431000	6878600	0	0	5358400	0	6194300
P60842	369	1	K(gl)GVAINMVTEEDKR	3	9.44635e-05	110.77	1	IF4A1	Eukaryotic initiation factor 4A-I	1476100000	126270000	128830000	106850000	174260000	147540000	136830000
P29401	283	1	K(gl)ILATPPQEDAPSVDIANIR	3	0.0056589	89.011	1	TKT	Transketolase	171870000	26624000	36997000	31330000	18127000	31059000	27732000
O43175	21	1	K(gl)ILQDGGLQVVEK	2	4.33778e-05	147.58	1	SERA	D-3-phosphoglycerate dehydrogenase	27980000	0	27980000	0	0	0	0
P27824	401	1	K(gl)IPNPDFFEDLEPFR	2	0.000775348	107.85	1	CALX	Calnexin	86780000	18891000	0	12830000	29122000	0	0
P67936	13	1	K(gl)IQALQQQADEAEDR	2	0.000149777	128.96	1	TPM4	Tropomyosin alpha-4 chain	270320000	14675000	55292000	0	47029000	90311000	20230000
P06753-5	13	1	K(gl)IQVLQQQADDAEER	2	6.92131e-18	188.91	1	TPM3	Isoform 5 of Tropomyosin alpha-3 chain	124080000	0	0	0	0	103680000	0
P29401	102	1	K(gl)ISSDLDGHPVPK	3	0.00722382	72.659	1	TKT	Transketolase	95955000	25251000	34217000	0	0	36488000	0
B00003	183	1	K(gl)LAGILVELTGK(gl)TGDAAQIVIGAGINMAMR	4	6.48378e-15	176.8	1	BIRA	Bifunctional ligase/repressor BirA	11594000000	1757900000	2567800000	1748700000	1668500000	1864300000	1973500000
P48444	336	1	K(gl)LFTAESLIGLK	3	0.00598	103.44	1	COPD	Coatomer subunit delta	38528000	0	0	0	16380000	11188000	10959000
P09429	128	1	K(gl)LGEMWNNTAADDKQPYEK	3	2.47229e-07	114.55	1	HMGB1	High mobility group protein B1	79895000	0	21414000	0	0	18112000	0
P02545-2	378	1	K(gl)LLEGEEER	3	0.0208252	95.775	1	LMNA	Prelamin-A/C	65131000	41482000	0	23649000	0	0	0
Q6IAA8	20	1	K(gl)LLLDPSSPPTK	2	0.0157827	96.103	1	LTOR1	Ragulator complex protein LAMTOR1	144580000	14243000	31036000	18993000	10099000	8851100	22814000
P30153	34	1	K(gl)LSTIALALGVER	3	0.00183634	106.01	1	2AAA	Serine/threonine-protein phosphatase 2A 65 kDa regulatory subunit A alpha isoform	391330000	26195000	35837000	31567000	38102000	63292000	21389000
Q16181-2	351	1	K(gl)MEMEMEQVFEMK	3	0.0159744	47.037	0.999972	2007-09-01	Isoform 2 of Septin-7	70472000	23827000	18733000	0	15734000	0	12179000
Q9P0T7	118	1	K(gl)PDAYTEQLHNEEENEDAR	3	2.10915e-46	212.1	1	TMEM9	Transmembrane protein 9	340870000	16082000	60614000	30470000	20018000	39472000	15893000
Q15691	151	1	K(gl)PLTSSSAAPQRPISTQR	4	0.000202513	93.152	1	MARE1	Microtubule-associated protein RP/EB family member 1	28947000	0	0	0	28947000	0	0
O14920	555	1	K(gl)QGGTLDDLEEQAR	2	0.00230346	125.97	1	IKKB	Inhibitor of nuclear factor kappa-B kinase subunit beta	113860000	0	44840000	30873000	0	38146000	0
Q15154-2	841	1	K(gl)QLEALMAEHQR	3	0.0123464	77.527	1	PCM1	Isoform 2 of Pericentriolar material 1 protein	71681000	7295300	18204000	0	18113000	22613000	5456400
Q09013-2	2	1	K(gl)QTGQVYAMK	2	0.00768095	62.659	0.999999	DMPK	Isoform 8 of Myotonin-protein kinase	559770000	35700000	65538000	47338000	146670000	195630000	39920000
Q9Y639-1	248	1	K(gl)RPDEVPDDDEPAGPMK	3	0.00590099	71.601	1	NPTN	Isoform 1 of Neuroplastin	76689000	10524000	27292000	8360200	15769000	14743000	0
P07195	319	1	K(gl)SADTLWDIQK	2	0.00969399	121.96	1	LDHB	L-lactate dehydrogenase B chain	241770000	36640000	71400000	38048000	44661000	51016000	0
P11940	95	1	K(gl)SGVGNIFIK	2	0.002478	146.88	1	PABP1	Polyadenylate-binding protein 1	136530000	30226000	37377000	27588000	23155000	0	18183000
P54920	285	1	K(gl)TIQGDEEDLR	3	0.0116238	97.439	1	SNAA	Alpha-soluble NSF attachment protein	24008000	8503000	0	0	7807100	0	7698200
P62258	29	1	K(gl)VAGMDVELTVEER	2	2.41507e-07	155.08	1	1433E	14-3-3 protein epsilon	424740000	34235000	59101000	43408000	41768000	91136000	37126000
Q14566	733	1	K(gl)VEEEEDESALKR	3	1.47986e-14	190.1	1	MCM6	DNA replication licensing factor MCM6	155130000	25091000	55268000	0	33358000	34387000	7027200
P08670	223	1	K(gl)VESLQEEIAFLK	2	3.00587e-19	196.38	1	VIME	Vimentin	145540000	16649000	28306000	17095000	33917000	29643000	19931000
Q00610-2	507	1	K(gl)VGYTPDWIFLLR	2	5.0045e-07	166.97	1	CLH2	Isoform 2 of Clathrin heavy chain 2	906390000	110320000	164170000	81820000	89528000	138460000	108320000
Q15004	24	1	K(gl)VLGSSTSATNSTSVSSR	2	3.66102e-55	221.59	1	PAF15	PCNA-associated factor	473340000	82924000	0	83623000	202930000	0	44063000
B00003	122	1	K(gl)WFSPFGANLYLSMFWR	2	1.08872e-10	128.96	1	BIRA	Bifunctional ligase/repressor BirA	88716000	6306600	29787000	23136000	6275300	15799000	7412900
P55209-2	105	1	K(gl)YAVLYQPLFDK	2	0.00680285	126.19	1	NP1L1	Isoform 2 of Nucleosome assembly protein 1-like 1	200820000	28273000	29554000	27913000	36583000	43347000	35147000
A6ZKI3	86	1	K(gl)ESPLLNDYR	3	0.0219002	76.143	1	RTL8C	Retrotransposon Gag-like protein 8B	148600000	15777000	33421000	0	52972000	0	46428000
Q96CS3	329	9	KEEEVQQQK(gl)LAEER	3	0.00513638	92.661	1	FAF2	FAS-associated factor 2	43167000	0	12660000	0	11820000	18687000	0
P60842	381	13	KGVAINMVTEEDK(gl)R	3	0.00282536	76.759	1	IF4A1	Eukaryotic initiation factor 4A-I	100290000	0	0	37781000	13789000	0	48718000
P35613-3	157	17	KPEDVLDDDDAGSAPLK(gl)SSGQHQNDK	4	4.11189e-68	196.02	1	BASI	Isoform 3 of Basigin	350370000	38267000	87676000	0	52918000	88867000	41521000
P23396	214	13	KPLPDHVSIVEPK(gl)DEILPTTPISEQK	3	3.55107e-89	218	1	RS3	40S ribosomal protein S3	5021300000	312720000	340020000	674660000	735610000	965620000	634030000
Q9BQE4	150	17	KPQEEDSPGPSTSSVLK(gl)R	3	0.00247151	96.444	1	SELS	Selenoprotein S	69764000	8067900	23558000	10613000	15011000	0	0
Q5W0B1	314	15	KQPGSSTSSSSHLAK(gl)PSSSR	4	0.000258385	88.264	1	RN219	RING finger protein 219	10726000	5652300	0	2878600	0	0	2195300
B00003	194	11	LAGILVELTGK(gl)TGDAAQIVIGAGINMAMR	4	6.48378e-15	99.614	1	BIRA	Bifunctional ligase/repressor BirA	1807600000	135650000	199180000	49385000	189340000	241490000	78110000
P62258	196	3	LAK(gl)AAFDDAIAELDTLSEESYK	2	1.7187e-27	158.15	1	1433E	14-3-3 protein epsilon	442230000	68142000	62688000	72754000	88385000	55455000	78032000
P20290-2	13	3	LAK(gl)LQAQVR	3	0.00276029	104.44	1	BTF3	Isoform 2 of Transcription factor BTF3	51283000	0	0	8903200	0	0	42380000
Q96K17	8	3	LAK(gl)LQAQVR	3	0.00276029	104.44	1	BT3L4	Transcription factor BTF3 homolog 4	51283000	0	0	8903200	0	0	42380000
Q99808	255	6	LDLISK(gl)GEEPR	3	0.00351807	123.75	1	S29A1	Equilibrative nucleoside transporter 1	391610000	50111000	67204000	31229000	36755000	53877000	34485000
B00003	277	10	LDNFINRPVK(gl)LIIGDK	2	1.00466e-28	191.63	1	BIRA	Bifunctional ligase/repressor BirA	4889700000	299360000	634240000	302600000	346900000	694520000	364840000
P51572	176	9	LDVGNAEVK(gl)LEEENR	2	1.68987e-65	238.2	1	BAP31	B-cell receptor-associated protein 31	55009000	0	25849000	0	0	29161000	0
Q12756	676	6	LEALQK(gl)QMDSR	3	0.0101809	61.435	1	KIF1A	Kinesin-like protein KIF1A	13857000	0	7391600	0	6465800	0	0
Q99808	249	10	LEGPGEQETK(gl)LDLISK	2	5.26812e-23	184.51	1	S29A1	Equilibrative nucleoside transporter 1	422580000	61002000	94485000	44577000	54292000	50357000	56810000
P51572	204	3	LEK(gl)AENQVLAMR	2	0.00186666	128.03	1	BAP31	B-cell receptor-associated protein 31	359120000	0	60260000	0	98552000	60394000	0
Q8N5C8-2	537	3	LEK(gl)EELER	3	0.0213314	70.919	1	TAB3	Isoform 2 of TGF-beta-activated kinase 1 and MAP3K7-binding protein 3	122490000	11937000	30561000	27442000	18518000	24794000	0
P06753-5	215	3	LEK(gl)TIDDLEDK	2	0.00194611	152.07	1	TPM3	Isoform 5 of Tropomyosin alpha-3 chain	226500000	15635000	0	0	23515000	32930000	15121000
Q8NCX0-4	11	10	LENVLASHSK(gl)	2	0.0209062	55.531	1	CC150	Isoform 4 of Coiled-coil domain-containing protein 150	101980000	20003000	12821000	6074300	7486400	9889000	24994000
Q9NWV8	117	8	LESFNGSK(gl)TNALNVSQK	3	0.00695529	67.646	0.999864	BABA1	BRISC and BRCA1-A complex member 1	122820000	16317000	33939000	18923000	0	29189000	24455000
P38159	22	13	LFIGGLNTETNEK(gl)ALEAVFGK	2	1.02029e-69	212.24	1	RBMX	RNA-binding motif protein, X chromosome	794650000	89803000	101760000	177570000	105060000	80830000	176630000
Q9UNZ2	172	16	LGAAPEEESAYVAGEK(gl)R	3	4.96537e-05	112.3	1	NSF1C	NSFL1 cofactor p47	452080000	47815000	72795000	85092000	72583000	104530000	69267000
Q9UNH7	119	10	LGEGEGSMTK(gl)EEFTK	3	0.00230904	73.296	0.999678	SNX6	Sorting nexin-6	74717000	15173000	28520000	0	0	22289000	8735100
P13010	195	11	LGGHGPSFPLK(gl)GITEQQK	3	1.2947e-13	132.05	1	XRCC5	X-ray repair cross-complementing protein 5	804140000	35554000	72718000	36526000	0	117660000	41173000
P46781	121	5	LGLAK(gl)SIHHAR	3	0.0109942	67.93	1	RS9	40S ribosomal protein S9	19824000	1045900	0	8409600	0	0	10369000
P17987	259	12	LGVQVVITDPEK(gl)LDQIR	3	0.00560589	70.96	1	TCPA	T-complex protein 1 subunit alpha	78912000	0	34248000	0	20815000	0	23849000
P55011	1118	6	LHEDDK(gl)EQDIADK	3	0.000239573	110.38	1	S12A2	Solute carrier family 12 member 2	107330000	11010000	26412000	10962000	16698000	30439000	11809000
Q96H79	248	3	LHK(gl)MLENTDNSSPSTEHSQGLEK	4	0.000172099	87.565	0.999995	ZCCHL	Zinc finger CCCH-type antiviral protein 1-like	8000400	0	8000400	0	0	0	0
P37837	130	6	LIELYK(gl)EAGISK	3	0.0104156	65.563	0.999692	TALDO	Transaldolase	90523000	0	30239000	25114000	0	35171000	0
B00003	69	6	LIFAGK(gl)QLEDGR	2	7.07382e-197	342.09	1	BIOUB	UBP BioUb precursor sequence	1689500000000	78392000000	120890000000	110810000000	113710000000	118450000000	90679000000
B00003	283	6	LIIGDK(gl)EIFGISR	2	2.43038e-06	160.67	1	BIRA	Bifunctional ligase/repressor BirA	12977000000	1150400000	577970000	1275500000	978780000	1857800000	1247800000
Q9Y266	68	15	LITQTFSHHNQLAQK(gl)TR	4	0.0017903	77.468	1	NUDC	Nuclear migration protein nudC	14902000	0	0	0	0	14902000	0
Q6W2J9-4	1493	5	LIVNK(gl)NAGETLLQR	2	8.66626e-10	175.86	1	BCORL	Isoform 3 of BCL-6 corepressor-like protein 1	490190000	104250000	74911000	39821000	57057000	58630000	59860000
P54727	51	6	LIYAGK(gl)ILNDDTALK	3	0.00400921	74.257	0.999702	RD23B	UV excision repair protein RAD23 homolog B	164080000	3949600	63775000	23811000	0	56795000	15746000
Q9BXF6	586	2	LK(gl)DSAVLDQSAK	2	0.00579928	126.71	1	RFIP5	Rab11 family-interacting protein 5	189730000	13243000	37769000	19969000	31366000	26696000	24078000
Q86U42-2	137	2	LK(gl)ELQNEVEK	3	0.000695833	115.18	1	PABP2	Isoform 2 of Polyadenylate-binding protein 2	96481000	24136000	0	22286000	25532000	0	24527000
Q9BVT8	108	2	LK(gl)FLNDSEQVAR	2	0.0141535	104.52	1	TMUB1	Transmembrane and ubiquitin-like domain-containing protein 1	298030000	13600000	35365000	15201000	19023000	33033000	16170000
P61011	323	2	LK(gl)HGQFTLR	3	0.0184247	65.347	1	SRP54	Signal recognition particle 54 kDa protein	60389000	21893000	0	0	26039000	0	12457000
P08754	92	2	LK(gl)IDFGEAAR	3	0.00749714	75.819	1	GNAI3	Guanine nucleotide-binding protein G(k) subunit alpha	131550000	16608000	42406000	13795000	16904000	20992000	20849000
P35241	352	2	LK(gl)QIEEQTIK	3	0.00595195	79.07	1	RADI	Radixin	67124000	12668000	18029000	0	11191000	17823000	7412000
O96005	534	2	LK(gl)SVAHLPWR	3	0.0142983	66.056	1	CLPT1	Cleft lip and palate transmembrane protein 1	159670000	24437000	49736000	16115000	0	33687000	35698000
P14866	62	2	LK(gl)TDNAGDQHGGGGGGGGGAGAAGGGGGGENYDDPHK	4	9.11525e-35	115.71	1	HNRPL	Heterogeneous nuclear ribonucleoprotein L	132180000	0	16747000	0	17995000	11099000	0
Q99942	93	2	LK(gl)TPPRPQGQR	3	0.00890983	97.456	1	RNF5	E3 ubiquitin-protein ligase RNF5	101660000	13886000	0	51623000	0	0	36147000
Q460N5-3	387	11	LLFNFVEQNMK(gl)	3	0.0122604	63.283	1	PAR14	Isoform 3 of Poly [ADP-ribose] polymerase 14	49851000	0	26432000	3557800	0	0	19861000
Q9H8M7	71	7	LLFSSEK(gl)SSWR	3	0.00420028	80.979	1	MINY3	Ubiquitin carboxyl-terminal hydrolase MINDY-3	89997000	0	19401000	5984900	19376000	25521000	19713000
P12270	315	3	LLK(gl)EAGEANK	3	0.0126023	68.49	0.999999	TPR	Nucleoprotein TPR	3889000	0	0	3889000	0	0	0
P49792	1181	12	LLLDIPLQTPHK(gl)	3	0.0212298	59.542	1	RGPD3	RanBP2-like and GRIP domain-containing protein 3	489720000	94682000	0	89064000	88302000	117610000	100060000
O95271	771	4	LLLK(gl)HGADPTK	3	0.00873402	71.555	0.999903	TNKS1	Tankyrase-1	45654000	13172000	18020000	0	14462000	0	0
Q99880	109	9	LLLPGELAK(gl)HAVSEGTK	2	1.00798e-06	127.76	0.999928	H2B1L	Histone H2B type 1-L	1183800000	101480000	195900000	104340000	69522000	117890000	63912000
Q9NX09	129	13	LLMPSQLVSQVGK(gl)ELLR	3	2.06005e-06	113.69	1	DDIT4	DNA damage-inducible transcript 4 protein	134640000	24321000	29939000	17333000	0	19533000	20334000
Q15631	187	5	LLNLK(gl)NDSLR	3	0.012508	68.626	1	TSN	Translin	16182000	0	0	0	0	16182000	0
P50991	126	4	LLQK(gl)GIHPTIISESFQK	3	0.00602346	69.935	0.999943	TCPD	T-complex protein 1 subunit delta	237050000	23949000	44559000	26210000	48634000	41035000	52664000
P27824	170	4	LLSK(gl)TPELNLDQFHDK	4	0.00331289	80.488	0.999997	CALX	Calnexin	484130000	26318000	60459000	40044000	45357000	37110000	26366000
O00425	213	14	LLVPTQFVGAIIGK(gl)EGATIR	3	0.000350225	92.492	1	IF2B3	Insulin-like growth factor 2 mRNA-binding protein 3	35799000	25055000	0	0	0	0	10744000
Q9NZI8	213	14	LLVPTQYVGAIIGK(gl)EGATIR	3	0.000511927	89.028	1	IF2B1	Insulin-like growth factor 2 mRNA-binding protein 1	269930000	63290000	62592000	54429000	38953000	27325000	23347000
P61247	240	13	LMELHGEGSSSGK(gl)ATGDETGAK	4	0.000154576	90.22	0.99999	RS3A	40S ribosomal protein S3a	30383000	10185000	0	0	15164000	0	0
P05387	41	3	LNK(gl)VISELNGK	2	2.59958e-10	150.62	1	RLA2	60S acidic ribosomal protein P2	440890000	21929000	37409000	33312000	13067000	0	15283000
P49720	77	7	LNLYELK(gl)EGR	3	0.0117795	69.672	1	PSB3	Proteasome subunit beta type-3	55279000	0	25054000	30225000	0	0	0
Q4VCS5	156	5	LNPGK(gl)MHQDEGLR	3	0.0016144	77.912	1	AMOT	Angiomotin	77022000	22580000	0	20774000	7357900	0	9694200
Q13625	283	8	LNQEQNAK(gl)LQQQR	3	0.000345963	105.03	1	ASPP2	Apoptosis-stimulating of p53 protein 2	9217400	0	0	0	0	9217400	0
P29692	117	6	LNVLEK(gl)SSPGHR	3	0.00690998	72.089	1	EF1D	Elongation factor 1-delta	24253000	7839700	0	9908900	0	0	6504500
P63241	121	8	LPEGDLGK(gl)EIEQK	2	1.66581e-36	218.62	1	IF5A1	Eukaryotic translation initiation factor 5A-1	197300000	0	0	0	24359000	30007000	23493000
Q9Y617	27	11	LPHSVLLEIQK(gl)ELLDYK	3	0.000243595	101.9	0.999972	SERC	Phosphoserine aminotransferase	119630000	12346000	0	9914500	37904000	44723000	14745000
O75534-2	384	3	LPK(gl)GTVSFHSHSDHR	3	2.2122e-05	117.2	1	CSDE1	Isoform 2 of Cold shock domain-containing protein E1	54387000	3339100	1758400	0	10192000	1233100	0
Q5VTE0	255	8	LPLQDVYK(gl)IGGIGTVPVGR	3	0.000216096	96.487	1	EF1A3	Putative elongation factor 1-alpha-like 3	384240000	48597000	56049000	85412000	106070000	41869000	46236000
P08670	373	9	LQDEIQNMK(gl)EEMAR	3	0.00345829	64.798	1	VIME	Vimentin	94223000	12102000	33055000	18334000	20748000	0	9984900
Q4VCS5	464	3	LQK(gl)VETEIQR	3	0.000219028	132.78	1	AMOT	Angiomotin	1238000000	122600000	237640000	73613000	186270000	167690000	152620000
O43242	440	15	LQLDSPEDAEFIVAK(gl)AIR	3	0.00065128	89.982	1	PSMD3	26S proteasome non-ATPase regulatory subunit 3	88883000	0	0	23514000	29741000	19064000	16563000
Q12866	856	5	LQLEK(gl)LLESLPDVR	2	0.000552594	121.28	1	MERTK	Tyrosine-protein kinase Mer	10441000	10441000	0	0	0	0	0
Q3SXM5	109	6	LQVVAK(gl)DIADTYK	2	0.001783	135.99	0.999999	HSDL1	Inactive hydroxysteroid dehydrogenase-like protein 1	616060000	71451000	124980000	13203000	58277000	74418000	52941000
P0DMV9	512	3	LSK(gl)EEIER	2	0.0189253	136.8	1	HS71B	Heat shock 70 kDa protein 1B	1311800000	453950000	0	546540000	0	0	311350000
Q8N1F7	370	8	LSPATENK(gl)LR	3	0.0202133	62.303	1	NUP93	Nuclear pore complex protein Nup93	11835000	0	0	0	11835000	0	0
P50454	39	4	LSPK(gl)AATLAER	3	0.0032125	84.479	1	SERPH	Serpin H1	250680000	26057000	44165000	77269000	35260000	46848000	21082000
O14828	81	7	LSPTEPK(gl)NYGSYSTQASAAAATAELLK	3	0.00113615	59.628	0.999985	SCAM3	Secretory carrier-associated membrane protein 3	305750000	41832000	70027000	58018000	36655000	47205000	52008000
Q03252	298	8	LSSDQNDK(gl)AASAAR	3	0.000189628	105.14	1	LMNB2	Lamin-B2	21202000	4743800	0	6587000	0	0	9870700
P83916	184	17	LTWHSYPSEDDDKKDDK(gl)	3	8.23265e-11	153.98	0.999519	CBX1	Chromobox protein homolog 1	275470000	0	65565000	0	57436000	31060000	0
Q14697-2	472	10	LVAIVDPHIK(gl)VDSGYR	4	0.00584431	71.08	1	GANAB	Neutral alpha-glucosidase AB	120040000	6368200	9129900	6779900	8568500	14828000	10009000
Q15233	243	4	LVIK(gl)NQQFHK	3	0.00284298	88.177	0.999885	NONO	Non-POU domain-containing octamer-binding protein	46787000	9542800	8136300	10310000	11957000	6840800	0
P07384	270	3	LVK(gl)GHAYSVTGAK	3	0.0167577	60.401	0.999977	CAN1	Calpain-1 catalytic subunit	35844000	12012000	0	7095200	6398900	0	10338000
P23921	376	7	LYASYEK(gl)QGR	3	0.00564339	79.974	1	RIR1	Ribonucleoside-diphosphate reductase large subunit	173340000	28167000	46293000	16056000	22311000	40876000	19642000
O43852	165	4	MADK(gl)DGDLIATK	2	0.0212659	93.058	1	CALU	Calumenin	130500000	20585000	0	0	36287000	36874000	0
Q6ZNE9-3	9	9	MAEEGAILK(gl)VTK	2	0.00356208	75.378	1	RUFY4	Isoform 2 of RUN and FYVE domain-containing protein 4	204870000	54225000	0	15516000	22905000	55379000	16768000
P07437	379	17	MAVTFIGNSTAIQELFK(gl)R	3	0.000744941	97.129	1	TBB5	Tubulin beta chain	156790000	20703000	31142000	25520000	29465000	25965000	23992000
P67775	4	4	MDEK(gl)VFTK	2	0.0204925	66.073	0.999778	PP2AA	Serine/threonine-protein phosphatase 2A catalytic subunit alpha isoform	838260000	157070000	70449000	151050000	201740000	77524000	180430000
P54136	20	20	MDVLVSECSARLLQQEEEIK(gl)	2	0.0141303	60.157	1	SYRC	Arginine--tRNA ligase, cytoplasmic	737040000	45764000	90164000	76022000	54065000	59596000	56531000
Q8WY36-2	390	5	MEDPK(gl)EIRK(gl)	3	0.0224069	69.954	1	BBX	Isoform 2 of HMG box transcription factor BBX	194920000	17315000	10172000	23265000	71254000	41740000	20602000
Q8WY36-2	394	9	MEDPK(gl)EIRK(gl)	3	0.0224069	69.954	1	BBX	Isoform 2 of HMG box transcription factor BBX	194920000	17315000	10172000	23265000	71254000	41740000	20602000
P06493	6	6	MEDYTK(gl)IEK	2	0.00362946	87.308	0.999875	CDK1	Cyclin-dependent kinase 1	459590000	52352000	97884000	44400000	80907000	104150000	79890000
Q15233	336	11	MEELHNQEVQK(gl)R	3	0.00157624	103.75	1	NONO	Non-POU domain-containing octamer-binding protein	21233000	4187500	0	10697000	0	0	6348500
O43759-2	10	10	MEGGAYGAGK(gl)AGGAFDPYTLVR	2	2.46259e-40	176.83	1	SNG1	Isoform 1B of Synaptogyrin-1	125560000	28299000	42271000	0	19555000	35431000	0
Q9H6K1	15	15	MEGMDVDLDPELMQK(gl)	2	0.00786974	96.342	1	CF106	Uncharacterized protein C6orf106	14414000	0	14414000	0	0	0	0
P22626	3	3	MEK(gl)TLETVPLER	2	7.52298e-05	134.75	1	ROA2	Heterogeneous nuclear ribonucleoproteins A2/B1	254520000	39968000	69079000	0	41729000	69518000	34228000
O95749	3	3	MEK(gl)TQETVQR	2	0.0130002	63.076	1	GGPPS	Geranylgeranyl pyrophosphate synthase	68655000	0	0	29766000	0	0	38889000
Q9NVW2	9	9	MENSDSNDK(gl)GSGDQSAAQR	2	2.50212e-11	128.96	1	RNF12	E3 ubiquitin-protein ligase RLIM	55603000	4398200	6138100	6484300	6491000	7653500	5461500
Q16878	8	8	MEQTEVLK(gl)PR	2	2.88425e-06	166.33	1	CDO1	Cysteine dioxygenase type 1	119710000	12853000	29844000	25267000	16827000	16492000	18427000
O43760	10	10	MESGAYGAAK(gl)AGGSFDLR	2	4.10178e-32	186.56	1	SNG2	Synaptogyrin-2	96816000	16341000	23837000	0	21383000	35255000	0
P51991	4	4	MEVK(gl)PPPGRPQPDSGR	3	0.00322127	77.562	1	ROA3	Heterogeneous nuclear ribonucleoprotein A3	88369000	0	49160000	0	26205000	13004000	0
P0DP25	78	2	MK(gl)DTDSEEEIR	3	0.00559873	68.536	1	CALM3	Calmodulin-3	46299000	13506000	0	16826000	0	0	15967000
Q13347	2	2	MK(gl)PILLQGHER	3	0.0140548	61.48	1	EIF3I	Eukaryotic translation initiation factor 3 subunit I	128120000	20573000	21084000	19026000	0	26054000	41384000
Q9P121-2	2	2	MK(gl)TIQPK(gl)	2	0.0119482	64.866	1	NTRI	Isoform 2 of Neurotrimin	450470000	65016000	0	89832000	150630000	36436000	108560000
Q9P121-2	7	7	MK(gl)TIQPK(gl)	2	0.0119482	64.866	1	NTRI	Isoform 2 of Neurotrimin	450470000	65016000	0	89832000	150630000	36436000	108560000
B00002	2	2	MK(gl)DNTVPLK	2	0.0203185	88.37	1	BIRA	Bifunctional ligase/repressor BirA	389860000	1338000	1448200	21819000	455000	1727400	2523000
Q04323	105	8	MLELVAQK(gl)QR	2	0.00490362	114.5	1	UBXN1	UBX domain-containing protein 1	49477000	0	0	0	13854000	0	12245000
P60606	69	10	MPASSWTDHK(gl)EALER	3	1.14962e-05	118.33	1	CTXN1	Cortexin-1	117950000	15966000	30676000	0	26590000	28909000	15809000
Q9Y237-2	8	8	MPMAGLLK(gl)	1	0.00354981	82.263	1	PIN4	Isoform 2 of Peptidyl-prolyl cis-trans isomerase NIMA-interacting 4	60195000	12778000	16947000	16966000	0	0	13504000
Q16531	1121	17	MQEVVANLQYDDGSGMK(gl)R	3	2.18546e-07	111.6	1	DDB1	DNA damage-binding protein 1	819250000	142790000	173880000	104050000	115320000	183500000	99722000
P62979	6	6	MQIFVK(gl)TLTGK	3	0.000301478	161.63	0.999996	UBB	Polyubiquitin-B	7821400000	510570000	895970000	452500000	487710000	735860000	455910000
P63261	315	3	MQK(gl)EITALAPSTMK	2	0.00670186	90.759	1	ACTB	Actin, cytoplasmic 1	838960000	23241000	27214000	22449000	224120000	27775000	21444000
Q4VCS5	113	14	MQNNEELPTYEEAK(gl)VQSQYFR	3	7.23488e-14	126.91	1	AMOT	Angiomotin	325210000	81947000	64905000	85763000	0	33470000	59124000
Q15233	5	5	MQSNK(gl)TFNLEK	2	0.000178618	126.39	1	NONO	Non-POU domain-containing octamer-binding protein	112130000	18381000	24742000	12821000	17706000	19540000	18943000
Q9UI32-2	5	5	MRSMK(gl)ALQK	2	0.0183371	79.469	1	GLSL	Isoform 2 of Glutaminase liver isoform, mitochondrial	196800000	29714000	13442000	31233000	67299000	0	55112000
Q08499-10	6	6	MSIIMK(gl)PR	2	0.0169866	67.035	1	PDE4D	Isoform 9 of cAMP-specific 3',5'-cyclic phosphodiesterase 4D	89354000	45355000	43998000	0	0	0	0
Q16186	34	4	MSLK(gl)GTTVTPDK	2	3.48744e-17	196.76	1	ADRM1	Proteasomal ubiquitin receptor ADRM1	5255800000	72779000	99658000	187050000	120090000	60539000	158160000
P07437	324	4	MSMK(gl)EVDEQMLNVQNK	3	1.40441e-11	152.11	1	TBB5	Tubulin beta chain	132530000	0	76741000	0	0	55786000	0
Q9Y2F9	5	5	MVDDK(gl)EK(gl)NMK(gl)	2	0.0107596	61.999	1	BTBD3	BTB/POZ domain-containing protein 3	2704800000	184880000	0	1237000000	108510000	1079000000	95425000
Q9Y2F9	7	7	MVDDK(gl)EK(gl)NMK(gl)	2	0.0107596	61.999	1	BTBD3	BTB/POZ domain-containing protein 3	2704800000	184880000	0	1237000000	108510000	1079000000	95425000
Q9Y2F9	10	10	MVDDK(gl)EK(gl)NMK(gl)	2	0.0107596	61.999	1	BTBD3	BTB/POZ domain-containing protein 3	2704800000	184880000	0	1237000000	108510000	1079000000	95425000
Q92600	222	7	MVLQLSK(gl)EPSAR	3	0.0104455	59.57	1	CNOT9	CCR4-NOT transcription complex subunit 9	62507000	12128000	12454000	0	14780000	13464000	9681000
Q14651	623	12	MVMTVFACLMGK(gl)	2	0.00524314	57.859	1	PLSI	Plastin-1	53453000	12046000	0	9745800	0	19451000	0
P11021	547	7	MVNDAEK(gl)FAEEDKK	3	0.000825139	89.466	0.999961	GRP78	78 kDa glucose-regulated protein	235350000	31435000	36114000	30927000	45498000	57721000	33653000
P11142	246	10	MVNHFIAEFK(gl)R	3	0.0130298	91.752	1	HSP7C	Heat shock cognate 71 kDa protein	328810000	49837000	65948000	50031000	53046000	68324000	41625000
P0DMV9	524	7	MVQEAEK(gl)YK(gl)AEDEVQR	3	1.6777e-47	219.35	1	HS71B	Heat shock 70 kDa protein 1B	15741000000	1370600	1456000	4017900	1231600	5944900	2793100
P0DMV9	550	11	NALESYAFNMK(gl)SAVEDEGLK	3	3.00109e-06	100.21	0.999996	HS71B	Heat shock 70 kDa protein 1B	290480000	22016000	32503000	41766000	43849000	36063000	24642000
P82970	131	7	NEEEDQK(gl)EDEEDQNEEK	3	0.0025116	80.738	0.99998	HMGN5	High mobility group nucleosome-binding domain-containing protein 5	7399100	0	4751200	0	2647900	0	0
P20020-6	747	3	NEK(gl)GEIEQER	2	0.00213349	147.2	1	AT2B1	Isoform K of Plasma membrane calcium-transporting ATPase 1	61673000	14041000	0	19330000	0	0	16888000
O94979-3	206	6	NEPIIK(gl)VSDHSNR	3	0.00628786	68.972	1	SC31A	Isoform 3 of Protein transport protein Sec31A	20671000	3281300	0	1981600	0	0	6282100
O43164-2	317	13	NHGSSPEQVVRPK(gl)VR	4	2.68974e-07	144.27	1	PJA2	Isoform 2 of E3 ubiquitin-protein ligase Praja-2	15556000	3709300	3699200	2969400	2514800	1520700	1142600
O60488-2	661	5	NHYLK(gl)DIER	3	0.00789309	80.688	1	ACSL4	Isoform Short of Long-chain-fatty-acid--CoA ligase 4	97839000	13826000	28036000	16541000	8200000	16222000	15014000
P05387	61	12	NIEDVIAQGIGK(gl)LASVPAGGAVAVSAAPGSAAPAAGSAPAAAEEK	4	3.18889e-16	73.252	0.999998	RLA2	60S acidic ribosomal protein P2	109410000	0	0	109410000	0	0	0
P25789	54	4	NIHK(gl)LLDEVFFSEK	3	0.000339712	98.676	1	PSA4	Proteasome subunit alpha type-4	137820000	18100000	22629000	33609000	0	26803000	36680000
P12956	114	14	NIYVLQELDNPGAK(gl)R	2	2.86333e-13	176.42	1	XRCC6	X-ray repair cross-complementing protein 6	84628000	15192000	21323000	17788000	0	15380000	9206000
P34932	733	16	NKEDQYDHLDAADMTK(gl)VEK	4	2.26454e-13	140.2	0.999721	HSP74	Heat shock 70 kDa protein 4	512000000	49053000	129210000	37549000	86988000	96720000	55538000
O60506-3	356	13	NLANTVTEEILEK(gl)AFSQFGK	3	2.24783e-13	129.15	0.999994	HNRPQ	Isoform 3 of Heterogeneous nuclear ribonucleoprotein Q	238870000	0	55617000	112450000	0	0	70808000
O43390	359	13	NLATTVTEEILEK(gl)SFSEFGK	3	6.02748e-10	121.5	0.99995	HNRPR	Heterogeneous nuclear ribonucleoprotein R	274410000	41987000	37103000	50414000	56435000	42803000	45667000
P62258	50	8	NLLSVAYK(gl)NVIGAR	3	0.000594293	120.06	1	1433E	14-3-3 protein epsilon	125920000	18091000	0	0	16623000	18703000	0
P63104	49	8	NLLSVAYK(gl)NVVGAR	3	4.8078e-06	153.12	1	1433B	Isoform Short of 14-3-3 protein beta/alpha	239950000	22582000	0	21354000	36312000	40853000	25952000
P61758	153	7	NLSTATK(gl)NLDSLEEDLDFLR	3	0.00651676	74.662	1	PFD3	Prefoldin subunit 3	26265000	0	0	0	0	0	26265000
Q9UNS2	281	5	NLVNK(gl)HSETFTR	4	0.00125682	87.001	1	CSN3	COP9 signalosome complex subunit 3	69955000	15200000	23326000	9478200	1717000	9969000	10265000
Q6Y7W6	1103	7	NNASLSK(gl)SVGVSNR	3	0.0105081	63.894	1	GGYF2	GRB10-interacting GYF protein 2	26911000	0	0	0	2555400	13983000	10373000
P31949	55	3	NQK(gl)DPGVLDR	3	0.0117454	69.721	1	S10AB	Protein S100-A11	48252000	0	0	25360000	0	0	22891000
P11142	589	6	NQTAEK(gl)EEFEHQQK	3	7.76382e-05	112.42	1	HSP7C	Heat shock cognate 71 kDa protein	299320000	43002000	41071000	48245000	54814000	23974000	33010000
P11142	597	14	NQTAEKEEFEHQQK(gl)ELEK	3	3.68205e-67	230.07	1	HSP7C	Heat shock cognate 71 kDa protein	1326800000	80553000	181790000	63492000	109400000	179380000	83546000
P18206-2	219	3	NSK(gl)NQGIEEALK	2	0.00555218	127.37	1	VINC	Isoform 1 of Vinculin	473640000	16998000	46853000	40880000	15829000	32468000	13610000
P0DMV9	423	7	NSTIPTK(gl)QTQIFTTYSDNQPGVLIQVYEGER	3	7.94623e-20	114.63	1	HS71B	Heat shock 70 kDa protein 1B	233830000	73597000	87184000	73045000	0	0	0
P00338	118	6	NVNIFK(gl)FIIPNVVK	2	1.12329e-19	192.12	1	LDHA	L-lactate dehydrogenase A chain	842180000	91048000	88312000	97856000	84229000	86230000	110950000
P51148	102	4	NWVK(gl)ELQR	3	0.0127978	83.265	1	RAB5A	Isoform 2 of Ras-related protein Rab-5A	194970000	42247000	52253000	26349000	38745000	0	35379000
P67809	170	14	NYQQNYQNSESGEK(gl)NEGSESAPEGQAQQR	3	4.98839e-60	177.41	1	YBOX1	Nuclease-sensitive element-binding protein 1	44453000	0	21850000	0	0	22603000	0
Q99496	239	8	PHPTLMEK(gl)DDSAQTR	4	0.0101939	60.55	1	RING2	E3 ubiquitin-protein ligase RING2	16539000	0	3370500	0	2617500	2150000	0
P46783	107	2	PK(gl)GLEGERPAR	3	0.00372837	113.63	1	RS10	40S ribosomal protein S10	202930000	4866600	0	89713000	1636400	229730	106480000
P54252-4	190	2	PK(gl)LIGEELAQLK	3	0.00143835	92.112	1	ATX3	Isoform 2 of Ataxin-3	110900000	0	26123000	0	0	17559000	14919000
Q9UHF0-2	124	12	PLHPNQLGSTGK(gl)	3	0.00974498	72.006	1	TKNK	Isoform 2 of Tachykinin-3	118810000	34808000	19140000	25555000	6467600	0	32836000
P14625	348	3	PSK(gl)EVEEDEYK	2	0.00897063	107.85	1	ENPL	Endoplasmin	91315000	7541400	31040000	2746700	24982000	25006000	0
P40855	52	19	PSPAPPSTTTAPDASGPQK(gl)R	3	1.10082e-05	107.21	1	PEX19	Peroxisomal biogenesis factor 19	249670000	0	90954000	0	82286000	0	0
P11142	159	4	QATK(gl)DAGTIAGLNVLR	2	1.57479e-06	131.17	1	HSP7C	Heat shock cognate 71 kDa protein	85340000	17053000	22417000	0	21115000	24755000	0
P0DMV9	159	4	QATK(gl)DAGVIAGLNVLR	2	1.82083e-06	130.36	1	HS71B	Heat shock 70 kDa protein 1B	333700000	46357000	80314000	31515000	72302000	74801000	28411000
P63092-3	285	7	QDLLAEK(gl)VLAGK	2	0.0106267	112.13	0.999981	GNAS2	Isoform 3 of Guanine nucleotide-binding protein G(s) subunit alpha isoforms short	84926000	0	16399000	0	22011000	31134000	15382000
O15066	550	7	QEIAEQK(gl)R	2	0.00212068	156.4	1	KIF3C	Kinesin-like protein KIF3C	229040000	68307000	0	0	101670000	0	59062000
Q9NUQ3	275	9	QENIELGEK(gl)LK	2	0.00372431	142.43	0.999621	TXLNG	Gamma-taxilin	396670000	14740000	28714000	14426000	21176000	28076000	14031000
Q4VCS5	94	17	QEPQGQEIQSENLIMEK(gl)QLSPR	3	1.52165e-31	156.87	1	AMOT	Angiomotin	118100000	23792000	28895000	18239000	16637000	20867000	9671300
B00003	307	13	QGALLLEQDGIIK(gl)PWMGGEISLR	3	2.84676e-274	336.31	1	BIRA	Bifunctional ligase/repressor BirA	6754800000	858190000	1133200000	764510000	997110000	1000400000	987350000
O00425	567	6	QHQQQK(gl)ALQSGPPQSR	3	0.00108718	95.57	1	IF2B3	Insulin-like growth factor 2 mRNA-binding protein 3	26191000	8395700	0	4341200	0	0	0
Q9Y3A5	90	5	QILTK(gl)GEVQVSDK	3	0.00520459	72.891	1	SBDS	Ribosome maturation protein SBDS	8860900	0	0	0	0	8860900	0
O14964	513	7	QIQLAQK(gl)LEIMR	2	0.000156951	158.79	1	HGS	Hepatocyte growth factor-regulated tyrosine kinase substrate	121460000	12920000	23558000	10981000	28106000	29431000	16463000
P48729	304	2	QK(gl)AAQQAASSSGQGQQAQTPTGK	3	2.26634e-10	118.36	1	KC1A	Casein kinase I isoform alpha	22206000	0	0	10918000	3785100	0	7502900
Q9UM54-6	993	2	QK(gl)EEESQQQAVLEQER	3	0.00172531	90.259	1	MYO6	Isoform 6 of Unconventional myosin-VI	207500000	6320000	31746000	17081000	7418900	107050000	37884000
P25789	231	2	QK(gl)EVEQLIK	2	0.00672472	122.44	1	PSA4	Proteasome subunit alpha type-4	264820000	15076000	32895000	17241000	16606000	44003000	31334000
Q9NTK5	281	2	QK(gl)YLEANMTQSALPK	3	0.00149085	77.776	1	OLA1	Obg-like ATPase 1	66234000	0	0	0	0	66234000	0
Q4VCS5	525	5	QLAEK(gl)EYEGSEDTR	3	0.00724062	66.246	1	AMOT	Angiomotin	78962000	13248000	28166000	10801000	0	17153000	9594100
P68363	96	12	QLFHPEQLITGK(gl)EDAANNYAR	3	6.64495e-22	150.68	1	TBA1B	Tubulin alpha-1B chain	183850000	34582000	64976000	22124000	29236000	32933000	0
P08670	168	9	QVDQLTNDK(gl)AR	3	0.00176026	91.313	1	VIME	Vimentin	15819000	15819000	0	0	0	0	0
Q96AP4	276	11	QYGLDNSGGYK(gl)QQQLR	3	0.0221893	55.885	1	ZUFSP	Zinc finger with UFM1-specific peptidase domain protein	23100000	0	0	0	23100000	0	0
P12268	195	14	REDLVVAPAGITLK(gl)EANEILQR	3	1.50408e-13	126.22	1	IMDH2	Inosine-5'-monophosphate dehydrogenase 2	383560000	18021000	16506000	21770000	46385000	31650000	21851000
P33993	145	13	RFELYFQGPSSNK(gl)PR	4	1.81365e-09	171.62	1	MCM7	DNA replication licensing factor MCM7	2595300000	66260000	98265000	54049000	89957000	110740000	65355000
P51991	29	9	RGEEGHDPK(gl)EPEQLR	4	0.000161494	100.11	1	ROA3	Heterogeneous nuclear ribonucleoprotein A3	54804000	11166000	0	0	3206700	0	0
P15311	438	2	RK(gl)EDEVEEWQHR	4	0.0198943	56.225	1	EZRI	Ezrin	18350000	0	5984500	0	6074500	6291000	0
Q9NXX6	265	12	RMEESHQEATEK(gl)EVER	4	1.02496e-05	125.22	1	NSE4A	Non-structural maintenance of chromosomes element 4 homolog A	38105000	8315500	3464400	4018300	5689900	0	1966300
P61978-3	34	13	RPAEDMEEEQAFK(gl)R	3	3.008e-05	134.04	1	HNRPK	Isoform 3 of Heterogeneous nuclear ribonucleoprotein K	203680000	45913000	21109000	42704000	22230000	21545000	50178000
P49321	535	5	RQETK(gl)EAQLYAAQAHLK	4	0.000485986	89.484	1	NASP	Nuclear autoantigenic sperm protein	31540000	0	0	0	0	8346000	23194000
P41440-2	439	6	SAAEEK(gl)AAQALSVQDK	2	2.12706e-13	157.33	1	S19A1	Isoform 2 of Folate transporter 1	176140000	29119000	35643000	24701000	0	42090000	44581000
Q8NC51-3	68	16	SAAQAAAQTNSNAAGK(gl)QLR	3	0.000480443	91.401	1	PAIRB	Plasminogen activator inhibitor 1 RNA-binding protein	49935000	10570000	19245000	0	3338300	0	16781000
O43175	58	4	SATK(gl)VTADVINAAEK	2	0.00499342	106.17	1	SERA	D-3-phosphoglycerate dehydrogenase	32487000	0	14346000	0	0	18141000	0
P46783	139	10	SAVPPGADK(gl)K(gl)AEAGAGSATEFQFR	3	2.73541e-31	194.86	1	RS10	40S ribosomal protein S10	5357400000	596340000	1088700000	459190000	537640000	450530000	437750000
P46783	138	9	SAVPPGADK(gl)K(gl)AEAGAGSATEFQFR	3	2.73541e-31	156.74	1	RS10	40S ribosomal protein S10	4937700000	551340000	1022300000	459190000	530140000	384840000	437750000
P63165	7	6	SDQEAK(gl)PSTEDLGDKK	3	0.000157781	103.13	1	SUMO1	Small ubiquitin-related modifier 1	264900000	32793000	80344000	0	65105000	86656000	0
P46736-2	51	4	SDSK(gl)FAYTGTEMR	2	0.00462342	108.2	1	BRCC3	Isoform 1 of Lys-63-specific deubiquitinase BRCC36	178970000	35441000	32675000	29130000	43763000	0	37957000
P34932	517	15	SEENEEPMETDQNAK(gl)EEEK	3	2.36389e-16	152.9	0.999875	HSP74	Heat shock 70 kDa protein 4	47421000	0	26863000	0	0	20558000	0
O15258	14	13	SEGDSVGESVHGK(gl)PSVVYR	3	0.0146944	49.865	1	RER1	Protein RER1	26332000	0	11719000	0	0	14613000	0
Q15758	522	20	SELPLDPLPVPTEEGNPLLK(gl)HYR	3	1.76598e-30	155.87	1	AAAT	Neutral amino acid transporter B(0)	553540000	84393000	83127000	81002000	57578000	61639000	66334000
P27694	458	9	SENLGQGDK(gl)PDYFSSVATVVYLR	3	0.00204776	74.579	1	RFA1	Replication protein A 70 kDa DNA-binding subunit	130650000	23691000	24498000	31020000	27415000	0	24030000
P0DMV9	415	31	SENVQDLLLLDVAPLSLGLETAGGVMTALIK(gl)R	3	2.5891e-32	134.14	1	HS71B	Heat shock 70 kDa protein 1B	103510000	0	103510000	0	0	0	0
P09651-3	8	5	SESPK(gl)EPEQLR	3	0.00734589	73.781	1	ROA1	Isoform 2 of Heterogeneous nuclear ribonucleoprotein A1	41213000	0	0	0	0	0	41213000
P63218	11	10	SGSSSVAAMK(gl)	1	0.0189953	44.395	1	GBG5	Guanine nucleotide-binding protein G(I)/G(S)/G(O) subunit gamma-5	58353000	17304000	10595000	8888800	0	12952000	8612800
P84090	12	11	SHTILLVQPTK(gl)RPEGR	4	6.49562e-40	213.63	1	ERH	Enhancer of rudimentary homolog	4500500000	419270000	587860000	349790000	262330000	362760000	358070000
Q9UKJ5	117	4	SIEK(gl)LLEWENNR	3	0.00488902	129.16	1	CHIC2	Cysteine-rich hydrophobic domain-containing protein 2	236380000	14107000	26581000	0	17389000	20534000	0
P06733	5	4	SILK(gl)IHAR	2	0.0149473	91.626	1	ENOA	Alpha-enolase	423910000	39829000	276330000	0	59273000	0	48483000
P22314-2	595	8	SIPICTLK(gl)NFPNAIEHTLQWAR	3	8.18577e-40	173.09	1	UBA1	Isoform 2 of Ubiquitin-like modifier-activating enzyme 1	693150000	85142000	63043000	109460000	106040000	53303000	58185000
Q92769-3	89	12	SIRPDNMSEYSK(gl)QMQR	3	5.30358e-06	115.8	1	HDAC1	Histone deacetylase 1	1746700000	149570000	95348000	147530000	125540000	79284000	110830000
P08670	294	2	SK(gl)FADLSEAANR	2	0.00904694	117.14	1	VIME	Vimentin	149870000	17028000	30427000	19426000	36084000	29740000	17167000
Q99496	275	2	SK(gl)GESNQMNLDTASEK	3	0.00128961	85.53	1	RING2	E3 ubiquitin-protein ligase RING2	22211000	7436300	0	8239200	2501700	0	4033600
P53396	488	5	SLQGK(gl)STTLFSR	2	0.00984913	89.403	1	ACLY	ATP-citrate synthase	80934000	0	0	9128900	12107000	0	13366000
P27694	410	21	SLSVLSSSTIIANPDIPEAYK(gl)LR	3	0.000288024	87.326	1	RFA1	Replication protein A 70 kDa DNA-binding subunit	355900000	74315000	35485000	70066000	68610000	43114000	64307000
Q13277-2	100	4	SMEK(gl)HIEEDEVR	3	0.00151878	83.617	1	STX3	Isoform B of Syntaxin-3	26117000	0	0	14733000	4712600	0	6671100
P62826	159	7	SNYNFEK(gl)PFLWLAR	3	0.00519016	105.03	1	RAN	GTP-binding nuclear protein Ran	140480000	14786000	16600000	10743000	17703000	16275000	21102000
Q7Z6Z7-2	3542	4	SPAK(gl)VSDGGSSSTDFK	3	0.00964685	64.275	0.999993	HUWE1	Isoform 2 of E3 ubiquitin-protein ligase HUWE1	89162000	10296000	23692000	0	34469000	20705000	0
O75204	25	9	SPGGSALPK(gl)QPER	3	0.016596	61.212	1	TM127	Transmembrane protein 127	20765000	0	0	0	5876500	8272200	6616300
P50454	380	3	SPK(gl)LFYADHPFIFLVR	3	7.55e-21	179.14	1	SERPH	Serpin H1	355620000	20946000	69696000	49718000	18162000	52738000	43173000
Q15345-3	375	19	SPSAPAATSSASSSTSSYK(gl)R	3	0.00588451	88.574	1	LRC41	Isoform 3 of Leucine-rich repeat-containing protein 41	31354000	7635700	0	8892500	5711400	9114200	0
P55072	668	5	SPVAK(gl)DVDLEFLAK	2	1.01256e-19	193.15	1	TERA	Transitional endoplasmic reticulum ATPase	970410000	80000000	97445000	91505000	96957000	56127000	95947000
Q96J02-2	437	8	SQGQLNEK(gl)PLPEGWEMR	3	0.0021464	74.732	1	ITCH	Isoform 2 of E3 ubiquitin-protein ligase Itchy homolog	177310000	19093000	27142000	14230000	51522000	38058000	27262000
O43768-4	4	3	SQK(gl)QEEENPAEETGEEK	2	1.26748e-48	222.74	1	ENSA	Isoform 4 of Alpha-endosulfine	7011700	0	0	0	0	7011700	0
Q13443	741	9	SQTYESDGK(gl)NQANPSR	3	2.11377e-08	136.01	1	ADAM9	Disintegrin and metalloproteinase domain-containing protein 9	91065000	12070000	19284000	18923000	16278000	10929000	13582000
Q9Y617	51	6	SSDFAK(gl)IINNTENLVR	2	1.78886e-13	159.08	1	SERC	Phosphoserine aminotransferase	493070000	25886000	36204000	41985000	38849000	46645000	21090000
P50443	6	5	SSESK(gl)EQHNVSPR	3	7.88145e-05	117.07	1	S26A2	Sulfate transporter	25033000	11404000	0	7386500	1459000	0	4782600
P09651-3	245	14	SSGPYGGGGQYFAK(gl)PR	2	0.000278806	112.15	1	ROA1	Isoform 2 of Heterogeneous nuclear ribonucleoprotein A1	90983000	16301000	27229000	15442000	0	20632000	11379000
Q96EQ0	5	4	SSIK(gl)HLVYAVIR	2	2.65414e-06	139.86	1	SGTB	Small glutamine-rich tetratricopeptide repeat-containing protein beta	345500000	26246000	44186000	22820000	37211000	48514000	44488000
P14678-2	8	3	SSK(gl)MLQHIDYR	4	0.0170075	57.175	1	RSMB	Isoform SM-B of Small nuclear ribonucleoprotein-associated proteins B and B'	70082000	0	0	16660000	0	0	28970000
Q9UBI6	4	3	SSK(gl)TASTNNIAQAR	2	0.00116391	106.29	1	GBG12	Guanine nucleotide-binding protein G(I)/G(S)/G(O) subunit gamma-12	74583000	20005000	13103000	14585000	14301000	0	12589000
Q7Z6Z7-2	3436	7	SSLLTEK(gl)LLR	2	0.00171003	149.94	1	HUWE1	Isoform 2 of E3 ubiquitin-protein ligase HUWE1	216270000	23762000	72983000	28972000	18892000	46262000	25395000
Q96T23-2	311	5	SSMEK(gl)PVAQEPER	3	0.00354912	69.716	1	RSF1	Isoform 2 of Remodeling and spacing factor 1	15129000	3539000	4634700	0	3610700	3344800	0
O43164-2	268	10	SSQDEMVSTK(gl)QQNNTSQER	3	5.06595e-12	132.79	1	PJA2	Isoform 2 of E3 ubiquitin-protein ligase Praja-2	23087000	5772900	5769100	3505600	4883500	3155900	0
P02701	135	11	SSVNDIGDDWK(gl)ATRVGINIFTR	3	4.85483e-09	150.86	1	AVID	CHICK Avidin	1779000000	45453000	235200000	52015000	22523000	33040000	91280000
Q15758	502	10	STEPELIQVK(gl)SELPLDPLPVPTEEGNPLLK	3	4.50299e-25	124.57	1	AAAT	Neutral amino acid transporter B(0)	1092900000	220850000	257670000	204720000	123670000	103910000	182050000
Q15181	228	7	STHDHWK(gl)ALVTK	3	0.000222651	126.09	1	IPYR	Inorganic pyrophosphatase	52494000	20958000	0	0	4241000	0	27295000
P0DMV9	319	8	STLEPVEK(gl)ALR	2	0.00786152	123.86	1	HS71B	Heat shock 70 kDa protein 1B	593550000	40225000	73527000	39631000	39907000	46302000	34046000
Q15691	174	6	TAAAPK(gl)AGPGVVR	3	0.00639579	70.412	1	MARE1	Microtubule-associated protein RP/EB family member 1	15317000	0	0	0	0	0	15317000
P29966	11	4	TAAK(gl)GEAAAERPGEAAVASSPSK	4	8.69187e-05	95.123	1	MARCS	Myristoylated alanine-rich C-kinase substrate	227690000	0	58051000	16765000	39142000	24441000	17854000
Q9BRK5	143	13	TAEHFQEAMEESK(gl)THFR	4	0.00450018	67.646	1	CAB45	45 kDa calcium-binding protein	5895700	0	0	0	0	5895700	0
P60174-1	188	13	TATPQQAQEVHEK(gl)LR	4	0.00045634	94.461	1	TPIS	Isoform 2 of Triosephosphate isomerase	26392000	0	26392000	0	0	0	0
Q9NR31	146	8	TDAISEEK(gl)LR	3	0.0108702	70.977	1	SAR1A	GTP-binding protein SAR1a	63085000	18356000	0	21902000	0	0	22827000
P83731	27	4	TDGK(gl)VFQFLNAK	2	0.00742181	123.75	1	RL24	60S ribosomal protein L24	406460000	20286000	35266000	0	26796000	0	21738000
Q8TDW0	125	25	TDLDLQQYSFINQMCYERALHWYAK(gl)	3	0.0182934	45.011	1	LRC8C	Volume-regulated anion channel subunit LRRC8C	42241000	0	0	0	0	0	42241000
Q7Z2Y8	1863	5	TDYEK(gl)ELLEK(gl)SR	4	0.0165636	53.08	1	GVIN1	Interferon-induced very large GTPase 1	292440000	0	166000000	0	18317000	86777000	21347000
Q7Z2Y8	1868	10	TDYEK(gl)ELLEK(gl)SR	4	0.0165636	53.08	1	GVIN1	Interferon-induced very large GTPase 1	292440000	0	166000000	0	18317000	86777000	21347000
Q13286-4	262	7	TEAPESK(gl)PGSSSSLSLR	3	0.000628661	95.767	1	CLN3	Isoform 4 of Battenin	410730000	42670000	80354000	49737000	69762000	119120000	49085000
Q86UK7-2	263	6	TEIDLK(gl)AHR	3	0.00345523	98.033	1	ZN598	Isoform 2 of E3 ubiquitin-protein ligase ZNF598	49328000	22214000	0	0	0	0	27115000
P51809-3	131	12	TENLVDSSVTFK(gl)TTSR	2	0.000290011	111.72	1	VAMP7	Isoform 3 of Vesicle-associated membrane protein 7	118800000	10730000	26708000	0	0	24288000	11582000
O43852	70	11	TFDQLTPEESK(gl)ER	3	7.02991e-07	166.14	1	CALU	Calumenin	549800000	20953000	80435000	24474000	114870000	136160000	91126000
P48444	142	11	TFTEMDSHEEK(gl)VFR	3	0.000113418	103.76	1	COPD	Coatomer subunit delta	132360000	16110000	29308000	6983100	40279000	26696000	12987000
P07737	54	16	TFVNITPAEVGVLVGK(gl)DR	3	9.68765e-11	129.15	1	PROF1	Profilin-1	185650000	16821000	32997000	37977000	35436000	32862000	29555000
Q9NXR7	382	15	TFVPQFQEAAFANGK(gl)L	2	0.00892826	96.229	1	BABA2	BRISC and BRCA1-A complex member 2	485790000	79160000	116730000	112020000	0	64722000	113150000
O14828	313	7	TGASFQK(gl)AQQEFAAGVFSNPAVR	3	0.00602786	63.883	1	SCAM3	Secretory carrier-associated membrane protein 3	18726000	0	0	18726000	0	0	0
Q86UW9	487	8	TGTQPQGK(gl)MEVLR	3	0.00832598	61.03	1	DTX2	Probable E3 ubiquitin-protein ligase DTX2	89866000	27467000	30698000	0	0	16631000	15070000
Q02878	192	4	THQK(gl)FVIATSTK	3	0.00321576	82.069	1	RL6	60S ribosomal protein L6	16149000	11674000	0	0	4474700	0	0
P10586-2	1286	7	THSPSSK(gl)DEQSIGLK	3	5.0769e-06	135.02	1	PTPRF	Isoform 2 of Receptor-type tyrosine-protein phosphatase F	133900000	20408000	26995000	22795000	37569000	26137000	0
P68363	60	20	TIGGGDDSFNTFFSETGAGK(gl)HVPR	4	6.69001e-19	134.07	1	TBA1B	Tubulin alpha-1B chain	361400000	65361000	44153000	62681000	93674000	46493000	49035000
P63244	44	6	TIIMWK(gl)LTR	3	0.0135574	61.353	1	RACK1	Receptor of activated protein C kinase 1	137740000	16039000	0	0	21671000	19321000	19444000
O60784	106	5	TILPK(gl)NNPPTIVHDK	3	0.0148478	61.097	0.999812	TOM1	Target of Myb protein 1	146370000	15195000	22756000	0	25969000	31616000	20995000
P30825	484	6	TILSPK(gl)NMEPSK	2	0.00281281	115.23	0.999867	CTR1	High affinity cationic amino acid transporter 1	199770000	30424000	69351000	0	29131000	28079000	15119000
Q9HB71	212	4	TINK(gl)AWVESR	3	0.00235462	104.22	1	CYBP	Calcyclin-binding protein	607140000	44115000	104690000	40424000	90514000	0	61343000
O00161-2	49	9	TITMLDEQK(gl)EQLNR	3	0.000143303	100.69	1	SNP23	Isoform SNAP-23b of Synaptosomal-associated protein 23	155890000	25093000	47702000	0	23053000	42047000	17999000
Q9BT67	83	2	TK(gl)AEATIPLVPGRDEDFVGR	4	6.56024e-07	166.29	1	NFIP1	NEDD4 family-interacting protein 1	913180000	70938000	22097000	69856000	43479000	88952000	50114000
P07355	49	2	TK(gl)GVDEVTIVNILTNR	3	0.00214304	87.287	1	ANXA2	Annexin A2	36060000	0	10999000	9348900	0	0	15712000
Q15233	126	7	TLAEIAK(gl)VELDNMPLR	2	1.97885e-06	125.54	1	NONO	Non-POU domain-containing octamer-binding protein	262930000	51988000	60922000	6566600	23675000	30317000	22931000
Q14697-2	337	5	TLFGK(gl)MMDYLQGSGETPQTDVR	3	0.00107021	76.186	1	GANAB	Neutral alpha-glucosidase AB	77474000	12552000	12565000	0	14188000	22546000	15623000
Q9H9Q2	221	3	TLK(gl)ATASSSAQEMEQQLAER	3	1.51184e-09	117.03	1	CSN7B	COP9 signalosome complex subunit 7b	385550000	20943000	44395000	22683000	34423000	65699000	26250000
P08670	445	5	TLLIK(gl)TVETR	3	0.00102179	109.29	1	VIME	Vimentin	701690000	39611000	80725000	61155000	41807000	59516000	41456000
B00003	84	9	TLSDYNIQK(gl)ESTLHLVLRLR	4	0	436.82	1	BIOUB	UBP BioUb precursor sequence	768550000000	53364000000	69317000000	60631000000	50233000000	66839000000	71806000000
P62979	11	5	TLTGK(gl)TITLEVEPSDTIENVK	2	0	387.73	1	UBB	Polyubiquitin-B	250200000000	24330000000	37174000000	35365000000	25071000000	33794000000	36437000000
B00003	32	5	TLTGK(gl)TITLEVEPSDTIENVK	2	0	387.73	1	BIOUB	UBP BioUb precursor sequence	250200000000	24330000000	37174000000	35365000000	25071000000	33794000000	36437000000
P08670	104	4	TNEK(gl)VELQELNDR	2	0.00637071	116.03	1	VIME	Vimentin	90493000	0	23168000	0	0	45097000	22227000
P08133	135	13	TNEQMHQLVAAYK(gl)DAYER	3	0.00461023	66.536	1	ANXA6	Annexin A6	111690000	32855000	0	0	0	57449000	21390000
P52292	353	5	TNIQK(gl)EATWTMSNITAGR	3	0.0127045	55.589	1	IMA1	Importin subunit alpha-1	26774000	0	0	13503000	0	0	13271000
P06748-2	210	3	TPK(gl)GPSSVEDIK	3	0.021766	58.32	0.999998	NPM	Isoform 2 of Nucleophosmin	21240000	4822500	0	0	8474900	0	7942200
Q6PKG0	792	5	TPQLK(gl)DSSQTSR	3	0.0217771	58.313	1	LARP1	La-related protein 1	23730000	6647800	0	13377000	0	0	3704900
P23396	62	8	TQNVLGEK(gl)GR	2	0.00517856	118.18	1	RS3	40S ribosomal protein S3	223560000	1109000	0	15678000	0	0	17386000
Q8N0X7	362	9	TRPSSDQLK(gl)EASGTDVK	3	0.0223872	71.685	0.999988	SPART	Spartin	197870000	23519000	0	17184000	49425000	45894000	41585000
Q16630	185	12	TTQSGQMSGEGK(gl)AGPPGGSSR	3	0.0093164	59.512	1	CPSF6	Cleavage and polyadenylation specificity factor subunit 6	15563000	6691600	0	0	5189100	0	3682300
Q00839	516	6	TTWVTK(gl)HAAENPGK	3	0.0117269	63.185	0.999699	HNRPU	Heterogeneous nuclear ribonucleoprotein U	81151000	0	40586000	0	21344000	19222000	0
P46736-2	65	5	TVAEK(gl)VDAVR	3	0.00208831	127.3	1	BRCC3	Isoform 1 of Lys-63-specific deubiquitinase BRCC36	1157500000	130650000	19962000	155690000	115680000	21095000	167480000
P30101	226	8	TVAYTEQK(gl)MTSGK	2	0.00666028	101.93	0.99962	PDIA3	Protein disulfide-isomerase A3	23405000	0	0	0	0	0	2900000
P04406	194	8	TVDGPSGK(gl)LWR	2	0.0194992	101.9	1	G3P	Glyceraldehyde-3-phosphate dehydrogenase	122080000	0	51156000	25802000	45127000	0	0
Q8WUM4-2	501	5	TVLDK(gl)AVQADGQVK	2	0.000226955	142.1	1	PDC6I	Programmed cell death 6-interacting protein	202520000	23975000	43956000	25283000	56445000	23734000	29130000
P11940	512	6	TVPQYK(gl)YAAGVR	3	0.00719071	101.64	1	PABP1	Polyadenylate-binding protein 1	299310000	28958000	59881000	25045000	53076000	68523000	0
O15126	334	23	TVQTAAANAASTAASSAAQNAFK(gl)GNQI	3	0.00125068	58.938	1	SCAM1	Secretory carrier-associated membrane protein 1	258660000	46469000	53997000	46715000	54907000	0	56572000
Q9P0L0	211	6	VAHSDK(gl)PGSTSTASFR	3	0.00676202	68.257	1	VAPA	Vesicle-associated membrane protein-associated protein A	16563000	0	0	9592400	0	0	6970900
Q9P1Z2-2	325	5	VAQMK(gl)DTLGQAQQR	3	6.63508e-05	108.59	1	CACO1	Isoform 2 of Calcium-binding and coiled-coil domain-containing protein 1	17352000	0	8005200	0	3321000	6025800	0
P13667	245	11	VDATAETDLAK(gl)R	3	0.00584789	119.53	1	PDIA4	Protein disulfide-isomerase A4	47394000	0	0	0	18679000	28716000	0
Q13098-5	418	6	VDSHSK(gl)ILYAR	3	0.00216623	88.187	1	CSN1	Isoform 4 of COP9 signalosome complex subunit 1	64472000	13397000	11172000	8402400	12928000	12000000	6573500
P34932	736	3	VEK(gl)STNEAMEWMNNK	3	0.00491588	62.377	0.99996	HSP74	Heat shock 70 kDa protein 4	69185000	0	31231000	0	21389000	16564000	0
P68363	370	18	VGINYQPPTVVPGGDLAK(gl)VQR	3	2.28149e-05	99.409	1	TBA1B	Tubulin alpha-1B chain	652440000	108920000	142080000	137940000	64424000	136280000	62797000
P62195	94	6	VHPEGK(gl)FVVDVDK	4	0.00374489	88.155	1	PRS8	26S proteasome regulatory subunit 8	805440000	59066000	140060000	58246000	144950000	194080000	103780000
P27348	68	8	VISSIEQK(gl)TDTSDK	2	2.74615e-05	145.28	0.999987	1433T	14-3-3 protein theta	11147000	0	11147000	0	0	0	0
Q8NCN5-2	87	2	VK(gl)LEK(gl)GMDFIGR	1	0.0153929	43.083	1	PDPR	Isoform 2 of Pyruvate dehydrogenase phosphatase regulatory subunit, mitochondrial	133970000	30292000	75340000	28341000	0	0	0
Q8NCN5-2	90	5	VK(gl)LEK(gl)GMDFIGR	1	0.0153929	43.083	1	PDPR	Isoform 2 of Pyruvate dehydrogenase phosphatase regulatory subunit, mitochondrial	133970000	30292000	75340000	28341000	0	0	0
B00003	172	2	VK(gl)WPNDLYLQDR	2	0.00159314	133.81	1	BIRA	Bifunctional ligase/repressor BirA	8334800000	627530000	1151700000	636680000	469060000	524970000	868600000
Q02878	100	13	VLATVTKPVGGDK(gl)NGGTR	3	4.2358e-06	116.06	0.999992	RL6	60S ribosomal protein L6	36830000	0	20131000	0	7034700	9664500	0
Q8WVF1-4	50	13	VLNDIISTMFNRK(gl)	2	0.0139187	71.349	1	OSCP1	Isoform 4 of ProteinCP1	143810000	22066000	15083000	8044900	18427000	60123000	0
P25789	199	4	VLNK(gl)TMDVSK	3	0.0116293	73.067	0.999978	PSA4	Proteasome subunit alpha type-4	29699000	681890	0	12213000	0	0	16804000
Q7Z4W1	17	8	VLVTGAGK(gl)GIGR	2	0.00319362	108.57	1	DCXR	L-xylulose reductase	149330000	23818000	0	22559000	28013000	0	27823000
Q15738	31	7	VNADIEK(gl)VNQNQAK	3	0.00170993	82.069	0.999993	NSDHL	Sterol-4-alpha-carboxylate 3-dehydrogenase, decarboxylating	69869000	7915000	18587000	0	43367000	0	0
P61962	167	9	VNLVSGHVK(gl)TQLIAHDK	4	0.0136089	55.437	0.999726	DCAF7	DDB1- and CUL4-associated factor 7	60100000	0	29641000	0	0	30459000	0
Q9NQE9	179	15	VNSYWFITADHLIEK(gl)LR	3	4.34269e-11	143.02	1	HINT3	Histidine triad nucleotide-binding protein 3	139730000	23658000	43322000	14462000	0	24573000	33712000
Q15836	52	5	VNVDK(gl)VLER	3	0.0213662	63.734	1	VAMP2	Vesicle-associated membrane protein 2	398430000	0	299640000	98794000	0	0	0
P0DMV9	348	3	VQK(gl)LLQDFFNGR	3	0.000290824	157.66	1	HS71B	Heat shock 70 kDa protein 1B	951250000	73086000	86333000	82172000	71854000	65231000	80192000
Q9UNS2	243	6	VQQLPK(gl)YTSQIVGR	3	0.00136514	84.468	1	CSN3	COP9 signalosome complex subunit 3	1438300000	207910000	243750000	137740000	296970000	296400000	92372000
P11142	108	6	VQVEYK(gl)GETK	3	0.000301052	140.11	1	HSP7C	Heat shock cognate 71 kDa protein	592260000	61176000	0	85577000	0	0	64628000
P0DMV9	108	6	VQVSYK(gl)GETK	3	0.0104891	123.21	0.999972	HS71B	Heat shock 70 kDa protein 1B	1482200000	311070000	0	345580000	0	0	332670000
P10644	261	9	VSILESLDK(gl)WER	3	0.000163402	162.36	1	KAP0	cAMP-dependent protein kinase type I-alpha regulatory subunit	902020000	98966000	136800000	139400000	53983000	30145000	39330000
Q14697	191	6	VSQGSK(gl)DPAEGDGAQPEETPR	3	0.00855777	69.72	1	GANAB	Neutral alpha-glucosidase AB	27939000	0	7000600	0	0	20939000	0
P40763-3	294	4	VSYK(gl)GDPIVQHR	4	0.0169777	61.375	1	STAT3	Isoform 3 of Signal transducer and activator of transcription 3	240790000	0	36561000	10990000	30127000	32922000	15185000
Q9Y287	13	10	VTFNSALAQK(gl)EAK	2	6.56445e-05	136.01	0.999657	ITM2B	Integral membrane protein 2B	1094300000	26601000	66974000	45348000	43426000	53638000	18011000
P25205	435	5	VTIAK(gl)AGIHAR	3	0.00338485	83.869	1	MCM3	DNA replication licensing factor MCM3	18650000	0	6659300	0	11991000	0	0
P62826	99	4	VTYK(gl)NVPNWHR	4	0.00343903	76.143	1	RAN	GTP-binding nuclear protein Ran	108020000	23163000	33876000	2434400	0	11618000	0
Q13617	16	10	VVDFDETWNK(gl)LLTTIK	2	1.83023e-29	197.56	1	CUL2	Cullin-2	565210000	81858000	73544000	93280000	61345000	35036000	54490000
Q8ND90	278	4	VVEK(gl)GAIDKDNVNQAR	3	1.10966e-07	139.65	0.999997	PNMA1	Paraneoplastic antigen Ma1	259700000	32382000	28787000	13968000	112770000	23743000	42324000
P52209-2	46	8	VVGAQSLK(gl)EMVSK	2	3.408e-10	148.76	0.999947	6PGD	Isoform 2 of 6-phosphogluconate dehydrogenase, decarboxylating	886060000	29595000	46489000	34188000	30981000	39210000	31891000
Q14657	95	4	VVGK(gl)DLTVSGR	3	0.00176026	91.313	1	LAGE3	EKC/KEOPS complex subunit LAGE3	58751000	5301700	8006800	0	24443000	20999000	0
P63104	68	8	VVSSIEQK(gl)TEGAEK	2	1.06433e-13	181.68	0.999595	1433Z	14-3-3 protein zeta/delta	34756000	0	20249000	9367800	5139400	0	0
Q99536	295	14	VVTYGMANLLTGPK(gl)R	3	0.00659972	81.632	1	VAT1	Synaptic vesicle membrane protein VAT-1 homolog	26495000	0	0	26495000	0	0	0
Q96J02-2	309	9	VYYVDHVEK(gl)R	3	0.00151945	152.34	1	ITCH	Isoform 2 of E3 ubiquitin-protein ligase Itchy homolog	426500000	43043000	84306000	29487000	53016000	152440000	40949000
B00003	267	3	WEK(gl)LDNFINRPVK	2	1.49811e-129	287.83	1	BIRA	Bifunctional ligase/repressor BirA	10012000000	948770000	1492900000	350390000	1093600000	1301800000	796070000
O95376	377	6	WENHNK(gl)SLQLEAQTYQR	3	4.06276e-09	140.8	1	ARI2	E3 ubiquitin-protein ligase ARIH2	322480000	67877000	63301000	27687000	20095000	91042000	52477000
Q04727-4	718	7	WFVSTGK(gl)DNLLNAWR	3	0.0160027	60.401	1	TLE1	Transducin-like enhancer protein 1	46026000	11402000	0	12314000	12098000	0	10212000
Q86YT6	28	3	WGK(gl)QDGGEGHVGTVR	3	2.20737e-05	117	1	MIB1	E3 ubiquitin-protein ligase MIB1	829730000	43711000	136520000	21237000	165540000	109590000	35296000
P39656-2	264	4	WVFK(gl)EEGVLR	3	0.0123218	68.893	1	OST48	Isoform 2 of Dolichyl-diphosphooligosaccharide--protein glycosyltransferase 48 kDa subunit	88258000	9076200	19861000	8019300	15200000	24285000	11816000
P55209-2	116	11	YAVLYQPLFDK(gl)R	3	0.0198812	66.267	1	NP1L1	Isoform 2 of Nucleosome assembly protein 1-like 1	81813000	16611000	28587000	0	0	36615000	0
Q16625	276	3	YDK(gl)SNILWDK	2	0.00707463	130.79	1	OCLN	Occludin	585160000	45119000	101580000	48355000	49698000	63320000	61861000
Q5VTE0	172	6	YEEIVK(gl)EVSTYIK	2	0.00270293	127.83	1	EF1A3	Putative elongation factor 1-alpha-like 3	985650000	49670000	62310000	89013000	56262000	121360000	80245000
P78310	271	3	YEK(gl)EVHHDIR	3	0.0115653	69.979	1	CXAR	Coxsackievirus and adenovirus receptor	2821500	0	0	0	0	0	2821500
P26038	139	6	YGDFNK(gl)EVHK	2	0.00440085	137.28	1	MOES	Moesin	296270000	0	0	41908000	73455000	72226000	54524000
Q00610-2	806	8	YIEIYVQK(gl)VNPSR	3	0.00369162	74.987	1	CLH2	Isoform 2 of Clathrin heavy chain 2	61035000	24605000	0	0	17370000	19059000	0
P52597	87	6	YIEVFK(gl)SHR	3	0.00707918	82.749	1	HNRPF	Heterogeneous nuclear ribonucleoprotein F	62477000	28327000	0	6281300	27869000	0	0
P0DMV9	526	2	YK(gl)AEDEVQR	3	0.00651819	142.43	1	HS71B	Heat shock 70 kDa protein 1B	498540000	168280000	0	142050000	11959000	5009600	166030000
O60264	929	2	YK(gl)APFHQLR	3	0.0100686	76.064	1	SMCA5	SWI/SNF-related matrix-associated actin-dependent regulator of chromatin subfamily A member 5	89315000	11253000	21799000	12935000	10265000	23652000	9411500
O60291-4	101	2	YK(gl)DDADSPTEDGDKPR	3	7.20311e-05	114.01	1	MGRN1	Isoform 4 of E3 ubiquitin-protein ligase MGRN1	85021000	9028200	7554000	5299200	9204600	5020000	6861700
Q9NUJ3	281	2	YK(gl)HALPVGGMAAGSGDMPR	3	9.03902e-05	96.143	1	T11L1	T-complex protein 11-like protein 1	71866000	0	25321000	0	12393000	14780000	0
Q86UK7-2	204	9	YLDNDELLK(gl)HLR	3	0.00661405	72.652	1	ZN598	Isoform 2 of E3 ubiquitin-protein ligase ZNF598	70830000	5229200	0	8120800	0	32972000	18927000
O14579	278	6	YLSQLK(gl)DAHR	3	0.00573926	79.693	1	COPE	Coatomer subunit epsilon	122600000	33230000	11393000	9669400	22703000	10277000	22968000
P68133	86	16	YPIEHGIITNWDDMEK(gl)IWHHTFYNELR	5	3.8646e-05	65.428	1	ACTS	Actin, alpha skeletal muscle	564360000	85796000	0	30917000	0	111810000	176460000
Q71DI3	57	3	YQK(gl)STELLIR	3	0.00247995	90.827	1	H32	Histone H3.2	335890000	45068000	87295000	52659000	44272000	58809000	47785000
Q9HD45	257	3	YSK(gl)EEEMDDMDR	3	0.00205769	80.469	1	TM9S3	Transmembrane 9 superfamily member 3	153310000	54067000	0	42106000	24750000	0	32382000
P11940	78	11	ALDTMNFDVIK(gl)GKPVR	4	0.00577539	58.723	0.937993	PABP1	Polyadenylate-binding protein 1	393890000	0	91045000	13211000	53404000	0	33177000
Q13310-2	78	11	ALDTMNFDVIK(gl)GKPIR	3	0.0013966	94.09	0.98551	PABP4	Isoform 2 of Polyadenylate-binding protein 4	183620000	47077000	90274000	10368000	0	0	19252000
P26639	12	7	ASSPSGK(gl)MGGEEKPIGAGEEK	4	0.0122556	48.824	0.805726	SYTC	Threonine--tRNA ligase, cytoplasmic	1935500	0	0	0	0	1935500	0
P22234	11	10	ATAEVLNIGK(gl)K	2	6.07774e-05	153.08	0.978888	PUR6	Multifunctional protein ADE2	1301200000	198390000	292880000	199090000	220530000	251860000	138410000
Q6Y7W6	1185	10	AYLGDTSEAK(gl)EFAK	3	0.00743707	65.805	0.97808	GGYF2	GRB10-interacting GYF protein 2	33698000	11360000	0	6627600	0	0	15710000
P06493	139	12	DLKPQNLLIDDK(gl)GTIK	3	0.0195076	86.367	0.97427	CDK1	Cyclin-dependent kinase 1	222200000	30237000	77722000	40863000	0	47166000	26216000
P08758	76	13	DLLDDLKSELTGK(gl)FEK	3	0.0149058	89.982	0.819275	ANXA5	Annexin A5	29559000	7059400	0	0	7901600	0	14598000
P12004	164	15	DLSHIGDAVVISCAK(gl)DGVK	3	0.00679096	73.809	0.992164	PCNA	Proliferating cell nuclear antigen	247490000	37787000	0	51194000	65622000	50108000	42783000
Q8IVL0-3	497	9	DQVTEMAPK(gl)K	2	0.00493699	94.114	0.958873	NAV3	Isoform 3 of Neuron navigator 3	188010000	24228000	40948000	35940000	38374000	28124000	20391000
O43491	24	11	DSSQLGTDATK(gl)EKPK	3	0.0115027	87.519	0.762715	E41L2	Band 4.1-like protein 2	9043300	0	9043300	0	0	0	0
P68363	336	10	DVNAAIATIK(gl)TK	2	0.000352183	132.32	0.893827	TBA1B	Tubulin alpha-1B chain	627070000	65093000	64977000	7394800	148400000	132570000	66801000
Q14257	56	15	EALLGVQEDVDEYVK(gl)LGHEEQQK	4	0.0154776	47.058	0.985693	RCN2	Reticulocalbin-2	18151000	0	0	0	0	0	18151000
P67809	124	11	EDVFVHQTAIK(gl)K	2	1.91524e-24	206.97	0.999447	YBOX3	Y-box-binding protein 3	1129600000	35966000	63049000	46441000	34930000	58287000	42710000
Q01105-3	142	13	EFHLNESGDPSSK(gl)STEIK	3	4.47799e-05	106.28	0.999028	SET	Isoform 3 of Protein SET	30476000	0	0	0	0	30476000	0
Q15018	199	9	EHGTDFFDK(gl)DGVMK	3	0.0190366	52.191	0.989907	ABRX2	BRISC complex subunit Abraxas 2	138100000	29941000	0	27465000	0	64623000	16072000
P63261	326	11	EITALAPSTMK(gl)IK	2	1.14501e-06	162.36	0.981758	ACTB	Actin, cytoplasmic 1	2059000000	152080000	279330000	189290000	166890000	243990000	142910000
Q13123	191	10	EKEEEELMEK(gl)PQK	3	0.000270223	119.39	0.997781	RED	Protein Red	18416000	0	18416000	0	0	0	0
P50990	235	10	ETEGDVTSVK(gl)DAK	2	3.47206e-06	157.38	0.996089	TCPQ	T-complex protein 1 subunit theta	163210000	20860000	31638000	16199000	20545000	17567000	0
Q92499	172	10	FGFGFGGTGK(gl)K	3	0.0221572	89.171	0.875358	DDX1	ATP-dependent RNA helicase DDX1	88544000	27423000	36919000	24202000	0	0	0
P43487-2	150	9	FLNAENAQK(gl)FK	3	0.000353839	135.56	0.998206	RANG	Isoform 2 of Ran-specific GTPase-activating protein	30023000	0	0	0	0	30023000	0
P14625	593	6	FQNVAK(gl)EGVK	3	0.0148178	65.5	0.996227	ENPL	Endoplasmin	14342000	5378400	0	0	8963500	0	0
O95271	760	10	FTPLHEAAAK(gl)GK	3	0.00934509	67.456	0.990879	TNKS1	Tankyrase-1	25611000	7087900	9879700	0	0	8643500	0
P04406	215	15	GALQNIIPASTGAAK(gl)AVGK	3	0.00873944	71.263	0.995383	G3P	Glyceraldehyde-3-phosphate dehydrogenase	374670000	10791000	100560000	61329000	73274000	58174000	70540000
P11388	131	8	GIPVVEHK(gl)VEK	3	0.014202	64.55	0.998065	TOP2A	DNA topoisomerase 2-alpha	26658000	0	9276700	0	2587200	14794000	0
Q9UM54-6	1076	8	GPAVLATK(gl)AAAGTK	2	0.00086889	114.86	0.999024	MYO6	Isoform 6 of Unconventional myosin-VI	430800000	31930000	57839000	25913000	34556000	71432000	30923000
O94906	727	12	GQIEEQKEMMEK(gl)AR	3	0.0203678	54.871	0.873455	PRP6	Pre-mRNA-processing factor 6	4708600	0	0	2761500	0	0	1947100
P27824	87	10	GTLSGWILSK(gl)AK	2	0.00870424	117.28	0.999388	CALX	Calnexin	317560000	31323000	36892000	28402000	64413000	43957000	38190000
Q92890	255	15	GVEPSPSPIKPGDIK(gl)R	4	0.0131613	52.823	0.995535	UFD1	Ubiquitin recognition factor in ER-associated degradation protein 1	5245600	0	0	0	0	5245600	0
O75150	439	14	HIEHMESDELGLQK(gl)K	4	0.000659515	79.466	0.88458	BRE1B	E3 ubiquitin-protein ligase BRE1B	28879000	9923600	11257000	7697800	0	0	0
Q9UBW8	107	10	HLSVVTLAAK(gl)VK	3	0.000548155	103.08	0.98074	CSN7A	COP9 signalosome complex subunit 7a	85456000	19746000	19440000	0	14537000	14028000	17704000
P84098	126	9	HMYHSLYLK(gl)VK	4	0.0115717	62.303	0.93828	RL19	60S ribosomal protein L19	25077000	0	8705000	0	8254300	8117900	0
Q02878	237	11	HQEGEIFDTEK(gl)EK	3	0.00287873	78.985	0.977414	RL6	60S ribosomal protein L6	275670000	56944000	57105000	30847000	49205000	44362000	37210000
Q01105-3	125	14	IDFYFDENPYFENK(gl)VLSK	3	0.00814459	67.645	0.985548	SET	Isoform 3 of Protein SET	181840000	28371000	37301000	27589000	37178000	19727000	31678000
Q02878	207	7	IDISNVK(gl)IPK	3	0.00380648	85.355	0.998192	RL6	60S ribosomal protein L6	305550000	36846000	48864000	27990000	44774000	113240000	33836000
Q13765	144	17	IEDLSQQAQLAAAEKFK(gl)	3	0.000899214	92.439	0.872009	NACA	Nascent polypeptide-associated complex subunit alpha	132330000	0	93160000	0	39172000	0	0
Q13765	142	15	IEDLSQQAQLAAAEK(gl)FK	3	0.000605267	96.054	0.868643	NACA	Nascent polypeptide-associated complex subunit alpha	142510000	34911000	0	0	0	62025000	45576000
P08238	263	14	IEDVGSDEEDDSGK(gl)DKK	4	0.00124995	78.228	0.916425	HS90B	Heat shock protein HSP 90-beta	13258000	0	4987300	0	4872000	3398400	0
P05455	328	11	IIEDQQESLNK(gl)WK	3	0.00318967	77.157	0.978246	LA	Lupus La protein	125940000	0	60201000	32745000	0	0	32997000
P63244	271	7	IIVDELK(gl)QEVISTSSK	3	0.0216971	56.215	0.99795	RACK1	Receptor of activated protein C kinase 1	16853000	0	0	0	0	0	16853000
Q9Y4X5	142	10	ILLSHFNWDK(gl)EK	3	0.0221133	58.098	0.8325	ARI1	E3 ubiquitin-protein ligase ARIH1	130160000	0	46781000	0	27442000	35252000	20680000
P12956	461	10	IMATPEQVGK(gl)MK	3	0.00181976	73.951	0.994538	XRCC6	X-ray repair cross-complementing protein 6	108810000	24359000	15048000	0	29144000	20861000	19397000
Q9UL16-2	65	3	IMK(gl)QK(gl)EMVWNNNK	2	0.0213454	60.518	0.999826	CFA45	Isoform 2 of Cilia- and flagella-associated protein 45	653470000	146310000	52271000	231030000	0	97563000	126300000
Q9UL16-2	67	5	IMK(gl)QK(gl)EMVWNNNK	2	0.0213454	60.518	0.96587	CFA45	Isoform 2 of Cilia- and flagella-associated protein 45	653470000	146310000	52271000	231030000	0	97563000	126300000
Q99442	19	9	IQEVGEPSK(gl)EEK	3	0.00631618	73.219	0.995009	SEC62	Translocation protein SEC62	271570000	61056000	103340000	40498000	0	47618000	19055000
P52597	167	17	ITGEAFVQFASQELAEK(gl)ALGK	3	9.576e-19	136.58	0.998778	HNRPF	Heterogeneous nuclear ribonucleoprotein F	226010000	21406000	33246000	38929000	57428000	35039000	39959000
P83731	147	6	IVKPVK(gl)VSAPR	3	0.0068884	99.522	0.998615	RL24	60S ribosomal protein L24	62680000	11596000	13924000	11304000	15413000	10442000	0
P09874	447	6	KMEEVK(gl)EANIR	3	0.0177453	63.408	0.999072	PARP1	Poly [ADP-ribose] polymerase 1	5283800	0	0	5283800	0	0	0
Q9H8H0	573	7	KPQDETK(gl)ESTSCPVVQK	3	0.0186691	82.59	0.99893	NOL11	Nucleolar protein 11	4664900	0	2729400	0	0	1935500	0
P31939	199	5	KQYSK(gl)GVSQMPLR	3	0.0188626	50.222	0.951998	PUR9	Bifunctional purine biosynthesis protein PURH	18361000	4069300	0	0	3084300	0	2871700
Q99442	324	7	KEDEEGK(gl)VGPGNHGTEGSGGER	4	0.0156728	46.353	0.937189	SEC62	Translocation protein SEC62	5489600	3147100	519400	0	1823100	0	0
Q15019	318	9	KVENEDMNK(gl)DQILLEK	3	0.00558462	73.498	0.802224	2002-09-01	Septin-2	39400000	0	14023000	0	0	25377000	0
P31948	207	1	K(gl)ETKPEPMEEDLPENK	3	0.00767067	67.685	0.899662	STIP1	Stress-induced-phosphoprotein 1	14161000	0	14161000	0	0	0	0
P43003-2	476	1	K(gl)PYQLIAQDNETEKPIDSETK	3	0.00142459	95.703	0.997834	EAA1	Isoform 2 of Excitatory amino acid transporter 1	71935000	0	41060000	19671000	0	0	11205000
P23528	112	17	KEDLVFIFWAPESAPLK(gl)SK	3	0.0201158	83.063	0.834828	COF1	Cofilin-1	266810000	37731000	0	13704000	65089000	55838000	77642000
Q5VTE0	392	7	KLEDGPK(gl)FLK	3	0.0159626	96.113	0.992887	EF1A3	Putative elongation factor 1-alpha-like 3	711820000	302140000	0	243510000	164500000	1668500	0
P02786	53	14	LAVDEEENADNNTK(gl)ANVTKPK	3	1.18699e-09	112.54	0.99876	TFR1	Transferrin receptor protein 1	48275000	0	22531000	0	0	20885000	0
Q9Y224	98	9	LEYGDNAEK(gl)YK	3	0.0115248	67.08	0.969897	CN166	UPF0568 protein C14orf166	32051000	8296500	0	0	13713000	0	10042000
P61158	361	4	LKPK(gl)PIDVQVITHHMQR	4	0.0148836	49.343	0.927694	ARP3	Actin-related protein 3	31408000	0	14432000	0	0	16976000	0
Q14320	305	16	LLSDATVEKDESHAGK(gl)VVLR	5	0.00378503	66.874	0.972749	FA50A	Protein FAM50A	101380000	0	22323000	0	27317000	25313000	26424000
Q02878	130	6	LLSHGK(gl)KPFSQHVR	4	3.60427e-05	116.51	0.982797	RL6	60S ribosomal protein L6	39283000	7121400	3060000	17931000	8920500	0	2249900
Q9H0E2	63	9	LNITVVQAK(gl)LAK	3	0.00037956	113.22	0.999007	TOLIP	Toll-interacting protein	93439000	0	0	0	49031000	44408000	0
P06733	89	8	LNVTEQEK(gl)IDK	3	0.000719024	134.51	0.999047	ENOA	Alpha-enolase	270130000	46670000	0	47402000	55636000	0	42298000
P13489	452	6	LQALEK(gl)DKPSLR	4	0.001499	80.69	0.965146	RINI	Ribonuclease inhibitor	96249000	10356000	14263000	16989000	14485000	0	11803000
Q9UHD1	144	10	LSSGNEENKK(gl)EEDNDEIK	4	0.00299293	69.737	0.800893	CHRD1	Cysteine and histidine-rich domain-containing protein 1	10150000	0	0	0	0	0	10150000
Q9UHD1	143	9	LSSGNEENK(gl)KEEDNDEIK	4	0.000260401	92.439	0.986083	CHRD1	Cysteine and histidine-rich domain-containing protein 1	33123000	1964100	0	4909000	1138200	0	5231700
P45973	184	13	LTWHAYPEDAENK(gl)EK	4	0.0103319	59.41	0.971206	CBX5	Chromobox protein homolog 5	102790000	16219000	24001000	12022000	14723000	21575000	14253000
P37837	277	8	LVPVLSAK(gl)AAQASDLEK	3	0.0194518	57.936	0.998936	TALDO	Transaldolase	219270000	34112000	46560000	35470000	36148000	40656000	26331000
Q9UQN3-2	66	10	MAGAMSTTAK(gl)TMQAVNK	3	0.0165366	48.823	0.999411	CHM2B	Isoform 2 of Charged multivesicular body protein 2b	3299900	1398200	0	0	0	0	1901700
P33993	4	4	MALK(gl)DYALEK	2	0.0121373	60.118	0.981508	MCM7	DNA replication licensing factor MCM7	213040000	10827000	9327900	10504000	13207000	11435000	11920000
P63104	9	9	MDKNELVQK(gl)AK	2	0.00132272	86.882	0.995507	1433Z	14-3-3 protein zeta/delta	125590000	62311000	0	0	7835800	0	43501000
P29401	6	6	MESYHK(gl)PDQQK	3	0.0125396	51.162	0.998189	TKT	Transketolase	37813000	0	0	6584900	10394000	0	20834000
P26639	26	14	MGGEEKPIGAGEEK(gl)QK	3	0.00612925	71.98	0.984915	SYTC	Threonine--tRNA ligase, cytoplasmic	3291800	0	0	0	0	0	3291800
Q9NZI8	266	8	MILEIMHK(gl)EAK	3	0.00976854	57.785	0.978111	IF2B1	Insulin-like growth factor 2 mRNA-binding protein 1	11780000	0	11780000	0	0	0	0
P11142	524	7	MVQEAEK(gl)YKAEDEK	3	3.36505e-10	177.1	0.999082	HSP7C	Heat shock cognate 71 kDa protein	4653900000	1370600	1456000	4017900	1231600	935310	2793100
P07195	244	11	MVVESAYEVIK(gl)LK	3	0.00202528	83.869	0.963848	LDHB	L-lactate dehydrogenase B chain	469590000	122060000	230190000	0	0	0	70839000
P54727	76	9	NFVVVMVTK(gl)PK	2	0.00559873	108.67	0.916745	RD23B	UV excision repair protein RAD23 homolog B	176900000	0	17539000	20250000	13990000	12951000	0
P22392-2	239	10	NIIHGSDSVK(gl)SAEK	3	0.00084223	88.108	0.999335	NDKB	Isoform 3 of Nucleoside diphosphate kinase B	30118000	7234800	10141000	0	0	12741000	0
Q8WUM4-2	638	11	NIQVSHQEFSK(gl)MK	3	0.00164893	77.527	0.977762	PDC6I	Programmed cell death 6-interacting protein	726190000	57724000	159310000	64791000	147610000	169000000	127760000
Q86Y82	53	9	NLMSQLGTK(gl)QDSSK	3	0.000521798	87.083	0.998821	STX12	Syntaxin-12	39391000	0	0	22128000	0	0	17263000
P08670	292	10	NLQEAEEWYK(gl)SK	2	4.30099e-07	175.65	0.968595	VIME	Vimentin	249040000	19298000	31516000	23132000	43732000	21848000	17384000
P61011	457	9	NVSQSQMAK(gl)LNQQMAK	3	0.00405375	63.709	0.996626	SRP54	Signal recognition particle 54 kDa protein	33765000	0	3139500	0	8505000	4028900	18092000
O14828	101	20	NYGSYSTQASAAAATAELLK(gl)K	2	1.62876e-105	254.61	0.983728	SCAM3	Secretory carrier-associated membrane protein 3	177520000	19029000	42368000	33692000	18471000	37850000	26113000
P27824	380	9	PVIDNPNYK(gl)GK	2	0.00189937	114.84	0.992625	CALX	Calnexin	278010000	37904000	55000000	0	23530000	91834000	41584000
P07910-2	232	9	QAVEMKNDK(gl)SEEEQSSSSVK	4	0.0169993	46.461	0.756819	HNRPC	Heterogeneous nuclear ribonucleoproteins C1/C2	9735700	0	0	5559600	0	0	4176100
P54727	151	7	QEKPAEK(gl)PAETPVATSPTATDSTSGDSSR	4	4.92637e-16	119.37	0.914372	RD23B	UV excision repair protein RAD23 homolog B	74210000	0	74210000	0	0	0	0
P54727	147	3	QEK(gl)PAEKPAETPVATSPTATDSTSGDSSR	3	4.00554e-10	96.44	0.991797	RD23B	UV excision repair protein RAD23 homolog B	464750000	24408000	89106000	17596000	70586000	75044000	16738000
O75937	201	11	QREEEIEAQEK(gl)AK	3	0.00381769	99.844	0.969018	DNJC8	DnaJ homolog subfamily C member 8	6779100	0	0	3780800	0	0	2998300
Q14152	775	7	QSVYEEK(gl)LK	2	0.0076367	116.37	0.998246	EIF3A	Eukaryotic translation initiation factor 3 subunit A	588100000	67433000	123120000	42594000	101170000	18321000	59153000
Q5VTE0	439	9	QTVAVGVIK(gl)AVDK	3	0.000308836	89.992	0.997873	EF1A3	Putative elongation factor 1-alpha-like 3	1092700000	26439000	65484000	58183000	35430000	50963000	25811000
Q9NS91	197	11	RPEPPSTSTLK(gl)QVTK	3	0.0163217	83.751	0.998883	RAD18	E3 ubiquitin-protein ligase RAD18	67373000	0	24802000	0	20642000	21930000	0
P0DMV9	559	9	SAVEDEGLK(gl)GK	3	0.0212393	94.692	0.900605	HS71B	Heat shock 70 kDa protein 1B	472380000	12008000	0	68615000	0	0	66421000
P06454-2	15	14	SDAAVDTSSEITTK(gl)DLK	2	6.54261e-60	231.66	0.99774	PTMA	Isoform 2 of Prothymosin alpha	216480000	22604000	65957000	24781000	31813000	47820000	23507000
P55011	971	12	SDLDTSKPLSEK(gl)PITHK	3	4.19269e-07	124.92	0.98907	S12A2	Solute carrier family 12 member 2	199650000	18292000	48583000	15084000	19711000	31653000	13989000
P63165	16	15	SDQEAKPSTEDLGDK(gl)K	3	0.000388208	96.208	0.957871	SUMO1	Small ubiquitin-related modifier 1	323780000	74541000	61289000	16082000	80443000	48414000	43015000
P07910-2	243	11	SEEEQSSSSVK(gl)KDETNVK	3	2.66015e-06	118.53	0.891213	HNRPC	Heterogeneous nuclear ribonucleoproteins C1/C2	5654500	0	0	5654500	0	0	0
P16403	17	16	SETAPAAPAAAPPAEK(gl)APVK	2	4.07052e-21	154.65	0.995391	H12	Histone H1.2	455350000	0	57417000	49534000	0	179070000	0
P10412	17	16	SETAPAAPAAPAPAEK(gl)TPVK	2	5.25224e-31	173.25	0.908796	H14	Histone H1.4	67950000	0	32384000	0	0	35567000	0
P49915	182	13	SGNIVAGIANESK(gl)K	2	0.00129152	131.54	0.978141	GUAA	GMP synthase [glutamine-hydrolyzing]	101100000	0	31068000	15275000	18181000	22314000	14264000
P24534	176	13	SIQADGLVWGSSK(gl)LVPVGYGIK	3	0.0177515	54.637	0.997487	EF1B	Elongation factor 1-beta	53745000	0	0	16367000	20274000	0	17104000
P31943	167	17	STGEAFVQFASQEIAEK(gl)ALK	3	0.000127102	97.271	0.787213	HNRH1	Heterogeneous nuclear ribonucleoprotein H	90582000	15120000	0	12158000	25036000	19814000	18455000
P05114	95	13	TEESPASDEAGEK(gl)EAK	3	0.000155401	108.34	0.797728	HMGN1	Non-histone chromosomal protein HMG-14	18239000	0	0	10016000	0	0	8223600
P06733	80	9	TIAPALVSK(gl)K	3	0.010571	98.04	0.840361	ENOA	Alpha-enolase	98269000	10552000	0	39859000	0	0	47858000
B00003	48	16	TITLEVEPSDTIENVK(gl)AK	2	2.49946e-112	266.74	0.999203	BIOUB	UBP BioUb precursor sequence	15972000000	43431000	3931700000	2601600000	2359900000	498910000	3667700000
P48739	104	9	TIVTNEYMK(gl)DDFFIK	3	0.0184693	52.254	0.99366	PIPNB	Phosphatidylinositol transfer protein beta isoform	208700000	0	58032000	38446000	19105000	47162000	45955000
P00338	224	12	TLHPDLGTDKDK(gl)EQWK	4	3.34487e-15	157.35	0.899525	LDHA	L-lactate dehydrogenase A chain	323440000	0	69376000	0	34377000	37520000	72933000
P00338	222	10	TLHPDLGTDK(gl)DKEQWK	4	0.000169816	103.39	0.934798	LDHA	L-lactate dehydrogenase A chain	167760000	29979000	65604000	0	0	37125000	0
Q96C86	138	10	TTVVYPATEK(gl)HLQK	3	0.00633613	68.277	0.989663	DCPS	m7GpppX diphosphatase	50823000	9004200	0	14357000	13793000	0	13669000
Q7KZF4	513	10	VADISGDTQK(gl)AK	3	0.00667767	72.531	0.991541	SND1	Staphylococcal nuclease domain-containing protein 1	24216000	14275000	0	9941300	0	0	0
P48739	215	7	VENFIQK(gl)QEK	3	0.0178656	63.694	0.964523	PIPNB	Phosphatidylinositol transfer protein beta isoform	55614000	15767000	0	16471000	0	0	23375000
P60174-1	156	7	VIADNVK(gl)DWSK	3	0.00183646	90.653	0.999046	TPIS	Isoform 2 of Triosephosphate isomerase	717710000	106800000	188810000	85974000	97295000	157320000	81509000
P61981	69	8	VISSIEQK(gl)TSADGNEK	3	0.0128011	62.165	0.9969	1433G	14-3-3 protein gamma	31898000	0	22509000	0	0	9388500	0
P50502	360	7	VMNLISK(gl)LSAK	3	0.0101809	91.584	0.999119	F10A1	Hsc70-interacting protein	375000000	21730000	35582000	24118000	30870000	51846000	34899000
P63172	56	18	VNQWTTNVVEQTLSQLTK(gl)LGKPFK	4	5.90865e-05	81.949	0.772297	DYLT1	Dynein light chain Tctex-type 1	28613000	0	0	14329000	0	0	14284000
Q9Y450	129	5	VQSLK(gl)DKNEATVSTGK	3	2.68345e-05	119.56	0.997522	HBS1L	HBS1-like protein	9158900	0	0	0	5572800	0	3586100
O75190	34	5	WHPDK(gl)NPENKEEAER	4	0.00588379	61.732	0.999234	DNJB6	DnaJ homolog subfamily B member 6	14396000	0	0	0	7905000	0	6491100
O95757	736	11	YDHLDPTEMEK(gl)VEK	3	0.0127981	55.896	0.996869	HS74L	Heat shock 70 kDa protein 4L	130660000	20708000	28563000	21386000	29314000	0	30692000
P60900	102	7	YEAANWK(gl)YK	3	0.00495196	88.136	0.995705	PSA6	Proteasome subunit alpha type-6	121500000	37954000	0	0	51591000	0	31953000
P35251-2	499	11	YEIAVETEMKK(gl)	2	0.00476008	88.948	0.920109	RFC1	Isoform 2 of Replication factor C subunit 1	208250000	53967000	88804000	0	0	65476000	0
P13639	272	8	YFDPANGK(gl)FSK	2	0.0142727	109.29	0.99456	EF2	Elongation factor 2	339500000	40040000	32098000	24356000	25529000	80746000	67329000
P63104	138	11	YLAEVAAGDDK(gl)K	2	0.0109551	115.23	0.989757	1433Z	14-3-3 protein zeta/delta	438070000	89886000	0	101890000	129100000	0	117200000
O14818	234	7	YVAEIEK(gl)EKEENEK	3	1.94857e-06	151.74	0.99761	PSA7	Proteasome subunit alpha type-7	72962000	18393000	11850000	16204000	26516000	0	0
P05387	21	19	YVASYLLAALGGNSSPSAK(gl)DIK	3	0.000584445	87.062	0.993998	RLA2	60S acidic ribosomal protein P2	340310000	43344000	76128000	98872000	0	65266000	56698000
P28066	187	19	AIGSASEGAQSSLQEVYHK(gl)SMTLK	4	0.0153209	43.888	0.811098	PSA5	Proteasome subunit alpha type-5	146510000	20245000	43734000	19560000	0	30008000	32959000

## Sheet: USP42
Protein ID	Position within proteins	Position within peptide	Sequence	z	PEP	score	Localization prob	Gene name	Description	Intensity	Intensity Control -1-	Intensity Control -2-	Intensity Control -3-	Intensity siUSP42 -1-	Intensity siUSP42 -2-	Intensity siUSP42 -3-
Q99848	192	4	QQEK(gl)AHMMNAIKK	2	0.0403545	63.426	0.999709	EBNA1BP2	Probable rRNA-processing protein EBP2	3761600	0	0	0	0	0	3761600
P62979	48	6	LIFAGK(gl)QLEDGR	3	0.00108214	175.49	1	RPS27A	Ubiquitin-40S ribosomal protein S27a	50099000000	10414000000	9265000000	10806000000	448150000	2039100000	332310000
P62979	11	5	TLTGK(gl)TITLEVEPSDTIENVK	3	6.03077e-252	421.99	1	RPS27A	Ubiquitin-40S ribosomal protein S27a	7900200000	3414100000	1865000000	552540000	172020000	769800000	33006000
P55263	9	8	AAAEEEPK(gl)PK(gl)K(gl)	3	0.0206479	61.56	1	ADK	Adenosine kinase	3566000000	814210000	719990000	881980000	546030000	220330000	383460000
P55263	11	10	AAAEEEPK(gl)PK(gl)K(gl)	3	0.0206479	61.56	1	ADK	Adenosine kinase	3566000000	814210000	719990000	881980000	546030000	220330000	383460000
P55263	12	11	AAAEEEPK(gl)PK(gl)K(gl)	3	0.0206479	61.56	1	ADK	Adenosine kinase	3566000000	814210000	719990000	881980000	546030000	220330000	383460000
Q9UPN3	965	1	K(gl)DLDLVQTWNLEK(gl)	2	0.0033476	133.13	1	MACF1	Microtubule-actin cross-linking factor 1, isoforms 1/2/3/5	3154300000	720300000	735750000	1007700000	122510000	47933000	108080000
Q9UPN3	977	13	K(gl)DLDLVQTWNLEK(gl)	2	0.0033476	133.13	1	MACF1	Microtubule-actin cross-linking factor 1, isoforms 1/2/3/5	3154300000	720300000	735750000	1007700000	122510000	47933000	108080000
Q8WXH0	4328	5	CNLEK(gl)VQMMLQEK(gl)	2	0.00900918	90.149	1	SYNE2	Nesprin-2	2906000000	100440000	401170000	2195300000	15510000	143110000	2842000
Q8WXH0	4336	13	CNLEK(gl)VQMMLQEK(gl)	2	0.00900918	90.149	1	SYNE2	Nesprin-2	2906000000	100440000	401170000	2195300000	15510000	143110000	2842000
P62979	113	6	VDENGK(gl)ISR	2	9.15782e-05	195.57	1	RPS27A	Ubiquitin-40S ribosomal protein S27a	2806300000	517020000	1407600000	14005000	0	12101000	0
Q8TDM6	661	3	VDK(gl)GSIADGR	3	0.00872655	106.18	1	DLG5	Disks large homolog 5	1972600000	0	9770200	802800000	600730000	0	559300000
P62979	27	16	TITLEVEPSDTIENVK(gl)AK	3	1.07932e-96	319.58	0.996984	RPS27A	Ubiquitin-40S ribosomal protein S27a	721500000	268390000	162740000	204210000	19048000	8049700	17564000
P11142	507	7	ITITNDK(gl)GR	3	0.00436201	119.75	1	HSPA1B	Heat shock 70 kDa protein 1B	578660000	181930000	170170000	132300000	52538000	41722000	0
O75469	160	8	ELMDAQMK(gl)TFDTTFSHFK	2	0.0387639	95.094	0.825731	NR1I2	Nuclear receptor subfamily 1 group I member 2	574070000	402890000	93660000	76834000	691470	0	0
Q9NYY8	16	10	PFGSVSVESK(gl)	1	0.00563918	131.03	1	FASTKD2	FAST kinase domain-containing protein 2	436560000	131440000	76209000	36454000	105850000	38912000	39611000
P62979	63	9	TLSDYNIQK(gl)ESTLHLVLR	4	9.66119e-18	218.63	1	RPS27A	Ubiquitin-40S ribosomal protein S27a	435180000	131000000	99091000	13564000	886330	22088000	0
Q9NPC6	9	8	LSHNTMMK(gl)QRK	2	0.0172867	89.029	0.999985	MYOZ2	Myozenin-2	423170000	122930000	93037000	46697000	57154000	33958000	22979000
Q9HD20	950	11	DLEDESTPIVK(gl)	2	0.0379846	105.1	1	ATP13A1	Manganese-transporting ATPase 13A1	399460000	360320000	21998000	0	17147000	0	0
O60879	694	8	NAEALEEK(gl)K(gl)TGPTK(gl)	2	0.00939921	123.96	1	DIAPH2	Protein diaphanous homolog 2	369800000	5195500	111150000	123840000	129620000	0	0
O60879	695	9	NAEALEEK(gl)K(gl)TGPTK(gl)	2	0.00939921	123.96	1	DIAPH2	Protein diaphanous homolog 2	369800000	5195500	111150000	123840000	129620000	0	0
O60879	700	14	NAEALEEK(gl)K(gl)TGPTK(gl)	2	0.00939921	123.96	1	DIAPH2	Protein diaphanous homolog 2	369800000	5195500	111150000	123840000	129620000	0	0
Q9UK61	258	9	SIYDPMGVK(gl)SLESMLNK(gl)	2	0.021942	105.2	1	FAM208A	Protein FAM208A	303900000	5392000	65250000	176060000	57200000	0	0
Q9UK61	266	17	SIYDPMGVK(gl)SLESMLNK(gl)	2	0.021942	105.2	1	FAM208A	Protein FAM208A	303900000	5392000	65250000	176060000	57200000	0	0
P57075	11	10	AAGETQLYAK(gl)VSNK(gl)	2	0.00551052	103.55	1	UBASH3A	Ubiquitin-associated and SH3 domain-containing protein A	299000000	97246000	85368000	74041000	5962400	30148000	6239100
P57075	15	14	AAGETQLYAK(gl)VSNK(gl)	2	0.00551052	103.55	1	UBASH3A	Ubiquitin-associated and SH3 domain-containing protein A	299000000	97246000	85368000	74041000	5962400	30148000	6239100
P62979	29	2	AK(gl)IQDKEGIPPDQQR	3	0.00146437	134.81	0.999948	RPS27A	Ubiquitin-40S ribosomal protein S27a	277430000	40800000	35100000	25521000	21632000	45923000	0
P08670	402	1	K(gl)LLEGEESR	2	5.43497e-07	197.79	1	VIM	Vimentin	257810000	65801000	58075000	47365000	6791700	22320000	0
Q9UQR0	675	6	SDVMMK(gl)YMGLK(gl)	3	0.015556	68.626	1	SCML2	Sex comb on midleg-like protein 2	240240000	38516000	10566000	43996000	27261000	34628000	0
Q9UQR0	680	11	SDVMMK(gl)YMGLK(gl)	3	0.015556	68.626	1	SCML2	Sex comb on midleg-like protein 2	240240000	38516000	10566000	43996000	27261000	34628000	0
Q15758	537	12	GPAGDATVASEK(gl)ESVM	2	1.20012e-73	298.36	1	SLC1A5	Neutral amino acid transporter B(0)	232780000	31095000	32787000	27008000	45815000	16605000	5280900
Q9UHP9	5	5	MNMSK(gl)QPVSNVR	3	0.0269769	59.931	1	SMPX	Small muscular protein	199540000	40326000	76328000	72912000	0	0	9973500
P62979	33	4	IQDK(gl)EGIPPDQQR	3	0.0110734	158.86	1	RPS27A	Ubiquitin-40S ribosomal protein S27a	192050000	29082000	58349000	13445000	17700000	12823000	13774000
P61956	7	6	ADEKPK(gl)EGVK	3	0.000295617	142	0.999895	SUMO2	Small ubiquitin-related modifier 2	176830000	49126000	29878000	29007000	3309700	9545000	10545000
P50990	540	1	K(gl)DWDDDQND	2	0.00218982	176.44	1	CCT8	T-complex protein 1 subunit theta	166050000	0	51380000	39995000	15458000	35662000	23553000
O75449	11	11	MSLLMISENVK(gl)	2	0.0105288	96.948	1	KATNA1	Katanin p60 ATPase-containing subunit A1	165940000	60842000	95351000	4612600	2167400	2054000	912470
P63261	61	11	DSYVGDEAQSK(gl)R	2	1.46329e-09	215.72	1	ACTB	Actin, cytoplasmic 1	159330000	17344000	26837000	16045000	7787100	6959500	4782900
P0DMV9	524	7	MVQEAEK(gl)YKAEDEVQR	3	0.00414655	138.01	0.999842	HSPA1B	Heat shock 70 kDa protein 1B	151110000	39250000	37770000	10295000	0	1190300	0
Q9HBM0	78	10	SWIFFSQCNK(gl)K(gl)	3	0.00502846	102.06	1	VEZT	Vezatin	150760000	42993000	39389000	56835000	0	11539000	0
Q9HBM0	79	11	SWIFFSQCNK(gl)K(gl)	3	0.00502846	102.06	1	VEZT	Vezatin	150760000	42993000	39389000	56835000	0	11539000	0
P11142	512	3	LSK(gl)EDIER	3	0.031581	91.867	1	HSPA8	Heat shock cognate 71 kDa protein	141780000	46730000	50005000	40987000	4060400	0	0
P46783	139	10	SAVPPGADK(gl)K(gl)AEAGAGSATEFQFR	4	0.000396491	150.12	1	RPS10	40S ribosomal protein S10	138010000	32301000	0	46517000	30602000	7998800	5219700
Q9UQE7	740	8	DSILSEMK(gl)MLK(gl)EK	2	0.0174359	83.883	0.957509	SMC3	Structural maintenance of chromosomes protein 3	127900000	0	0	0	0	127900000	0
Q9UQE7	743	11	DSILSEMK(gl)MLK(gl)EK	2	0.0174359	83.883	0.957509	SMC3	Structural maintenance of chromosomes protein 3	127900000	0	0	0	0	127900000	0
Q9Y2F9	5	5	MVDDK(gl)EK(gl)NMK(gl)	2	0.00476817	95.531	1	BTBD3	BTB/POZ domain-containing protein 3	124940000	34300000	0	19000000	13288000	2414600	1608300
Q9Y2F9	7	7	MVDDK(gl)EK(gl)NMK(gl)	2	0.00476817	95.531	1	BTBD3	BTB/POZ domain-containing protein 3	124940000	34300000	0	19000000	13288000	2414600	1608300
Q9Y2F9	10	10	MVDDK(gl)EK(gl)NMK(gl)	2	0.00476817	95.531	1	BTBD3	BTB/POZ domain-containing protein 3	124940000	34300000	0	19000000	13288000	2414600	1608300
P22234	11	10	ATAEVLNIGK(gl)K	2	2.36049e-15	225.87	0.998422	PAICS	Multifunctional protein ADE2	104580000	1921300	43904000	26911000	2176700	18575000	9275500
Q9H8S9	11	10	SFLFSSRSSK(gl)	3	0.0104674	72.243	1	MOB1A	MOB kinase activator 1A	102600000	8947400	13467000	7643400	7574400	9046900	4237100
P52435	18	17	NAPPAFESFLLFEGEKK(gl)	2	0.00722529	107.03	0.975639	POLR2J	DNA-directed RNA polymerase II subunit RPB11-a	95890000	10465000	7861200	2364900	977090	785860	0
O14828	101	20	NYGSYSTQASAAAATAELLK(gl)K	3	1.72247e-09	189.98	0.876607	SCAMP3	Secretory carrier-associated membrane protein 3	95476000	29246000	33937000	25615000	0	0	6678000
P12004	164	15	DLSHIGDAVVISCAK(gl)DGVK	3	4.15273e-08	185.99	0.998971	PCNA	Proliferating cell nuclear antigen	95050000	21605000	17276000	21258000	0	0	0
Q9UQ80	376	3	ASK(gl)TAENATSGETLEENEAGD	2	5.15058e-178	382.39	1	PA2G4	Proliferation-associated protein 2G4	93693000	0	7895600	10069000	7640000	10801000	6930900
P46783	138	9	SAVPPGADK(gl)K(gl)AEAGAGSATEFQFR	4	0.000396491	102.06	1	RPS10	40S ribosomal protein S10	91368000	32301000	0	37989000	0	1879900	19198000
P50502	364	4	LSAK(gl)FGGQA	2	0.013851	180.87	1	ST13	Hsc70-interacting protein	87889000	0	26719000	22226000	20473000	13858000	4612200
Q5SQQ9	4	4	MFGK(gl)PDK(gl)MDVR	3	0.0351456	45.973	1	VAX1	Ventral anterior homeobox 1	87538000	39106000	0	33762000	798280	9045700	4826500
Q5SQQ9	7	7	MFGK(gl)PDK(gl)MDVR	3	0.0351456	45.973	1	VAX1	Ventral anterior homeobox 1	87538000	39106000	0	33762000	798280	9045700	4826500
Q9ULL8	652	2	DK(gl)LFNK(gl)SMMLR	2	0.0147783	93.143	1	SHROOM4	Protein Shroom4	84625000	28389000	25191000	25107000	5937900	0	0
Q9ULL8	656	6	DK(gl)LFNK(gl)SMMLR	2	0.0147783	93.143	1	SHROOM4	Protein Shroom4	84625000	28389000	25191000	25107000	5937900	0	0
P06733	420	8	IEEELGSK(gl)AK	2	0.000298712	193.1	0.999555	ENO1	Alpha-enolase	80932000	15484000	16833000	9582100	8094000	7869100	4761200
P11142	108	6	VQVEYK(gl)GETK	2	0.0176759	179.42	0.999996	HSPA8	Heat shock cognate 71 kDa protein	78464000	24058000	29379000	17852000	0	0	0
Q16186	34	4	MSLK(gl)GTTVTPDK	3	7.7567e-05	197.07	1	ADRM1	Proteasomal ubiquitin receptor ADRM1	75635000	14879000	5145500	12801000	6516900	4533800	0
Q8TBY8	538	7	ELQMLQK(gl)ESSMAEK(gl)	2	0.0290592	68.626	1	PMFBP1	Polyamine-modulated factor 1-binding protein 1	71823000	0	0	0	0	71823000	0
Q8TBY8	545	14	ELQMLQK(gl)ESSMAEK(gl)	2	0.0290592	68.626	1	PMFBP1	Polyamine-modulated factor 1-binding protein 1	71823000	0	0	0	0	71823000	0
P05455	328	11	IIEDQQESLNK(gl)WK	3	0.00185381	136.27	0.937825	SSB	Lupus La protein	71026000	13657000	28993000	25435000	0	2941600	0
Q14103	197	14	IFVGGLSPDTPEEK(gl)IR	3	5.71185e-05	171.11	1	HNRNPD	Heterogeneous nuclear ribonucleoprotein D0	60206000	28537000	17774000	12437000	0	1458300	0
P50502	353	6	YQSNPK(gl)VMNLISK	3	4.7169e-06	187.63	1	ST13	Hsc70-interacting protein	58806000	8319800	6656100	0	0	2333700	1744800
P60174	193	7	VIADNVK(gl)DWSK	3	0.00991382	104.07	0.996313	TPI1	Triosephosphate isomerase	58706000	18752000	20900000	14759000	0	4295200	0
P61289	6	6	MASLLK(gl)VDQEVK(gl)	2	0.00340569	97.965	1	PSME3	Proteasome activator complex subunit 3	58312000	11981000	13374000	4412000	468260	0	2956200
Q9NXC5	815	7	VDLSKDK(gl)K(gl)	3	0.0389494	101.64	0.999918	MIOS	WD repeat-containing protein mio	57665000	2082500	23392000	10622000	10674000	7855700	3038800
Q9NXC5	816	8	VDLSKDK(gl)K(gl)	3	0.0389494	101.64	0.999947	MIOS	WD repeat-containing protein mio	57665000	2082500	23392000	10622000	10674000	7855700	3038800
Q8IV33	1227	3	LDK(gl)MTFSVLLK	3	0.0224472	90.827	1	KIAA0825	Uncharacterized protein KIAA0825	56170000	25415000	18233000	0	0	0	0
Q9UBB4	262	9	ITSDEPLTK(gl)DDIPVFLR	3	7.06995e-11	192.78	1	ATXN10	Ataxin-10	54936000	21368000	12610000	5961600	4429000	4546400	6021500
P55072	18	17	ASGADSKGDDLSTAILK(gl)QK	3	1.70047e-12	192.24	0.975275	VCP	Transitional endoplasmic reticulum ATPase	54735000	9920200	28316000	16498000	0	0	0
P09651	3	2	SK(gl)SESPKEPEQLR	3	0.00213208	110.25	1	HNRNPA1	Heterogeneous nuclear ribonucleoprotein A1	51995000	20336000	6385500	13863000	5517800	2509800	3383400
Q8NCU4	686	6	KQEEEK(gl)LAQLK	4	0.0370195	61.765	0.984729	KIAA1407	Coiled-coil domain-containing protein KIAA1407	51603000	47578000	4024800	0	0	0	0
P63104	138	11	YLAEVAAGDDK(gl)K	2	2.5588e-05	190.57	0.979355	YWHAZ	14-3-3 protein zeta/delta	49981000	4155900	2711900	5191700	1794400	3051500	0
Q8WWF3	102	11	DSAWDPSQTMK(gl)K(gl)	2	0.0384809	64.42	1	SSMEM1	Serine-rich single-pass membrane protein 1	48661000	13097000	0	35564000	0	0	0
Q8WWF3	103	12	DSAWDPSQTMK(gl)K(gl)	2	0.0384809	64.42	1	SSMEM1	Serine-rich single-pass membrane protein 1	48661000	13097000	0	35564000	0	0	0
Q9Y230	9	8	ATVTATTK(gl)VPEIR	2	1.15339e-41	275.48	1	RUVBL2	RuvB-like 2	45025000	13752000	11795000	9410600	0	6683300	3384900
Q75QN2	165	3	QAK(gl)PGPPQLSVMNQMQQEK	3	0.015393	100.58	1	INTS8	Integrator complex subunit 8	44595000	0	0	0	0	44595000	0
Q9Y572	351	11	NDVMVSEWLNK(gl)	3	0.0237323	66.92	1	RIPK3	Receptor-interacting serine/threonine-protein kinase 3	44265000	34039000	0	0	0	10227000	0
P35240	396	9	AQITEEEAK(gl)LLAQK	2	2.31172e-23	244	1	NF2	Merlin	43547000	9809500	20612000	9501200	0	0	0
P63261	326	11	EITALAPSTMK(gl)IK	3	0.00190923	181.87	0.960358	ACTB	Actin, cytoplasmic 1	42982000	5081800	12477000	6022000	0	0	0
O75935	66	7	KIEDLIK(gl)	2	0.00775316	148.04	1	DCTN3	Dynactin subunit 3	42929000	21314000	21615000	0	0	0	0
Q9UL16	152	2	QK(gl)EMVWNNNK(gl)K	3	0.0244002	82.417	0.999997	CFAP45	Cilia- and flagella-associated protein 45	41368000	30541000	10827000	0	0	0	0
Q9UL16	160	10	QK(gl)EMVWNNNK(gl)K	3	0.0244002	82.417	0.886276	CFAP45	Cilia- and flagella-associated protein 45	41368000	30541000	10827000	0	0	0	0
Q86W26	523	1	K(gl)DSFSNLELK	2	0.0219129	136.75	1	NLRP10	NACHT, LRR and PYD domains-containing protein 10	41030000	40520000	510410	0	0	0	0
Q05193	562	1	K(gl)YMLSVDNLK(gl)LR	4	0.0337939	50.786	1	DNM1	Dynamin-1	40416000	0	40416000	0	0	0	0
Q05193	571	10	K(gl)YMLSVDNLK(gl)LR	4	0.0337939	50.786	1	DNM1	Dynamin-1	40416000	0	40416000	0	0	0	0
P11142	524	7	MVQEAEK(gñ)YKAEDEK	3	0.00693198	154.72	0.996976	HSPA8	Heat shock cognate 71 kDa protein	39636000	9260700	18639000	0	0	4108200	0
P83731	93	13	AITGASLADIMAK(gl)R	3	0.0134781	106.54	1	RPL24	60S ribosomal protein L24	38688000	8314800	0	25879000	0	4494500	0
Q9BYT3	8	8	MADSGLDK(gl)K(gl)	2	0.00472706	88.819	1	STK33	Serine/threonine-protein kinase 33	38448000	4045700	0	31420000	0	2982400	0
Q9BYT3	9	9	MADSGLDK(gl)K(gl)	2	0.00472706	88.819	1	STK33	Serine/threonine-protein kinase 33	38448000	4045700	0	31420000	0	2982400	0
P18206	219	3	NSK(gl)NQGIEEALK	2	1.07488e-20	243.91	1	VCL	Vinculin	38409000	8634400	16972000	6728000	0	0	0
Q9Y5G1	399	6	IVQDTK(gl)NTYR	3	0.0202658	92.538	1	PCDHGB3	Protocadherin gamma-B3	36547000	0	36547000	0	0	0	0
P60174	179	7	EAGITEK(gl)VVFEQTK	2	6.28534e-47	291.22	1	TPI1	Triosephosphate isomerase	36404000	0	14770000	17540000	0	4094900	0
P54577	513	7	QTNFMTK(gl)LGSISCK	3	0.0326869	103.11	0.999953	YARS	Tyrosine--tRNA ligase, cytoplasmic	35990000	9246100	9058500	15995000	0	1690800	0
Q16531	1121	17	MQEVVANLQYDDGSGMK(gl)R	3	3.23625e-25	232.62	1	DDB1	DNA damage-binding protein 1	35949000	2144100	10969000	10708000	0	0	0
P29992	102	4	ILYK(gl)YEQNK	3	0.00126082	159.58	0.999993	GNA11	Guanine nucleotide-binding protein subunit alpha-11	35881000	8974500	20038000	6868900	0	0	0
Q9C098	3	3	MGK(gl)EPLTLK	2	0.0148374	72.789	0.999984	DCLK3	Serine/threonine-protein kinase DCLK3	35727000	8709200	7449700	9022400	4181100	3953700	2410500
Q9NPA8	5	5	MVVSK(gl)MNKDAQMR	2	0.0139795	78.556	0.999963	ENY2	Transcription and mRNA export factor ENY2	35290000	2309400	7247400	8299600	3188900	3131300	11113000
Q6S8J3	756	6	ESYVGK(gl)EAQSK(gl)R	3	0.027531	73.632	1	POTEI	POTE ankyrin domain family member I	35243000	12804000	11928000	0	0	7192400	3319200
Q6S8J3	761	11	ESYVGK(gl)EAQSK(gl)R	3	0.027531	73.632	1	POTEI	POTE ankyrin domain family member I	35243000	12804000	11928000	0	0	7192400	3319200
P55072	8	7	ASGADSK(gl)GDDLSTAILK	2	2.91524e-15	214.58	1	VCP	Transitional endoplasmic reticulum ATPase	35010000	7318500	8222500	10371000	0	0	0
P40198	235	11	TAASIYEELLK(gl)	3	0.00592883	140.45	1	CEACAM3	Carcinoembryonic antigen-related cell adhesion molecule 3	34585000	4758300	0	1857500	0	27969000	0
Q92530	125	3	TYK(gl)NSEELR	3	0.00189028	139.38	1	PSMF1	Proteasome inhibitor PI31 subunit	34470000	12303000	12305000	5879300	0	3982900	0
Q8IZU3	206	1	K(gl)EMAMLQK	2	0.0323129	53.351	0.999338	SYCP3	Synaptonemal complex protein 3	34379000	0	0	26518000	1824900	1630300	4406200
P08195	147	2	IK(gl)VAEDEAEAAAAAK	3	1.90375e-09	192.54	1	SLC3A2	4F2 cell-surface antigen heavy chain	32997000	9320000	11539000	9942400	0	0	0
P04075	322	4	ENLK(gl)AAQEEYVKR	3	7.00091e-05	178.32	1	ALDOA	Fructose-bisphosphate aldolase A	32627000	0	23098000	9529600	0	0	0
O14929	15	6	FLVEYK(gl)SAVEK	3	0.00225952	126.66	1	HAT1	Histone acetyltransferase type B catalytic subunit	31915000	15164000	0	15498000	0	1252100	0
P51572	176	9	LDVGNAEVK(gl)LEEENR	3	0.000348127	159.22	1	BCAP31	B-cell receptor-associated protein 31	30918000	11197000	9578200	10143000	0	0	0
P04075	330	8	AAQEEYVK(gl)R	2	0.0224998	145.17	1	ALDOA	Fructose-bisphosphate aldolase A	30468000	6894400	9419300	5137900	2634600	3539200	2842300
Q9NTK5	190	2	VK(gl)SWVIDQK	3	0.0238427	91.658	1	OLA1	Obg-like ATPase 1	30131000	1444000	13173000	7952200	0	4078300	0
Q15836	52	5	VNVDK(gl)VLER	3	0.00234871	133.99	1	VAMP2	Vesicle-associated membrane protein 2	29605000	0	0	29605000	0	0	0
Q8IZU0	6	5	AAWGK(gl)KHAGK	2	0.0178236	75.189	0.873458	FAM9B	Protein FAM9B	26873000	0	0	0	0	26873000	0
Q15758	502	10	STEPELIQVK(gl)SELPLDPLPVPTEEGNPLLK	3	0.000600506	82.986	0.999998	SLC1A5	Neutral amino acid transporter B(0)	26699000	0	12606000	14093000	0	0	0
P04075	42	14	GILAADESTGSIAK(gl)R	2	1.64081e-14	227.36	1	ALDOA	Fructose-bisphosphate aldolase A	26474000	0	26474000	0	0	0	0
P61956	5	4	ADEK(gl)PKEGVK	3	0.0112307	107.55	0.999145	SUMO2	Small ubiquitin-related modifier 2	24692000	4985000	1927400	10986000	6089400	0	0
P51572	167	8	GAAVDGGK(gl)LDVGNAEVKLEEENR	4	8.39139e-05	141.7	1	BCAP31	B-cell receptor-associated protein 31	24255000	12037000	0	8291800	0	0	0
P04406	263	3	VVK(gl)QASEGPLK	3	0.0205158	92.611	1	GAPDH	Glyceraldehyde-3-phosphate dehydrogenase	24029000	5490400	8859900	7068300	0	2610400	0
P12882	1110	13	IEDEQALGMQLQK(gl)K	2	0.0349457	100.02	0.890705	MYH1	Myosin-1	22983000	0	0	22983000	0	0	0
Q8N8Z6	321	10	EWLEIDLGEK(gl)K(gl)K(gl)	2	0.00232909	144.12	1	DCBLD1	Discoidin, CUB and LCCL domain-containing protein 1	22908000	2601600	8031400	10630000	0	1645100	0
Q8N8Z6	322	11	EWLEIDLGEK(gl)K(gl)K(gl)	2	0.00232909	144.12	1	DCBLD1	Discoidin, CUB and LCCL domain-containing protein 1	22908000	2601600	8031400	10630000	0	1645100	0
Q8N8Z6	323	12	EWLEIDLGEK(gl)K(gl)K(gl)	2	0.00232909	144.12	1	DCBLD1	Discoidin, CUB and LCCL domain-containing protein 1	22908000	2601600	8031400	10630000	0	1645100	0
P26641	219	7	MAQFDAK(gl)K	2	0.0154054	121.09	0.975471	EEF1G	Elongation factor 1-gamma	20638000	6900900	0	5040100	4128000	4568800	0
Q9NZI8	450	10	IAPPETPDSK(gl)VR	3	0.028883	87.667	1	IGF2BP1	Insulin-like growth factor 2 mRNA-binding protein 1	20578000	0	20578000	0	0	0	0
P05387	61	12	NIEDVIAQGIGK(gl)LASVPAGGAVAVSAAPGSAAPAAGSAPAAAEEK	4	5.803e-15	89.685	1	RPLP2	60S acidic ribosomal protein P2	20559000	0	7410900	6983900	0	0	0
P11940	107	4	NLDK(gl)SIDNK	2	0.00697952	185.81	1	PABPC4L	Polyadenylate-binding protein 4-like	20258000	3855500	9759800	5654500	0	988520	0
Q13765	142	15	IEDLSQQAQLAAAEK(gl)FK	3	0.000408181	154.51	0.853575	NACA	Nascent polypeptide-associated complex subunit alpha	20016000	7663800	6121000	6231600	0	0	0
Q96S66	414	13	GQMGPTEQGPYAK(gl)TYEGR	3	8.74029e-05	161.24	1	CLCC1	Chloride channel CLIC-like protein 1	19710000	2601000	13964000	0	0	0	0
P0DMV9	526	2	YK(gl)AEDEVQR	3	0.00385932	122.94	1	HSPA1B	Heat shock 70 kDa protein 1B	19173000	6459300	4856800	4998300	1380800	1477600	0
P34931	528	2	YK(gl)AEDEVQR	3	0.00385932	122.94	1	HSPA1L	Heat shock 70 kDa protein 1-like	19173000	6459300	4856800	4998300	1380800	1477600	0
P23396	62	8	TQNVLGEK(gl)GR	3	0.0231128	89.9	1	RPS3	40S ribosomal protein S3	19149000	6130000	8172200	4847100	0	0	0
P54727	147	3	QEK(gl)PAEKPAETPVATSPTATDSTSGDSSR	4	5.3205e-06	119.37	0.986933	RAD23B	UV excision repair protein RAD23 homolog B	18780000	4039100	8291500	6449200	0	0	0
P63165	7	6	SDQEAK(gl)PSTEDLGDKK	3	0.000377029	141.06	1	SUMO1	Small ubiquitin-related modifier 1	18658000	5853400	4962100	5983000	1859900	0	0
Q7Z3G6	11	11	MVTVMPLEMEK(gl)TISK	3	0.000929876	119.17	0.950955	PRICKLE2	Prickle-like protein 2	18385000	0	0	0	0	18385000	0
Q8IYM9	85	3	EVK(gl)MSPQEGQK(gl)	2	0.0356923	108.74	1	TRIM22	E3 ubiquitin-protein ligase TRIM22	17262000	11533000	3557600	2170700	0	0	0
Q8IYM9	93	11	EVK(gl)MSPQEGQK(gl)	2	0.0356923	108.74	1	TRIM22	E3 ubiquitin-protein ligase TRIM22	17262000	11533000	3557600	2170700	0	0	0
P68363	370	18	VGINYQPPTVVPGGDLAK(gl)VQR	3	0.000972921	121.82	1	TUBA1B	Tubulin alpha-1B chain	17252000	8911700	0	8340700	0	0	0
Q9Y287	13	10	VTFNSALAQK(gl)EAK	3	0.00755705	124.12	0.993517	ITM2B	Integral membrane protein 2B	17100000	8998300	4943200	0	0	3158300	0
P67809	264	8	EDGNEEDK(gl)ENQGDETQGQQPPQR	3	1.23855e-75	297.3	1	YBX1	Nuclease-sensitive element-binding protein 1	17014000	2994200	3324000	6918400	0	1949200	1828300
Q9NXG0	216	2	FK(gl)DK(gl)SQEIK(gl)	3	0.0294432	87.696	1	CNTLN	Centlein	16862000	0	6600100	0	0	0	10262000
Q9NXG0	218	4	FK(gl)DK(gl)SQEIK(gl)	3	0.0294432	87.696	1	CNTLN	Centlein	16862000	0	6600100	0	0	0	10262000
Q9NXG0	223	9	FK(gl)DK(gl)SQEIK(gl)	3	0.0294432	87.696	1	CNTLN	Centlein	16862000	0	6600100	0	0	0	10262000
Q86VZ2	4	3	ATK(gl)ESRDAK	2	0.0293605	67.169	0.991644	WDR5B	WD repeat-containing protein 5B	16845000	5166600	5796300	4676800	1205000	0	0
P60866	8	4	DTGK(gl)TPVEPEVAIHR	4	0.00400417	132.65	1	RPS20	40S ribosomal protein S20	16128000	0	5016600	4421500	0	4324700	0
P54725	122	3	EDK(gl)SPSEESAPTTSPESVSGSVPSSGSSGR	3	3.96486e-12	158.91	1	RAD23A	UV excision repair protein RAD23 homolog A	15265000	4591500	5364100	4241900	0	1067000	0
P54727	151	7	QEKPAEK(gl)PAETPVATSPTATDSTSGDSSR	4	4.85131e-06	120.38	0.819894	RAD23B	UV excision repair protein RAD23 homolog B	15228000	8348700	6879300	0	0	0	0
P12268	293	2	DK(gl)YPNLQVIGGNVVTAAQAK	3	0.0014735	123.61	1	IMPDH2	Inosine-5'-monophosphate dehydrogenase 2	15138000	3811000	0	11327000	0	0	0
P46777	27	3	EGK(gl)TDYYAR	3	0.0302156	86.624	1	RPL5	60S ribosomal protein L5	15094000	15094000	0	0	0	0	0
Q5TH74	7	6	DNSAQK(gl)NERTGK	2	0.0220858	74.165	0.999836	STPG1	O(6)-methylguanine-induced apoptosis 2	15087000	7938600	3271700	3876600	0	0	0
P14625	671	8	AQAYQTGK(gl)DISTNYYASQK	3	1.00831e-17	211.26	1	HSP90B1	Endoplasmin	14883000	7040900	7842400	0	0	0	0
P46060	452	4	LGPK(gl)SSVLIAQQTDTSDPEK	3	0.000793919	141.93	1	RANGAP1	Ran GTPase-activating protein 1	13977000	3117600	4643000	6216100	0	0	0
P07195	308	9	GLTSVINQK(gl)LK	3	0.00124078	137.05	0.998582	LDHB	L-lactate dehydrogenase B chain	13951000	0	9447000	4504200	0	0	0
P46736	65	5	TVAEK(gl)VDAVR	3	0.0126801	99.568	1	BRCC3	Lys-63-specific deubiquitinase BRCC36	13838000	4609800	4561300	0	0	4667300	0
P15311	450	2	AK(gl)EAQDDLVK	3	0.00873659	106.16	1	EZR	Ezrin	13777000	4728400	4947000	1414200	1470000	1217700	0
Q0VF96	1009	7	SRLTAMK(gl)MQDEMR	2	0.0148616	77.533	1	CGNL1	Cingulin-like protein 1	12995000	12995000	0	0	0	0	0
Q6NVV9	8	7	QTSILIK(gl)SSCR	3	0.0261858	56.404	1	ADAM5	Putative disintegrin and metalloproteinase domain-containing protein 5	12963000	0	10287000	2675600	0	0	0
Q5T871	6	5	SSDDK(gl)SK(gl)SNDPK(gl)	3	0.0309569	66.962	1	LELP1	Late cornified envelope-like proline-rich protein 1	12914000	4805200	2282400	1428700	2238000	2159700	0
Q5T871	8	7	SSDDK(gl)SK(gl)SNDPK(gl)	3	0.0309569	66.962	1	LELP1	Late cornified envelope-like proline-rich protein 1	12914000	4805200	2282400	1428700	2238000	2159700	0
Q5T871	13	12	SSDDK(gl)SK(gl)SNDPK(gl)	3	0.0309569	66.962	1	LELP1	Late cornified envelope-like proline-rich protein 1	12914000	4805200	2282400	1428700	2238000	2159700	0
P62258	244	19	DNLTLWTSDMQGDGEEQNK(gl)EALQDVEDENQ	3	2.47446e-16	174.55	1	YWHAE	14-3-3 protein epsilon	12722000	0	5020000	7702000	0	0	0
P53985	487	8	AAESPDQK(gl)DTDGGPKEEESPV	3	0.010032	111.45	0.999442	SLC16A1	Monocarboxylate transporter 1	12701000	3773700	2368400	4031100	0	0	2527900
P62979	6	6	MQIFVK(gl)TLTGK	2	0.00626513	173.64	0.999945	RPS27A	Ubiquitin-40S ribosomal protein S27a	12445000	0	0	0	0	0	0
P06454	15	14	SDAAVDTSSEITTK(gl)DLK	2	1.98884e-39	263.89	0.999968	PTMA	Prothymosin alpha	11807000	4176900	0	4853000	0	2776800	0
P52565	141	3	IDK(gl)TDYMVGSYGPR	3	0.0349765	101.72	1	ARHGDIA	Rho GDP-dissociation inhibitor 1	11455000	4573600	4381500	0	0	2499700	0
O15254	532	5	ETYQK(gl)LNQEK(gl)R	2	0.0389877	104.2	1	ACOX3	Peroxisomal acyl-coenzyme A oxidase 3	11451000	4419000	4902000	2129800	0	0	0
O15254	537	10	ETYQK(gl)LNQEK(gl)R	2	0.0389877	104.2	1	ACOX3	Peroxisomal acyl-coenzyme A oxidase 3	11451000	4419000	4902000	2129800	0	0	0
P13639	272	8	YFDPANGK(gl)FSK	3	0.0251422	88.338	0.940725	EEF2	Elongation factor 2	11222000	2038300	6007300	3176700	0	0	0
P35354	239	2	MK(gl)YQIIDGEMYPPTVK(gl)	3	0.0361038	68.262	1	PTGS2	Prostaglandin G/H synthase 2	10756000	0	0	6774700	0	0	3981300
P35354	253	16	MK(gl)YQIIDGEMYPPTVK(gl)	3	0.0361038	68.262	1	PTGS2	Prostaglandin G/H synthase 2	10756000	0	0	6774700	0	0	3981300
Q9NWV8	117	8	LESFNGSK(gl)TNALNVSQK	3	0.000248598	157.91	1	BABAM1	BRISC and BRCA1-A complex member 1	10614000	0	6388900	4225600	0	0	0
P0DMV9	451	4	AMTK(gl)DNNLLGR	3	0.00571097	123.01	1	HSPA1B	Heat shock 70 kDa protein 1B	10563000	2748900	4421300	0	0	0	0
P54136	20	20	MDVLVSECSARLLQQEEEIK(gl)	2	0.00571998	91.202	1	RARS	Arginine--tRNA ligase, cytoplasmic	10523000	0	5992200	4530500	0	0	0
P60842	60	9	GIYAYGFEK(gl)PSAIQQR	3	0.00122183	142.45	1	EIF4A3	Eukaryotic initiation factor 4A-III	10490000	4661200	5828500	0	0	0	0
P19652	180	1	K(gl)DKCEPLEK(gl)	3	0.0378989	97.635	0.999265	ORM2	Alpha-1-acid glycoprotein 2	10294000	0	0	10294000	0	0	0
P19652	188	9	K(gl)DKCEPLEK(gl)	3	0.0378989	97.635	0.999995	ORM2	Alpha-1-acid glycoprotein 2	10294000	0	0	10294000	0	0	0
P11021	523	2	NK(gl)ITITNDQNR	3	0.000625928	145.91	1	HSPA5	78 kDa glucose-regulated protein	10189000	3084200	7104500	0	0	0	0
Q6UXH1	51	1	K(gl)NFGGGNTAWEEK(gl)	3	0.0147365	85.288	1	CRELD2	Cysteine-rich with EGF-like domain protein 2	10123000	3840300	3405800	2877200	0	0	0
Q6UXH1	63	13	K(gl)NFGGGNTAWEEK(gl)	3	0.0147365	85.288	1	CRELD2	Cysteine-rich with EGF-like domain protein 2	10123000	3840300	3405800	2877200	0	0	0
P41440	479	6	SAAEEK(gl)AAQALSVQDK	3	0.0264338	99.915	1	SLC19A1	Folate transporter 1	10070000	3134600	4928800	2007000	0	0	0
Q12904	9	8	ANNDAVLK(gl)R	2	0.01552	99.013	1	AIMP1	Aminoacyl tRNA synthase complex-interacting multifunctional protein 1	9936100	0	4697700	2875900	0	0	2362600
P62805	32	8	DNIQGITK(gl)PAIR	3	0.0306226	86.262	1	HIST1H4A	Histone H4	9805300	0	3562700	6242600	0	0	0
Q92667	266	19	SSSSQVVGPVQEEEYVAEK(gl)	2	0.0322354	123.26	1	AKAP1	A-kinase anchor protein 1, mitochondrial	9668800	0	0	0	0	0	9668800
Q9NP97	9	8	AEVEETLK(gl)R	2	0.0195647	80.219	1	DYNLRB1	Dynein light chain roadblock-type 1	9572000	1917900	1661200	5992900	0	0	0
P55036	122	14	IIAFVGSPVEDNEK(gl)DLVK	3	0.000969621	142.19	0.999958	PSMD4	26S proteasome non-ATPase regulatory subunit 4	9477400	9477400	0	0	0	0	0
Q8WUM4	501	5	TVLDK(gl)AVQADGQVK	3	0.0112107	122.78	1	PDCD6IP	Programmed cell death 6-interacting protein	9374000	3613100	5760900	0	0	0	0
Q5T3Y7	84	9	TLISPRGMK(gl)LVEILQQPSLTMVA	4	0.0249086	55.127	1	BVES-AS1	Putative uncharacterized protein BVES-AS1	9370400	5565900	3804500	0	0	0	0
Q02878	207	7	IDISNVK(gl)IPK	3	0.0370692	82.489	0.996949	RPL6	60S ribosomal protein L6	9344000	2303500	4389600	2650900	0	0	0
P26038	352	2	LK(gl)QIEEQTK	3	0.00813363	109.29	1	MSN	Moesin	9330900	3817400	5513500	0	0	0	0
P00338	243	11	QVVESAYEVIK(gl)LK	3	0.0263204	94.547	0.99012	LDHA	L-lactate dehydrogenase A chain	9241800	5452100	3789700	0	0	0	0
Q9Y3Q0	56	6	LVSEMK(gl)AENIK(gl)	2	0.020368	114.89	1	NAALAD2	N-acetylated-alpha-linked acidic dipeptidase 2	9196400	9196400	0	0	0	0	0
Q9Y3Q0	61	11	LVSEMK(gl)AENIK(gl)	2	0.020368	114.89	1	NAALAD2	N-acetylated-alpha-linked acidic dipeptidase 2	9196400	9196400	0	0	0	0	0
Q9UMX0	43	2	EK(gl)EEFAVPENSSVQQFK	3	0.00398147	122.16	1	UBQLN2	Ubiquilin-2	8926600	2903100	6023600	0	0	0	0
Q16543	352	5	ASEAK(gl)EGEEAGPGDPLLEAVPK	3	0.000341723	133.65	1	CDC37	Hsp90 co-chaperone Cdc37	8861500	3145200	3578400	2137900	0	0	0
Q12905	45	2	VK(gl)PAPDETSFSEALLK	3	0.00234611	129.05	1	ILF2	Interleukin enhancer-binding factor 2	8648000	0	2873100	4202700	0	1572200	0
A2RUB6	331	1	K(gl)WIEELNK(gl)	3	0.0404267	64.207	1	CCDC66	Coiled-coil domain-containing protein 66	8570000	8570000	0	0	0	0	0
A2RUB6	338	8	K(gl)WIEELNK(gl)	3	0.0404267	64.207	1	CCDC66	Coiled-coil domain-containing protein 66	8570000	8570000	0	0	0	0	0
Q13263	319	8	VLVNDAQK(gl)VTEGQQER	3	0.0111655	111.34	1	TRIM28	Transcription intermediary factor 1-beta	8524800	0	2983800	5541000	0	0	0
P06454	103	13	AAEDDEDDDVDTK(GL)K	2	1.16238e-05	192.68	0.980168	PTMA	Prothymosin alpha	8514600	0	4182700	3252800	0	0	1079000
P10768	4	3	ALK(gl)QISSNKCFGGLQK	2	0.00379397	110.38	1	ESD	S-formylglutathione hydrolase	8504500	0	0	6075500	0	1799100	629880
P06733	81	1	K(gl)LNVTEQEK	2	0.0173347	163.16	1	ENO1	Alpha-enolase	8468700	3818200	1927500	2723000	0	0	0
P22234	235	3	DLK(gl)EVTPEGLQMVK(gl)	2	0.0234911	117.71	1	PAICS	Multifunctional protein ADE2	8445200	8445200	0	0	0	0	0
P22234	246	14	DLK(gl)EVTPEGLQMVK(gl)	2	0.0234911	117.71	1	PAICS	Multifunctional protein ADE2	8445200	8445200	0	0	0	0	0
O95749	3	3	MEK(gl)TQETVQR	2	0.000113829	163.38	1	GGPS1	Geranylgeranyl pyrophosphate synthase	8138500	0	2804200	0	2361200	0	2973100
Q9H8M5	395	15	FFMMMTFPASYPVSK(gl)	2	0.034886	47.894	1	CNNM2	Metal transporter CNNM2	7883100	5044100	2839000	0	0	0	0
P61088	24	10	LLAEPVPGIK(gl)AEPDESNAR	3	0.00429881	114.4	1	UBE2N	Ubiquitin-conjugating enzyme E2 N	7642400	0	3203800	4438600	0	0	0
P20700	182	1	K(gl)QLADETLLK	3	0.0137162	98.754	1	LMNB1	Lamin-B1	7254400	2547900	4706500	0	0	0	0
Q5K651	133	16	ENPDMANPSAMSTTAK(gl)GSKSLK	3	0.0192364	75.334	0.982874	SAMD9	Sterile alpha motif domain-containing protein 9	7111300	2880200	2136800	0	2094300	0	0
Q9BVT8	108	2	LK(gl)FLNDSEQVAR	3	0.0138061	99.844	1	TMUB1	Transmembrane and ubiquitin-like domain-containing protein 1	7062000	3456300	3605700	0	0	0	0
Q93084	515	4	MFVK(gl)GAPESVIER	4	0.0363639	59.116	1	ATP2A3	Sarcoplasmic/endoplasmic reticulum calcium ATPase 3	7031600	0	0	0	7031600	0	0
Q99942	75	2	EK(gl)VVPLYGR	3	0.0118192	101.65	1	RNF5	E3 ubiquitin-protein ligase RNF5	7005600	0	0	7005600	0	0	0
Q9UNZ2	172	16	LGAAPEEESAYVAGEK(gl)R	3	0.00214989	128.64	1	NSFL1C	NSFL1 cofactor p47	7005400	0	3366800	3638600	0	0	0
Q96AP4	276	11	QYGLDNSGGYK(gl)QQQLR	3	0.00127064	141.59	1	ZUFSP	Zinc finger with UFM1-specific peptidase domain protein	6926200	0	5554500	1371700	0	0	0
P16403	17	16	SETAPAAPAAAPPAEK(gl)APVK	2	0.00806394	148.85	0.986335	HIST1H1C	Histone H1.2	6682600	0	3908400	2774200	0	0	0
P61289	12	12	MASLLK(gl)VDQEVK(gl)	2	0.0277877	56.434	1	PSME3	Proteasome activator complex subunit 3	6679200	4110900	2568300	0	0	0	0
Q9UGJ0	9	8	GSAVMDTK(gl)K(gl)	2	0.0253036	70.816	1	PRKAG2	5'-AMP-activated protein kinase subunit gamma-2	6673100	4386700	0	0	654400	1632000	0
Q9UGJ0	10	9	GSAVMDTK(gl)K(gl)	2	0.0253036	70.816	1	PRKAG2	5'-AMP-activated protein kinase subunit gamma-2	6673100	4386700	0	0	654400	1632000	0
P55008	11	11	MSQTRDLQGGK(gl)	2	0.0120844	76.1	1	AIF1	Allograft inflammatory factor 1	6472900	0	0	6472900	0	0	0
Q86Y82	58	5	QDSSK(gl)LQENLQQLQHSTNQLAK	4	0.0108394	75.017	0.99998	STX12	Syntaxin-12	6422200	6422200	0	0	0	0	0
P11940	188	2	AK(gl)EFTNVYIK	3	5.41384e-05	185.77	1	PABPC1	Polyadenylate-binding protein 1	6353600	0	4501100	1852500	0	0	0
P61978	52	6	ILLQSK(gl)NAGAVIGK	3	0.03388	92.781	0.9999	HNRNPK	Heterogeneous nuclear ribonucleoprotein K	6326800	0	2129300	4197500	0	0	0
P67809	170	14	NYQQNYQNSESGEK(gl)NEGSESAPEGQAQQR	3	1.6482e-13	162.77	1	YBX1	Nuclease-sensitive element-binding protein 1	6106100	0	6106100	0	0	0	0
P30825	484	6	TILSPK(gl)NMEPSK	3	0.0350738	98.156	0.999605	SLC7A1	High affinity cationic amino acid transporter 1	6036200	3594500	2441700	0	0	0	0
Q9NQX5	218	4	LTQK(gl)ADYATAK	3	0.0248624	88.596	0.999985	NPDC1	Neural proliferation differentiation and control protein 1	5988200	1743100	4245100	0	0	0	0
Q6Y288	218	13	SESLKSDFTIDLK(gl)	3	0.0396375	84.718	0.999752	B3GALTL	Beta-1,3-glucosyltransferase	5966400	0	0	0	5966400	0	0
P11142	451	4	AMTK(gl)DNNLLGK	3	0.0174066	95.483	0.999958	HSPA8	Heat shock cognate 71 kDa protein	5933500	1886200	2162800	1884500	0	0	0
Q68CJ6	21	21	MAETKDVFGQEPHPVEDDLYK(gl)ER	3	0.0267516	62.002	0.999999	NUGGC	Nuclear GTPase SLIP-GC	5840400	5840400	0	0	0	0	0
P41250	108	5	VLEAK(gl)ELALQPK	3	0.00267551	126.12	1	GARS	Glycine--tRNA ligase	5719300	0	4219200	1500100	0	0	0
Q9HB71	223	5	EKQAK(gl)GDTEF	2	5.50935e-39	272.66	1	CACYBP	Calcyclin-binding protein	5527300	2839600	0	1430000	1257700	0	0
Q9BXT5	225	1	K(gl)VSIDEYLQNTGK(gl)MK(gl)	3	0.0319271	76.728	1	TEX15	Testis-expressed sequence 15 protein	5232300	0	0	0	0	5232300	0
Q9BXT5	237	13	K(gl)VSIDEYLQNTGK(gl)MK(gl)	3	0.0319271	76.728	1	TEX15	Testis-expressed sequence 15 protein	5232300	0	0	0	0	5232300	0
Q9BXT5	239	15	K(gl)VSIDEYLQNTGK(gl)MK(gl)	3	0.0319271	76.728	1	TEX15	Testis-expressed sequence 15 protein	5232300	0	0	0	0	5232300	0
Q8NEN0	181	19	ETVMMGDSMVKINGIYLTK(gl)	3	0.025045	67.685	0.999997	ARMC2	Armadillo repeat-containing protein 2	5230600	0	5230600	0	0	0	0
Q9UQE7	695	11	AEEELGELEAK(gl)	2	0.00753334	154.12	1	SMC3	Structural maintenance of chromosomes protein 3	4900600	0	4900600	0	0	0	0
P15880	58	4	AEDK(gl)EWMPVTK	3	0.00233519	126.12	0.999998	RPS2	40S ribosomal protein S2	4883300	0	4883300	0	0	0	0
P06733	5	4	SILK(gl)IHAR	3	0.0130845	72.789	1	ENO1	Alpha-enolase	4798300	0	0	0	0	4798300	0
A8MWX3	8	7	SGVMCLK(gl)ASDTWASGIR	3	0.0110556	88.768	1	WASH4P	Putative WAS protein family homolog 4	4779400	0	0	0	0	0	4779400
Q9NQ33	12	12	MDNRGNSSLPDK(gl)	2	0.0122468	89.886	1	ASCL3	Achaete-scute homolog 3	4625600	0	4625600	0	0	0	0
P11142	319	8	GTLDPVEK(gl)ALR	3	0.0104287	103.08	1	HSPA8	Heat shock cognate 71 kDa protein	4618000	1388600	3229300	0	0	0	0
P13639	512	6	VAVEAK(gl)NPADLPK	3	0.029441	90.793	0.99815	EEF2	Elongation factor 2	4486100	1924800	2561300	0	0	0	0
Q17RS7	14	14	MGVNDLWQILEPVK(gl)	2	0.0178195	77.533	1	GEN1	Flap endonuclease GEN homolog 1	4470700	0	1558500	2912200	0	0	0
Q5C9Z4	556	10	FMLETMLALK(gl)	2	0.023385	70.919	1	NOM1	Nucleolar MIF4G domain-containing protein 1	4458600	0	2480200	1978400	0	0	0
Q14677	467	9	SQNTDMVQK(gl)SVSK	3	0.00184644	152	0.999844	CLINT1	Clathrin interactor 1	4311100	1885300	1498700	927150	0	0	0
P37837	277	8	LVPVLSAK(gl)AAQASDLEK	3	0.0290312	99.915	0.996771	TALDO1	Transaldolase	4140200	0	0	4140200	0	0	0
O43175	21	1	K(gl)ILQDGGLQVVEK	3	0.0352495	89.46	1	PHGDH	D-3-phosphoglycerate dehydrogenase	4063400	0	0	4063400	0	0	0
P11021	651	18	LYGSAGPPPTGEEDTAEK(gl)DEL	2	3.6573e-46	264.58	1	HSPA5	78 kDa glucose-regulated protein	3892600	0	2149500	1743100	0	0	0
Q99755	103	17	GAIQLGITHTVGSLSTK(gl)PER	3	0.0294613	89.859	1	PIP5K1A	Phosphatidylinositol 4-phosphate 5-kinase type-1 alpha	3750600	3750600	0	0	0	0	0
P35228	6	5	ACPWK(gl)FLFK(gl)TK(gl)	3	0.0394565	41.704	1	NOS2	Nitric oxide synthase, inducible	3734500	0	3734500	0	0	0	0
P35228	10	9	ACPWK(gl)FLFK(gl)TK(gl)	3	0.0394565	41.704	1	NOS2	Nitric oxide synthase, inducible	3734500	0	3734500	0	0	0	0
P35228	12	11	ACPWK(gl)FLFK(gl)TK(gl)	3	0.0394565	41.704	1	NOS2	Nitric oxide synthase, inducible	3734500	0	3734500	0	0	0	0
Q8N0S2	9	9	MAGRSLTSK(gl)	2	0.0405626	49.418	1	SYCE1	Synaptonemal complex central element protein 1	3678900	0	0	0	965510	1593200	1120100
P23528	92	11	YALYDATYETK(gl)ESK	3	0.00138014	145.29	0.999645	CFL1	Cofilin-1	3527000	3527000	0	0	0	0	0
P37837	71	1	K(gl)LGGSQEDQIK	3	0.00820843	108.98	1	TALDO1	Transaldolase	3484900	0	0	3484900	0	0	0
O75688	391	17	ESDGASDEAEESGSQGK(gl)LVEALR	3	0.00395332	96.848	1	PPM1B	Protein phosphatase 1B	3332600	0	3332600	0	0	0	0
Q71DI3	57	3	YQK(gl)STELLIR	3	0.0246875	88.441	1	HIST2H3A	Histone H3.2	3241900	3241900	0	0	0	0	0
Q09028	4	3	ADK(gl)EAAFDDAVEER	2	0.0087495	155.14	1	RBBP4	Histone-binding protein RBBP4	3235300	0	0	3235300	0	0	0
P52272	388	6	GEIIAK(gl)QGGGGGGGSVPGIER	3	0.000510452	137.86	1	HNRNPM	Heterogeneous nuclear ribonucleoprotein M	3159200	1801000	0	1358200	0	0	0
Q8IXS6	10	10	MEMAEAELHK(gl)ER	2	0.0214799	60.064	1	PALM2	Paralemmin-2	3090400	0	1060100	1325200	0	0	0
Q9Y2L6	535	1	K(gl)QDYTDAMKK	2	0.021203	106.04	1	FRMD4B	FERM domain-containing protein 4B	3070900	0	0	1077300	1338400	0	655120
Q6YHK3	950	9	KKQLTDNLK(gl)	3	0.0311402	109.48	1	CD109	CD109 antigen	2945100	0	0	2945100	0	0	0
Q6NUP7	687	10	MEMSMDAFQK(gl)K(gl)	2	0.0118021	76.221	1	PPP4R4	Serine/threonine-protein phosphatase 4 regulatory subunit 4	2804500	0	0	2804500	0	0	0
Q6NUP7	688	11	MEMSMDAFQK(gl)K(gl)	2	0.0118021	76.221	1	PPP4R4	Serine/threonine-protein phosphatase 4 regulatory subunit 4	2804500	0	0	2804500	0	0	0
O00425	66	6	IELHGK(gl)PIEVEHSVPK(gl)	2	2.19439e-08	193.73	1	IGF2BP3	Insulin-like growth factor 2 mRNA-binding protein 3	2802500	0	0	2802500	0	0	0
O00425	76	16	IELHGK(gl)PIEVEHSVPK(gl)	2	2.19439e-08	193.73	1	IGF2BP3	Insulin-like growth factor 2 mRNA-binding protein 3	2802500	0	0	2802500	0	0	0
Q7Z6A9	12	12	MKTLPAMLGTGK(gl)	2	0.00841795	94.309	1	BTLA	B- and T-lymphocyte attenuator	2694500	2694500	0	0	0	0	0
Q9NS87	1265	9	SKIVEEMLK(gl)MK(gl)	4	0.0355111	41.689	0.999683	KIF15	Kinesin-like protein KIF15	2683100	0	0	0	2683100	0	0
Q9NS87	1267	11	SKIVEEMLK(gl)MK(gl)	4	0.0355111	41.689	0.999702	KIF15	Kinesin-like protein KIF15	2683100	0	0	0	2683100	0	0
P16885	15	15	MSTTVNVDSLAEYEK(gl)	3	0.0394091	48.351	1	PLCG2	1-phosphatidylinositol 4,5-bisphosphate phosphodiesterase gamma-2	2680700	0	0	0	0	0	2680700
Q92963	195	8	EAVLAMEK(gl)K(gl)	2	0.0257217	94.662	1	RIT1	GTP-binding protein Rit1	2661700	0	0	0	0	0	2661700
Q92963	196	9	EAVLAMEK(gl)K(gl)	2	0.0257217	94.662	1	RIT1	GTP-binding protein Rit1	2661700	0	0	0	0	0	2661700
Q9NYC9	647	5	RMQQK(gl)YEDMLSLLEK(gl)	3	0.0295848	72.209	1	DNAH9	Dynein heavy chain 9, axonemal	2633500	2633500	0	0	0	0	0
Q9NYC9	657	15	RMQQK(gl)YEDMLSLLEK(gl)	3	0.0295848	72.209	1	DNAH9	Dynein heavy chain 9, axonemal	2633500	2633500	0	0	0	0	0
Q8WZA0	6	5	ASRGK(gl)TETSK	2	0.0266545	67.993	0.999797	LZIC	Protein LZIC	2463200	0	2463200	0	0	0	0
Q6ZV73	457	9	CTVSMSLPK(gl)	1	0.0262384	90.37	1	FGD6	FYVE, RhoGEF and PH domain-containing protein 6	2448800	2448800	0	0	0	0	0
P38606	5	5	MDFSK(gl)LPK	2	0.0355716	55.531	0.9963	ATP6V1A	V-type proton ATPase catalytic subunit A	2447000	0	1580400	866620	0	0	0
Q13263	31	30	AASAAAASAAAASAASGSPGPGEGSAGGEK(gl)R	3	1.33239e-14	171.94	1	TRIM28	Transcription intermediary factor 1-beta	2413900	0	0	2413900	0	0	0
O43759	10	10	MEGGAYGAGK(gl)AGGAFDPYTLVR	3	0.0232438	64.069	1	SYNGR1	Synaptogyrin-1	2370800	2370800	0	0	0	0	0
Q13442	181	8	MQSLSLNK(gl)	1	0.0294789	55.441	1	PDAP1	28 kDa heat- and acid-stable phosphoprotein	2304700	0	0	0	0	0	2304700
P25789	231	2	QK(gl)EVEQLIK	3	0.0106778	131.62	1	PSMA4	Proteasome subunit alpha type-4	2285000	2285000	0	0	0	0	0
Q5JSS6	7	6	ASSDVK(gl)PK(gl)	2	0.0367185	69.383	1	MEIG1	Meiosis expressed gene 1 protein homolog	2268200	0	2268200	0	0	0	0
Q5JSS6	9	8	ASSDVK(gl)PK(gl)	2	0.0367185	69.383	1	MEIG1	Meiosis expressed gene 1 protein homolog	2268200	0	2268200	0	0	0	0
Q96P26	7	7	MSQTSLK(gl)QKK	3	0.0369674	55.461	0.898233	NT5C1B	Cytosolic 5'-nucleotidase 1B	2103800	1614200	489640	0	0	0	0
O15427	14	14	MGGAVVDEGPTGVK(gl)	2	0.0208514	65.157	1	SLC16A3	Monocarboxylate transporter 4	2096300	0	2096300	0	0	0	0
P62258	142	1	K(gl)EAAENSLVAYK	3	0.000448032	156	1	YWHAE	14-3-3 protein epsilon	2095700	0	0	0	2095700	0	0
O15294	16	15	ASSVGNVADSTEPTK(gl)R	2	9.97059e-08	188.96	1	OGT	UDP-N-acetylglucosamine--peptide N-acetylglucosaminyltransferase 110 kDa subunit	1948500	1439800	0	0	508650	0	0
P07910	229	6	QAVEMK(gl)NDKSEEEQSSSSVK	3	4.6182e-06	175.39	0.999432	HNRNPC	Heterogeneous nuclear ribonucleoproteins C1/C2	1905900	0	1905900	0	0	0	0
Q8N0X7	362	9	TRPSSDQLK(gl)EASGTDVK	3	0.0102011	122.5	0.999998	SPG20	Spartin	1829600	0	1829600	0	0	0	0
P62913	8	8	MAQDQGEK(gl)ENPMR	2	0.000145133	163.9	1	RPL11	60S ribosomal protein L11	1820900	0	0	1820900	0	0	0
Q2M389	1089	4	AVAK(gl)QQNVQSASQDEK	3	0.018436	105.19	1	KIAA1033	WASH complex subunit 7	1738000	991760	746280	0	0	0	0
Q9Y230	427	10	GTEVQVDDIK(gl)R	2	0.000313709	188.99	1	RUVBL2	RuvB-like 2	1723500	0	0	0	1723500	0	0
Q16878	8	8	MEQTEVLK(gl)PR	2	0.00750847	109.44	1	CDO1	Cysteine dioxygenase type 1	1602300	0	0	1602300	0	0	0
P11586	543	1	K(gl)ITIGQAPTEK	3	0.0367927	84.169	1	MTHFD1	C-1-tetrahydrofolate synthase, cytoplasmic	1512500	0	1512500	0	0	0	0
Q92896	350	8	FEESMSEK(gl)	1	0.0269468	58.167	1	GLG1	Golgi apparatus protein 1	1321600	0	472640	848910	0	0	0
Q9NZU7	10	10	MGGGDGAAFK(gl)	1	0.0392854	44.117	1	CABP1	Calcium-binding protein 1	1195800	0	1195800	0	0	0	0
P02462	947	7	VDMGSMK(gl)GQK(gl)GDQGEK(gl)	3	0.037149	51.004	1	COL4A1	Collagen alpha-1(IV) chain	1149000	0	0	1149000	0	0	0
P02462	950	10	VDMGSMK(gl)GQK(gl)GDQGEK(gl)	3	0.037149	51.004	1	COL4A1	Collagen alpha-1(IV) chain	1149000	0	0	1149000	0	0	0
P02462	956	16	VDMGSMK(gl)GQK(gl)GDQGEK(gl)	3	0.037149	51.004	1	COL4A1	Collagen alpha-1(IV) chain	1149000	0	0	1149000	0	0	0
Q13009	579	11	KLEQKIDMDEK(gl)	2	0.0257304	102.62	0.999401	TIAM1	T-lymphoma invasion and metastasis-inducing protein 1	1102800	0	0	0	0	1102800	0
Q9BTL4	5	4	EVQK(gl)EAQR	3	0.0364466	45.335	1	IER2	Immediate early response gene 2 protein	1095500	0	0	0	0	1095500	0
P07910	8	7	ASNVTNK(gl)TDPR	2	4.6319e-09	215.72	1	HNRNPC	Heterogeneous nuclear ribonucleoproteins C1/C2	1026100	0	0	0	0	0	1026100
P31944	11	10	SNPRSLEEEK(gl)	2	0.0293134	64.42	1	CASP14	Caspase-14	767790	767790	0	0	0	0	0
Q04917	77	8	TMADGNEK(gl)K(gl)	3	0.0384683	57.59	1	YWHAH	14-3-3 protein eta	693850	0	0	0	693850	0	0
Q04917	78	9	TMADGNEK(gl)K(gl)	3	0.0384683	57.59	1	YWHAH	14-3-3 protein eta	693850	0	0	0	693850	0	0
Q9NVK5	7	6	SCTIEK(gl)ALADAK	2	0.0342533	61.213	0.999724	FGFR1OP2	FGFR1 oncogene partner 2	610200	0	0	610200	0	0	0
